# Supplementary material for: Distinct Transcriptional and Alternative Splicing Signatures of Decidual CD4+ T Cells in Early Human Pregnancy
Source: Front Immunol. 2017 Jun 12;8:682. doi: 10.3389/fimmu.2017.00682 (PMC5466981; doi:10.3389/fimmu.2017.00682)
Supplement: Supplementary file 1 [file Data_Sheet_1.xlsx]

## Sheet: Differentially expressed genes
gene_id	baseMean	log2FoldChange	lfcSE	stat	pvalue
FOSB	2414.05	3.74585	0.164294	22.7997	4.62e-115
GPX3	922.652	5.85132	0.262465	22.2937	4.26e-110
FOLR2	511.333	6.27116	0.315982	19.8466	1.18e-87
CCL4	1162.74	3.07238	0.189655	16.1998	5.06e-59
MS4A4A	328.292	5.45628	0.343845	15.8684	1.05e-56
C3	349.386	5.56	0.364175	15.2674	1.26e-52
NRP1	462.583	4.77868	0.317616	15.0455	3.7e-51
FOS	5538.76	3.14347	0.214873	14.6294	1.82e-48
SELL	3368.41	-1.97823	0.150954	-13.1048	3.09e-39
CTSL	350.497	3.15394	0.251891	12.521	5.73e-36
CDKN1A	522.649	3.18107	0.256927	12.3812	3.3e-35
SEPP1	2515.52	5.02726	0.411808	12.2078	2.82e-34
LOC284454	901.925	2.39576	0.199843	11.9882	4.1e-33
C1QC	761.904	5.2668	0.461304	11.4172	3.43e-30
JUN	653.533	2.34567	0.206504	11.3589	6.7e-30
CD69	3629.39	1.87041	0.167683	11.1544	6.81e-29
CCDC152	2137.35	4.72966	0.429137	11.0213	3.02e-28
TGM2	208.064	4.55276	0.415333	10.9617	5.84e-28
OLFML3	108.889	4.6754	0.428584	10.9089	1.04e-27
ADAP2	203.476	4.10238	0.376337	10.9008	1.14e-27
CCR7	6544.27	-1.71841	0.157732	-10.8945	1.22e-27
HLA-DMB	598.409	2.74633	0.252381	10.8817	1.41e-27
CXCL10	192.15	3.44969	0.31922	10.8066	3.2e-27
LGMN	451.968	3.22569	0.308495	10.4562	1.37e-25
MS4A7	346.071	3.32979	0.318794	10.445	1.55e-25
AXL	1832.02	4.69329	0.452674	10.3679	3.47e-25
CD74	12091.6	1.78669	0.172362	10.3659	3.54e-25
LINC01502	94.4273	4.79321	0.463136	10.3495	4.21e-25
PIK3IP1	2719.46	-1.58364	0.15304	-10.3479	4.28e-25
COL3A1	180.723	4.3457	0.420148	10.3433	4.49e-25
TCF7	1934.18	-1.73435	0.170975	-10.1439	3.53e-24
IGFBP4	211.2	2.98759	0.295088	10.1244	4.31e-24
ABCA1	1085.75	2.05056	0.203564	10.0733	7.25e-24
CAPG	957.692	2.43987	0.242365	10.0669	7.74e-24
EGR2	94.7992	4.31641	0.431752	9.99743	1.56e-23
SDC4	172.472	3.22066	0.322651	9.98186	1.83e-23
HLA-DMA	764.63	2.25914	0.228848	9.87181	5.52e-23
A2M	1952.29	1.79911	0.183957	9.78007	1.37e-22
TXNIP	9230.1	-1.44069	0.14781	-9.7469	1.9e-22
HLA-DRB1	1528.57	1.76498	0.181652	9.71627	2.57e-22
SGK1	463.259	2.81918	0.294303	9.57917	9.78e-22
CXCL14	80.2856	4.22583	0.443693	9.52422	1.66e-21
IL2RB	2056.14	1.91872	0.201522	9.5211	1.71e-21
CEACAM1	249.956	2.58834	0.272946	9.48299	2.47e-21
LRRN3	307.598	-2.90504	0.31049	-9.35631	8.26e-21
PPBP	66.6674	-4.50019	0.48351	-9.30735	1.31e-20
LILRB5	75.198	4.30711	0.464199	9.27859	1.72e-20
C3AR1	379.943	2.36229	0.256022	9.22691	2.79e-20
NABP1	3006.47	1.52832	0.16565	9.22623	2.8e-20
FBLN1	88.4117	4.20423	0.457024	9.19913	3.61e-20
OSR2	76.6855	4.33425	0.477836	9.07059	1.18e-19
C1QA	577.211	4.52969	0.501312	9.03567	1.63e-19
DUSP1	2876.48	1.38828	0.154197	9.00324	2.19e-19
CD209	77.3243	4.14838	0.467861	8.86669	7.54e-19
TNF	171.636	3.00677	0.339559	8.85493	8.37e-19
FGFBP2	368.849	-2.43024	0.279143	-8.70607	3.15e-18
NOG	138.826	-3.01285	0.347797	-8.66268	4.61e-18
LEF1	940.971	-1.62455	0.187707	-8.65472	4.94e-18
LTA	671.765	1.97499	0.228381	8.64776	5.25e-18
ATF3	92.9268	3.57865	0.41411	8.64177	5.53e-18
VMP1	2644.85	1.88434	0.218321	8.63104	6.08e-18
C2	118.267	3.42368	0.398701	8.58708	8.92e-18
GPR34	478.439	2.39326	0.279119	8.57434	9.97e-18
SKIL	1199.41	1.45231	0.17136	8.4752	2.35e-17
IL7R	9333.54	-1.57581	0.186977	-8.42779	3.52e-17
ARHGAP18	308.593	2.27625	0.270223	8.42358	3.65e-17
CST3	136.545	2.83062	0.336958	8.4005	4.45e-17
APOD	62.3311	3.95997	0.471658	8.39586	4.63e-17
STK38	1461.42	-1.38192	0.164792	-8.38582	5.04e-17
HLA-DPA1	1194.98	1.58209	0.188735	8.38262	5.18e-17
DHRS3	840.854	1.85819	0.222005	8.37004	5.76e-17
TPSB2	71.5494	3.95014	0.475245	8.31179	9.43e-17
TRABD2A	740.014	-1.63419	0.197069	-8.29249	1.11e-16
C1QB	833.144	4.21446	0.509513	8.27153	1.32e-16
ABLIM1	1974.16	-1.46971	0.178258	-8.24481	1.65e-16
GOLIM4	310.975	2.51223	0.305249	8.2301	1.87e-16
PMP22	89.4995	3.8703	0.470692	8.22257	1.99e-16
NT5DC2	83.9007	3.58431	0.437148	8.1993	2.42e-16
S1PR2	787.465	1.52729	0.186626	8.18369	2.75e-16
RHOC	355.663	1.98131	0.242747	8.16203	3.29e-16
GSN	290.627	2.88718	0.353947	8.15711	3.43e-16
TGFBI	213.841	3.15509	0.386928	8.15421	3.51e-16
CLDN4	74.5469	3.90193	0.47904	8.1453	3.78e-16
CTSB	4375.07	1.776	0.218093	8.1433	3.85e-16
PAEP	975.91	4.10561	0.508184	8.07899	6.53e-16
HOTS	50.0586	3.9794	0.493143	8.06946	7.06e-16
TOP2A	378.659	1.92157	0.238703	8.05004	8.28e-16
NR4A2	790.44	1.84663	0.229986	8.02929	9.8e-16
MSR1	153.109	2.8797	0.359131	8.01854	1.07e-15
ATP1B1	285.129	2.19075	0.276343	7.92765	2.23e-15
FAM65B	4056.05	-1.20036	0.151981	-7.8981	2.83e-15
CD63	853.793	1.86293	0.237009	7.86019	3.84e-15
RNASE1	1508.63	4.01589	0.513176	7.82555	5.05e-15
CISH	992.753	1.61716	0.207832	7.78111	7.19e-15
PLA2G2A	59.7906	3.80451	0.490099	7.76273	8.31e-15
TMEM200A	182.547	2.41379	0.311827	7.7408	9.88e-15
SLC2A3	1976.82	1.22249	0.159091	7.68418	1.54e-14
APOE	71.8711	3.72602	0.485174	7.67975	1.59e-14
FCGRT	695.62	2.10574	0.274862	7.66108	1.84e-14
RIN2	198.275	2.56302	0.337036	7.6046	2.86e-14
CD276	53.3639	3.73376	0.491949	7.58972	3.21e-14
EPHX2	369.658	-1.85402	0.245568	-7.5499	4.36e-14
ICAM1	255.486	2.19453	0.290872	7.54464	4.54e-14
TPSAB1	70.7928	3.44991	0.458402	7.52595	5.23e-14
H19	54.4907	3.65933	0.488296	7.49408	6.68e-14
TREM2	43.448	3.76519	0.505128	7.45395	9.06e-14
TM4SF1	42.3064	3.76915	0.507199	7.43131	1.08e-13
STMN1	809.791	1.5163	0.204299	7.42196	1.15e-13
RASGRP2	681.805	-1.50739	0.203337	-7.41328	1.23e-13
AES	1296.19	-1.29076	0.174148	-7.41186	1.25e-13
PLAC8	466.091	-1.66097	0.224279	-7.40584	1.3e-13
MAFB	93.3505	3.22174	0.435807	7.39258	1.44e-13
ACTN1	313.286	-1.79336	0.242976	-7.38083	1.57e-13
CXCR3	523.693	1.73669	0.236571	7.34107	2.12e-13
TAGAP	1670.63	-1.23895	0.169037	-7.3295	2.31e-13
CSF1	170.206	2.50429	0.342654	7.30851	2.7e-13
KRT73	46.0206	-3.56778	0.488273	-7.30694	2.73e-13
NUPR1	54.3884	3.53167	0.485863	7.26885	3.63e-13
NDFIP2	112.316	2.64313	0.365586	7.22985	4.84e-13
CCL3	954.338	3.41029	0.472699	7.21451	5.41e-13
RHOB	118.86	2.52195	0.350588	7.19347	6.32e-13
VCL	714.335	-1.34783	0.187919	-7.17239	7.37e-13
SATB1	2426.07	-1.11445	0.155395	-7.17171	7.41e-13
DKK1	45.1839	3.54346	0.495586	7.15004	8.68e-13
F13A1	223.988	2.70685	0.378727	7.14722	8.86e-13
LDLRAP1	654.56	-1.39992	0.196879	-7.11055	1.16e-12
STAB1	585.962	3.54898	0.499625	7.10329	1.22e-12
KRT72	70.5316	-3.00673	0.426831	-7.0443	1.86e-12
PPP1R15A	2842.69	1.22245	0.174245	7.01571	2.29e-12
NOSIP	997.808	-1.22119	0.174431	-7.00096	2.54e-12
KIAA0226L	98.6235	2.77748	0.396821	6.99934	2.57e-12
LGALS3	458.596	1.70865	0.244455	6.98962	2.76e-12
TMEM37	39.2866	3.52255	0.505917	6.96271	3.34e-12
S1PR1	767.256	-1.58955	0.228991	-6.94154	3.88e-12
JUND	430.063	1.71615	0.248072	6.91796	4.58e-12
SORL1	2636.81	-1.08337	0.156715	-6.91298	4.75e-12
RGS16	122.678	2.87963	0.418024	6.88866	5.63e-12
KRT18	137.733	2.76906	0.402657	6.87699	6.11e-12
CENPF	290.215	1.99255	0.290372	6.86206	6.79e-12
NUSAP1	432.533	2.18634	0.318619	6.86193	6.79e-12
ADAM19	2489.89	1.43736	0.210098	6.84141	7.84e-12
APOBEC3G	1483.72	1.21519	0.177726	6.83746	8.06e-12
MAML2	334.824	-1.6439	0.240825	-6.82613	8.72e-12
VSIG4	478.735	3.50977	0.519377	6.75765	1.4e-11
ENPP2	190.975	2.51115	0.371621	6.7573	1.41e-11
MAF	2879.65	1.21823	0.181395	6.71593	1.87e-11
EOMES	352.285	1.58124	0.23548	6.71498	1.88e-11
ADGRG1	570.653	-1.7223	0.256911	-6.70387	2.03e-11
MYC	485.929	-1.40986	0.211723	-6.65901	2.76e-11
HPGDS	59.489	3.0683	0.462304	6.63698	3.2e-11
FKBP5	1326.49	-1.22269	0.1851	-6.60557	3.96e-11
SLC40A1	1077.08	1.71977	0.260753	6.59538	4.24e-11
CCL8	33.1308	3.3978	0.515761	6.58794	4.46e-11
TGFBR3	817.647	-1.28815	0.19646	-6.55681	5.5e-11
CSH2	46.1717	3.36726	0.516226	6.52284	6.9e-11
ZFP36	578.973	1.5496	0.237821	6.51583	7.23e-11
IGF1R	526.009	-1.90161	0.292541	-6.50034	8.01e-11
PXN	1294.04	-1.09915	0.170513	-6.44616	1.15e-10
TRPM2	80.8016	2.60709	0.405187	6.43428	1.24e-10
BACH2	267.163	-1.69788	0.264276	-6.42462	1.32e-10
KIR2DL1	88.772	3.01158	0.471184	6.39152	1.64e-10
ATP8B4	136.629	2.64086	0.413269	6.39018	1.66e-10
IRF8	113.619	2.78192	0.436826	6.36848	1.91e-10
ADORA3	30.9346	3.29659	0.518123	6.36256	1.98e-10
KIR2DS4	136.475	2.8518	0.448751	6.35497	2.08e-10
ISLR	36.8527	3.26485	0.513812	6.35416	2.1e-10
MMP2	82.3545	3.04595	0.481892	6.32082	2.6e-10
KIR2DL3	149.152	2.5482	0.403633	6.31315	2.73e-10
MBOAT1	1527.73	1.3058	0.206931	6.31032	2.78e-10
CDK1	91.1131	2.706	0.429375	6.30219	2.93e-10
SDC3	73.1932	2.9298	0.466714	6.2775	3.44e-10
EGR1	731.163	3.2186	0.513477	6.26825	3.65e-10
CCND3	2261.84	-1.01306	0.161682	-6.26578	3.71e-10
MARCKS	661.657	3.0335	0.485785	6.24452	4.25e-10
BHLHE40	321.574	1.49646	0.240241	6.22897	4.69e-10
CYFIP1	229.266	2.38529	0.383241	6.224	4.85e-10
ARHGEF18	612.141	-1.26116	0.203133	-6.20854	5.35e-10
LITAF	2172.75	-0.940177	0.151553	-6.20361	5.52e-10
CDC20	156.916	2.41299	0.38964	6.19287	5.91e-10
TMEM63A	1448.97	-1.14701	0.18536	-6.18801	6.09e-10
F5	199.309	-1.75127	0.28303	-6.18756	6.11e-10
GZMK	298.776	1.87157	0.302532	6.18635	6.16e-10
NCF4	337.271	1.71564	0.277453	6.18351	6.27e-10
HIP1	216.944	1.86927	0.30246	6.18022	6.4e-10
ACTG1	16684.3	1.00566	0.16284	6.17577	6.58e-10
CCL4L2	40.6698	3.07842	0.501054	6.14389	8.05e-10
ATM	2666.09	-0.927244	0.151313	-6.128	8.9e-10
PLXDC2	121.586	2.40323	0.392219	6.12726	8.94e-10
IFITM3	255.146	1.70823	0.279088	6.12076	9.31e-10
GINS2	109.463	2.33037	0.381102	6.1148	9.67e-10
JUNB	514.139	1.35234	0.2218	6.09711	1.08e-09
EPB41	1047.52	-1.09368	0.179456	-6.09443	1.1e-09
CTSC	940.598	1.1422	0.187437	6.09377	1.1e-09
KPNA2	546.115	1.3251	0.217652	6.08818	1.14e-09
GPA33	71.2782	-2.68701	0.441533	-6.08564	1.16e-09
TIMP3	53.372	3.08375	0.507175	6.08025	1.2e-09
TK1	209.062	2.02628	0.333767	6.07096	1.27e-09
CD38	127.076	2.03823	0.337511	6.039	1.55e-09
CD163L1	98.1277	2.58335	0.428631	6.02698	1.67e-09
FCMR	914.466	-1.34287	0.222949	-6.0232	1.71e-09
CTSD	1032.38	1.28705	0.213858	6.01821	1.76e-09
TSKU	36.7712	3.08173	0.512483	6.01332	1.82e-09
NPC2	319.211	1.76332	0.293292	6.01215	1.83e-09
PTPN7	1418.72	1.01436	0.169438	5.98663	2.14e-09
MAMDC2	43.962	2.91465	0.487584	5.97774	2.26e-09
TSPAN4	89.5227	2.40783	0.402833	5.97726	2.27e-09
TUBB	1627.72	1.1171	0.186946	5.97551	2.29e-09
PARM1	48.2934	2.8995	0.485849	5.96789	2.4e-09
NEU1	369.568	1.62782	0.273152	5.9594	2.53e-09
MEIS1	98.7463	2.59997	0.436286	5.95933	2.53e-09
KIFC1	76.9706	2.49312	0.418373	5.95908	2.54e-09
HAVCR2	194.958	1.92445	0.326778	5.88918	3.88e-09
EIF4A3	240.954	1.77393	0.301425	5.88514	3.98e-09
GADD45B	717.963	1.11109	0.189783	5.85452	4.78e-09
LINC00892	220.11	1.72088	0.295889	5.81597	6.03e-09
CD83	246.021	1.9942	0.343167	5.81117	6.2e-09
CD14	1304.91	2.90467	0.499903	5.81046	6.23e-09
HSPA1A	249.284	1.59222	0.274034	5.81031	6.24e-09
RAP2C	1561.8	1.01773	0.175565	5.7969	6.76e-09
IL24	323.213	-1.58544	0.273654	-5.79361	6.89e-09
CX3CR1	1054.93	-1.49353	0.258274	-5.78274	7.35e-09
TNFSF14	431.143	1.69796	0.293629	5.78269	7.35e-09
ETV5	84.3575	2.63931	0.458102	5.76139	8.34e-09
MKI67	280.022	1.82596	0.317217	5.75618	8.6e-09
LAT2	238.596	2.04415	0.355735	5.74628	9.12e-09
HBB	138.72	-2.11742	0.368618	-5.74422	9.23e-09
PNP	511.129	1.3131	0.228633	5.74327	9.29e-09
LACC1	107.846	2.1479	0.37403	5.7426	9.32e-09
HLA-DPB1	1304.3	1.1321	0.197252	5.73938	9.5e-09
HNMT	54.6903	2.80188	0.488297	5.73806	9.58e-09
SASH1	84.2414	2.31478	0.40439	5.72412	1.04e-08
DGKD	522.128	-1.17309	0.205056	-5.72084	1.06e-08
APOC1	27.2547	2.97851	0.523591	5.68861	1.28e-08
LILRB4	99.1957	2.5357	0.446414	5.68016	1.35e-08
OASL	735.788	1.07947	0.190071	5.67932	1.35e-08
ICOS	557.748	1.1724	0.208556	5.62149	1.89e-08
SOCS2	442.759	1.61833	0.287934	5.62048	1.9e-08
CSF1R	1190.72	2.77998	0.494786	5.61855	1.93e-08
UBE2C	103.092	2.3274	0.414299	5.61769	1.94e-08
PDIA6	885.326	1.04451	0.186042	5.61439	1.97e-08
KCNK5	61.441	2.41336	0.43124	5.59633	2.19e-08
TUBA1B	1039.35	1.22244	0.220342	5.54792	2.89e-08
ICA1L	281.252	-1.55395	0.280346	-5.54299	2.97e-08
RAP1GAP2	528.005	-1.17572	0.212478	-5.5334	3.14e-08
ASF1B	118.745	2.00527	0.362929	5.52524	3.29e-08
CD58	1016.03	0.98815	0.178866	5.52452	3.3e-08
ANKRD55	157.62	-1.778	0.321927	-5.52299	3.33e-08
STOM	2891.87	0.85488	0.154923	5.5181	3.43e-08
CCL22	36.0388	2.70602	0.491595	5.50457	3.7e-08
SRGN	788.55	1.23081	0.22364	5.50351	3.72e-08
TSPAN1	37.6293	2.7619	0.502038	5.50137	3.77e-08
FAM114A1	95.3024	2.44791	0.445279	5.49747	3.85e-08
RBPJ	1430.44	0.996319	0.181723	5.48262	4.19e-08
SPARCL1	100.491	2.4675	0.450334	5.47927	4.27e-08
TNFAIP3	2859.08	0.981269	0.179285	5.47324	4.42e-08
CCL20	39.564	2.73604	0.500105	5.47093	4.48e-08
IER5	211.444	1.54632	0.28271	5.46962	4.51e-08
SLCO2B1	344.614	2.89478	0.529341	5.46865	4.53e-08
CLU	317.508	1.3684	0.250643	5.45955	4.77e-08
LAMB2	28.2259	2.83612	0.52055	5.44831	5.09e-08
CD81	423.468	1.38768	0.254843	5.44523	5.17e-08
THY1	41.6143	2.74291	0.504732	5.43439	5.5e-08
CNOT6L	2325.99	-0.844872	0.155711	-5.42588	5.77e-08
NPL	268.992	1.73238	0.31974	5.41809	6.02e-08
BIN2	2843.5	-0.908619	0.168148	-5.40368	6.53e-08
CSRNP1	211.487	1.60934	0.297983	5.40079	6.63e-08
LGALS3BP	761.954	1.21906	0.225871	5.39714	6.77e-08
TLE3	1652.43	0.991561	0.183785	5.39523	6.84e-08
MYO7A	31.5882	2.72693	0.505783	5.39149	6.99e-08
CTSH	271.357	1.72258	0.319853	5.38554	7.22e-08
P2RY13	170.708	1.97854	0.367827	5.379	7.49e-08
SERPING1	230.935	2.80853	0.523746	5.3624	8.21e-08
COL15A1	65.4642	2.61286	0.487416	5.36064	8.29e-08
DAB2	831.993	2.77461	0.517727	5.35922	8.36e-08
VIM	2415.86	0.895656	0.167693	5.34105	9.24e-08
CBLL1	658.989	-1.08706	0.203787	-5.33427	9.59e-08
TNS3	45.1561	2.54275	0.47786	5.32112	1.03e-07
CDK6	566.412	1.15313	0.216923	5.31586	1.06e-07
PDGFC	90.0045	2.18177	0.411661	5.29993	1.16e-07
TSHZ2	179.14	-1.55724	0.294038	-5.29603	1.18e-07
ENO1	4220.24	0.755725	0.14283	5.29108	1.22e-07
LBH	3038.29	-0.988676	0.187187	-5.28175	1.28e-07
TLR7	79.8639	2.29858	0.435544	5.27749	1.31e-07
HLA-DRA	2910.77	2.15206	0.409648	5.25344	1.49e-07
PALD1	30.3871	2.70757	0.51627	5.24449	1.57e-07
JUP	38.1485	2.60135	0.49622	5.24233	1.59e-07
APOBEC3C	1300.29	0.885444	0.168978	5.24	1.61e-07
PCOLCE	75.7472	2.46819	0.471756	5.23193	1.68e-07
CD9	91.6886	2.17465	0.416153	5.2256	1.74e-07
TPX2	139.145	1.69863	0.325511	5.21835	1.81e-07
SCD	128.402	1.78378	0.342315	5.21095	1.88e-07
CCL21	23.2204	2.74644	0.527487	5.20664	1.92e-07
KRT73-AS1	40.0538	-2.61105	0.501603	-5.20542	1.94e-07
NEDD9	493.669	1.11508	0.214451	5.19968	2e-07
RASA3	451.942	-1.12855	0.217109	-5.19807	2.01e-07
KLF7	235.638	-1.45727	0.280488	-5.19548	2.04e-07
LPIN3	83.2369	2.19137	0.421798	5.1953	2.04e-07
PHTF2	565.264	1.07353	0.206677	5.19421	2.06e-07
FAM107B	1594.16	-0.8848	0.17056	-5.18763	2.13e-07
FTH1	781.6	0.964016	0.186172	5.1781	2.24e-07
PSG11	41.9508	2.66609	0.51512	5.17567	2.27e-07
LRP1	182.254	2.00666	0.38779	5.17461	2.28e-07
TNRC6B	3437.65	-0.754176	0.145851	-5.17087	2.33e-07
ITGB5	59.001	2.36902	0.459313	5.15774	2.5e-07
HTRA1	34.2849	2.68588	0.520977	5.15547	2.53e-07
TPI1	2808.22	0.765365	0.148584	5.15106	2.59e-07
OSM	129.676	1.75747	0.341459	5.14695	2.65e-07
ZFP36L1	5488.57	0.923901	0.17999	5.13308	2.85e-07
SPTBN1	1642.94	-0.837787	0.163217	-5.13295	2.85e-07
CRYAB	35.4419	2.51311	0.489835	5.13052	2.89e-07
PVRL2	25.2013	2.68205	0.523408	5.1242	2.99e-07
LINC00861	1278.38	-1.03761	0.202547	-5.1228	3.01e-07
MEG3	67.9924	2.59026	0.505677	5.12236	3.02e-07
RGS1	1287.47	2.28288	0.445691	5.12212	3.02e-07
CDC25B	781.715	-1.12883	0.220528	-5.11876	3.08e-07
COL1A1	270.601	2.68586	0.524936	5.11656	3.11e-07
AQP3	451.256	-1.21447	0.237672	-5.10986	3.22e-07
FPR3	39.5834	2.49441	0.488759	5.10357	3.33e-07
MKNK1	740.566	1.18734	0.232691	5.10265	3.35e-07
CSH1	22.9767	2.70023	0.529228	5.1022	3.36e-07
HRH1	42.5287	2.48333	0.487281	5.0963	3.46e-07
CD24	39.9693	2.61406	0.51333	5.09236	3.54e-07
CTTN	125.992	1.95386	0.38388	5.08976	3.59e-07
NNMT	41.7562	2.50997	0.493347	5.08763	3.63e-07
SNORD99	94.843	1.92399	0.378732	5.08007	3.77e-07
TMEM144	60.7334	2.34103	0.461135	5.07667	3.84e-07
CTTNBP2NL	51.513	2.4234	0.477712	5.07293	3.92e-07
C11orf21	266.62	-1.28909	0.254587	-5.06346	4.12e-07
ITM2C	359.67	1.33195	0.263719	5.05066	4.4e-07
GRAP	380.208	-1.20395	0.238388	-5.05039	4.41e-07
LOC100506985	654.351	-1.03118	0.204406	-5.04477	4.54e-07
IGFBP2	23.3966	2.65893	0.527968	5.03616	4.75e-07
STAT6	1461.88	-0.862936	0.171406	-5.03446	4.79e-07
NR2F2	30.2251	2.61311	0.519959	5.0256	5.02e-07
CPNE7	62.2822	2.11808	0.421537	5.02466	5.04e-07
FMNL3	842.077	1.22158	0.243352	5.01982	5.17e-07
ITK	2245.26	-0.818788	0.163165	-5.01817	5.22e-07
CCR5	257.552	1.68813	0.336837	5.0117	5.4e-07
BIRC5	122.574	1.94209	0.38757	5.01094	5.42e-07
TIMP2	104.701	2.13353	0.426454	5.00295	5.65e-07
SUN2	1414.38	-0.926018	0.185198	-5.00015	5.73e-07
ITSN1	168.956	1.74848	0.350208	4.99268	5.95e-07
ALOX5AP	1588.33	0.887979	0.177918	4.99095	6.01e-07
RIN3	97.8946	-1.82154	0.365164	-4.98828	6.09e-07
S100A16	21.9105	2.63541	0.528446	4.98709	6.13e-07
PLXNB2	99.5937	2.21162	0.444216	4.97871	6.4e-07
BLNK	69.8118	2.13532	0.429496	4.9717	6.64e-07
FAM117B	529.835	-1.08809	0.218975	-4.96904	6.73e-07
TCP11L2	203.422	-1.41454	0.284711	-4.96835	6.75e-07
IFNGR1	878.668	1.00168	0.201659	4.96721	6.79e-07
ADD3	3337.82	-0.715571	0.144398	-4.95554	7.21e-07
CDCA8	101.897	1.76894	0.357515	4.94789	7.5e-07
CAPZA1	14558.6	0.908342	0.183693	4.9449	7.62e-07
S100A11	1439.85	0.86201	0.17444	4.94158	7.75e-07
LDHA	4628.84	0.716597	0.145036	4.94082	7.78e-07
KLRC2	50.5846	2.40862	0.487747	4.93827	7.88e-07
MLXIPL	26.3308	2.57137	0.520801	4.93734	7.92e-07
MDS2	110.305	-1.71223	0.347073	-4.93334	8.08e-07
BARD1	817.621	0.949757	0.19288	4.92409	8.48e-07
ALDH1A3	43.5402	2.56758	0.52154	4.92307	8.52e-07
FOXP1	5646.54	-0.748388	0.152087	-4.92078	8.62e-07
RNVU1-19	45.94	2.3789	0.484071	4.91436	8.91e-07
LINC00996	222.198	2.56538	0.522324	4.91147	9.04e-07
DRAIC	21.541	2.5873	0.527117	4.9084	9.18e-07
CD93	180.424	1.78459	0.36367	4.90717	9.24e-07
MAP3K1	846.14	-0.901287	0.183748	-4.90501	9.34e-07
HSP90AA1	5530.8	0.721291	0.14707	4.90441	9.37e-07
AXIN2	163.15	-1.51641	0.309252	-4.90347	9.42e-07
CCND2	4499.69	0.74619	0.152185	4.90318	9.43e-07
NAMPT	356.783	1.32677	0.270805	4.89937	9.61e-07
C1orf74	1276.42	-0.80506	0.164516	-4.89351	9.91e-07
MPZL3	663.083	0.963976	0.197197	4.88839	1.02e-06
TYROBP	150.501	2.09073	0.428897	4.87468	1.09e-06
ID2	934.614	0.964573	0.1979	4.87405	1.09e-06
LAMB3	25.2898	2.53689	0.521001	4.86926	1.12e-06
CKAP2L	104.187	1.78976	0.368114	4.86198	1.16e-06
MORC2-AS1	749.352	-0.941425	0.193677	-4.86079	1.17e-06
SRSF3	7122.46	0.885136	0.182196	4.85816	1.18e-06
CPM	206.483	1.75621	0.362308	4.84729	1.25e-06
DPEP2	207.241	-1.49894	0.309733	-4.83946	1.3e-06
BAZ2A	1006.65	-0.849357	0.175977	-4.82653	1.39e-06
CYTH1	2110.29	-0.787912	0.163523	-4.81837	1.45e-06
CYP4B1	20.684	2.54767	0.530005	4.80687	1.53e-06
GABBR1	237.566	-1.28588	0.267896	-4.79993	1.59e-06
SRGAP1	108.632	1.7682	0.368478	4.79865	1.6e-06
RPS6	7304.81	-0.654969	0.1365	-4.79832	1.6e-06
PLAC4	31.1772	2.47237	0.515687	4.79433	1.63e-06
MINOS1P1	163.926	-1.47401	0.307537	-4.79295	1.64e-06
IL6ST	1939.14	-0.903932	0.188783	-4.7882	1.68e-06
ANXA5	1919.35	0.819639	0.171326	4.7841	1.72e-06
YWHAH	270.804	1.41871	0.296582	4.78354	1.72e-06
AGPAT4	119.89	-1.62693	0.340253	-4.78154	1.74e-06
DPF3	67.848	2.19701	0.459529	4.781	1.74e-06
TOX	533.741	1.05382	0.220422	4.78093	1.74e-06
SIGLEC11	22.0728	2.51851	0.527685	4.77275	1.82e-06
BCL2L1	588.623	1.01282	0.212339	4.76982	1.84e-06
SPC25	52.9043	2.20778	0.462881	4.76966	1.85e-06
ANXA2	4787.98	0.675488	0.141731	4.766	1.88e-06
ARF6	6810.63	0.781652	0.164028	4.76537	1.89e-06
PIK3R6	106.39	2.01399	0.42498	4.73902	2.15e-06
CDC6	78.1313	1.91471	0.404089	4.73834	2.15e-06
GAPDH	8606.71	0.788291	0.166593	4.73183	2.23e-06
TNFAIP2	142.876	1.95102	0.413005	4.72396	2.31e-06
TGFBR1	771.661	0.891275	0.188855	4.71936	2.37e-06
ADGRG3	58.7761	2.37856	0.504852	4.71141	2.46e-06
COTL1	650.884	1.03456	0.220126	4.69987	2.6e-06
CAMK4	378.45	-1.05979	0.225645	-4.69672	2.64e-06
RNASE4	49.1116	2.20838	0.470731	4.69138	2.71e-06
RPS3A	6208.75	-0.690325	0.147355	-4.68476	2.8e-06
DUSP6	1056.79	2.28278	0.48754	4.68223	2.84e-06
GIMAP7	2190.41	-0.923501	0.197769	-4.6696	3.02e-06
MGAT4A	1110.38	-0.796272	0.170859	-4.66041	3.16e-06
SARAF	4488.49	-0.774543	0.166235	-4.65933	3.17e-06
VCAM1	46.1483	2.39134	0.513355	4.65825	3.19e-06
PIM2	963.702	-0.898655	0.193956	-4.63329	3.6e-06
CCR6	509.859	1.00713	0.217473	4.63104	3.64e-06
LINC00488	29.5047	-2.41681	0.52191	-4.6307	3.64e-06
SLC34A2	32.3074	2.42097	0.522836	4.63046	3.65e-06
FSCN1	27.0103	2.41926	0.522552	4.6297	3.66e-06
COL6A3	63.8149	2.03207	0.439258	4.62614	3.73e-06
COL4A2	36.3743	2.28171	0.493553	4.62302	3.78e-06
CYBRD1	39.2516	2.29645	0.496747	4.62296	3.78e-06
OLFML2B	22.679	2.43494	0.527219	4.61847	3.87e-06
ASAH1	1224.34	1.08542	0.235209	4.6147	3.94e-06
CREM	265.279	1.17699	0.255102	4.61379	3.95e-06
GZMH	1613.61	-0.763504	0.165584	-4.61098	4.01e-06
CCNB2	131.357	1.70057	0.368852	4.61045	4.02e-06
RND3	31.7495	2.3993	0.520653	4.60825	4.06e-06
SPRED1	71.4849	2.12553	0.461436	4.60634	4.1e-06
WASF2	1749.72	-0.741389	0.160962	-4.606	4.1e-06
PI16	65.7054	-1.91658	0.416265	-4.60423	4.14e-06
SLC12A8	47.0248	2.33779	0.509236	4.59077	4.42e-06
B3GNT7	254.631	2.42998	0.530225	4.58292	4.59e-06
PDE3B	235.727	-1.34459	0.293602	-4.57962	4.66e-06
SPTAN1	1413.57	-0.780927	0.170826	-4.57146	4.84e-06
C3orf58	645.677	1.00569	0.220277	4.56558	4.98e-06
PON2	292.914	1.39517	0.305767	4.56287	5.05e-06
MYO1E	80.8719	2.07752	0.455721	4.55875	5.15e-06
ITGB1	2111.83	-0.771995	0.16949	-4.5548	5.24e-06
TMEM123	1126.82	-0.783524	0.172141	-4.55164	5.32e-06
C1orf162	456.508	-1.06632	0.2347	-4.54334	5.54e-06
RASSF4	266.317	1.66247	0.366125	4.54073	5.61e-06
IGF1	125.968	1.98536	0.43748	4.53817	5.67e-06
TRAF3IP3	3086.96	-0.656758	0.144724	-4.53799	5.68e-06
GABRP	52.7527	2.30002	0.506972	4.53677	5.71e-06
LIMD2	1763.91	-0.708184	0.156121	-4.53612	5.73e-06
COLGALT1	1426.24	1.04295	0.230216	4.5303	5.89e-06
HLA-DQA1	100.196	1.90572	0.42088	4.52795	5.96e-06
FGF7	20.1109	2.39457	0.528961	4.52694	5.98e-06
PTAFR	152.74	1.88925	0.417479	4.52538	6.03e-06
RRM2	223.485	1.5624	0.345341	4.52423	6.06e-06
CCR2	272.689	1.15014	0.254298	4.52282	6.1e-06
HSPA1B	42.06	2.20124	0.486824	4.52163	6.14e-06
BHLHE40-AS1	129.681	1.47917	0.327188	4.52086	6.16e-06
MYL6	2833.47	0.68906	0.152509	4.51815	6.24e-06
ACSM5	21.7102	2.38874	0.528912	4.51632	6.29e-06
CDCA2	85.6722	1.82352	0.404176	4.5117	6.43e-06
XCL1	45.3299	2.16661	0.480271	4.51123	6.45e-06
LOC643733	146.287	1.41791	0.314539	4.50789	6.55e-06
VSIG10	83.3968	1.73053	0.384334	4.50266	6.71e-06
LINC00282	56.3224	-1.98472	0.44201	-4.49023	7.11e-06
CD2	2966.9	0.721374	0.160709	4.48869	7.17e-06
GALNT6	275.998	1.19968	0.2675	4.48477	7.3e-06
PDZK1IP1	27.3825	2.31354	0.516422	4.47994	7.47e-06
SYTL3	454.599	-1.07172	0.239451	-4.47572	7.62e-06
CLIC1	3174.76	0.927639	0.207321	4.47441	7.66e-06
KRT19	18.1638	2.36954	0.530175	4.46934	7.85e-06
AIF1	208.418	1.74867	0.391343	4.4684	7.88e-06
IL10	22.7819	2.35757	0.528032	4.46483	8.01e-06
TTN	1992.3	-0.806268	0.180595	-4.46451	8.03e-06
DYRK2	599.411	-0.992773	0.222439	-4.46312	8.08e-06
REEP3	958.673	0.896612	0.200987	4.46106	8.16e-06
SLPI	16.5825	2.36304	0.529892	4.45947	8.22e-06
PIK3R5	854.36	-0.825492	0.185112	-4.45941	8.22e-06
KIF23	56.628	1.95179	0.438107	4.45505	8.39e-06
EEF2	3658.39	-0.73351	0.164704	-4.45351	8.45e-06
EEF1G	2198.13	-0.694449	0.156039	-4.45048	8.57e-06
CLSPN	168.009	1.40998	0.317344	4.44306	8.87e-06
DNAJC3	2250	0.687866	0.155025	4.43714	9.12e-06
CPXM1	26.7389	2.34433	0.529122	4.4306	9.4e-06
MMD	141.34	1.46885	0.331928	4.4252	9.64e-06
TECPR1	683.308	-0.844245	0.190821	-4.42427	9.68e-06
ZNF815P	129.498	-1.50952	0.341711	-4.41754	9.98e-06
MDK	38.8162	2.20774	0.500328	4.41259	1.02e-05
CLIC5	202.352	1.38895	0.315223	4.40626	1.05e-05
FRMD4B	282.888	1.34038	0.304222	4.40593	1.05e-05
RYR1	74.2894	1.79311	0.4071	4.40458	1.06e-05
GNAS	2241.69	0.742447	0.168671	4.40175	1.07e-05
AFAP1L2	89.6334	1.86842	0.424498	4.40149	1.08e-05
FCGR1C	17.2816	2.32316	0.530209	4.38159	1.18e-05
ACTB	67613.8	0.602051	0.137432	4.38073	1.18e-05
CCR1	107.009	2.02504	0.462852	4.37513	1.21e-05
ZC3H12A	415.032	0.978336	0.223868	4.37015	1.24e-05
ZFHX3	140.863	1.73677	0.398053	4.36315	1.28e-05
HLA-DQB1	334.015	1.1089	0.254896	4.35039	1.36e-05
CCNB1	197.782	1.50869	0.347156	4.34587	1.39e-05
APOBEC3D	512.708	1.0075	0.23185	4.34547	1.39e-05
KIAA0101	85.952	1.72483	0.397348	4.34085	1.42e-05
GZMA	510.619	1.12964	0.261105	4.32639	1.52e-05
ENG	134.898	1.44166	0.333329	4.32503	1.53e-05
STON2	170.492	1.39525	0.32279	4.32248	1.54e-05
CDR2L	22.4457	2.25197	0.521514	4.31814	1.57e-05
WLS	22.2346	2.25905	0.523497	4.31531	1.59e-05
ACAA2	775.534	0.834765	0.193578	4.3123	1.62e-05
TPM4	977.396	0.976877	0.22673	4.30855	1.64e-05
SDK2	69.1541	-1.90258	0.441724	-4.30718	1.65e-05
MGLL	29.8795	2.17265	0.504618	4.30555	1.67e-05
ZBTB44	1183.95	-0.795692	0.184979	-4.30152	1.7e-05
BCL9L	521.385	-1.02737	0.238871	-4.30096	1.7e-05
TRERF1	384.357	-1.0002	0.232573	-4.30058	1.7e-05
SIRPA	45.8659	2.09246	0.486572	4.30041	1.7e-05
CBFB	1172.05	0.807836	0.187899	4.2993	1.71e-05
PWARSN	502.524	-1.04211	0.242486	-4.29762	1.73e-05
TCF19	156.158	1.3321	0.310234	4.29387	1.76e-05
ADAM28	128.663	1.61911	0.377115	4.2934	1.76e-05
SLAMF1	909.181	0.838831	0.195453	4.29174	1.77e-05
FOXP1-AS1	162.43	-1.33034	0.310013	-4.29123	1.78e-05
CXCL12	23.3277	2.25319	0.52518	4.29032	1.78e-05
CA5B	525.057	-0.904533	0.21091	-4.28871	1.8e-05
CDC42SE1	2841.02	-0.654856	0.152776	-4.28639	1.82e-05
CTDSP2	455.749	-0.923169	0.216002	-4.27388	1.92e-05
IL10RA	2237.14	-0.663936	0.155426	-4.27171	1.94e-05
MEF2C	75.5395	1.88773	0.442045	4.27044	1.95e-05
SOCS3	166.532	1.39322	0.326468	4.26757	1.98e-05
AHR	202.394	1.32847	0.31166	4.26258	2.02e-05
INHA	30.2278	2.22762	0.522997	4.25933	2.05e-05
TXK	644.729	-1.06223	0.249528	-4.25696	2.07e-05
MAP3K8	171.434	1.29406	0.304175	4.25431	2.1e-05
FGD2	119.857	1.65174	0.388337	4.25337	2.11e-05
SYNE1	2797.23	-0.677746	0.159348	-4.25324	2.11e-05
PHLDA1	130.24	1.48608	0.34989	4.24727	2.16e-05
FCGR1A	35.5745	2.16977	0.510967	4.2464	2.17e-05
CGB5	35.9789	2.23838	0.527958	4.23969	2.24e-05
DPP4	575.95	0.959925	0.226421	4.23956	2.24e-05
CYB561D1	210.588	-1.18226	0.278942	-4.23836	2.25e-05
MTHFD2	443.24	0.950538	0.224428	4.23537	2.28e-05
ARRDC5	197.283	-1.24213	0.29329	-4.23517	2.28e-05
SUSD4	36.1552	-2.05853	0.486467	-4.23158	2.32e-05
PLEKHB1	255.437	-1.11336	0.263219	-4.22979	2.34e-05
MELK	62.7733	1.78705	0.422561	4.2291	2.35e-05
PLCG2	93.229	1.90563	0.452093	4.21511	2.5e-05
SLC43A3	219.939	1.14604	0.271941	4.21431	2.51e-05
ESPL1	51.0501	2.02166	0.480091	4.21099	2.54e-05
HLA-DRB6	96.1451	1.5955	0.378943	4.2104	2.55e-05
GAS6	46.3685	2.01627	0.479911	4.20134	2.65e-05
KLF3	356.473	-1.1592	0.276559	-4.1915	2.77e-05
FCGBP	105.945	1.57174	0.374992	4.19139	2.77e-05
TLR2	59.2077	2.01895	0.481903	4.18954	2.8e-05
PLA2G15	289.052	1.41754	0.338357	4.18949	2.8e-05
KLK10	21.1948	2.19984	0.525331	4.18752	2.82e-05
LUM	207.24	2.22	0.530163	4.18739	2.82e-05
NAV2	85.3452	1.60445	0.383165	4.18735	2.82e-05
IKZF1	2256.99	-0.645576	0.154177	-4.18723	2.82e-05
CTNNA1	233.072	1.19996	0.287111	4.17943	2.92e-05
BBIP1	2580.03	0.674328	0.161413	4.17766	2.95e-05
CXCL16	92.0645	1.88111	0.450802	4.17282	3.01e-05
IDH1	370.95	1.20831	0.289646	4.17167	3.02e-05
EIF1	11882.3	0.601474	0.144194	4.17129	3.03e-05
EIF4B	4788.34	-0.742941	0.178163	-4.17001	3.05e-05
PBXIP1	1240.97	-0.78208	0.187607	-4.16871	3.06e-05
RAD51AP1	54.5179	1.79794	0.431448	4.16722	3.08e-05
EZH1	513.456	-0.854745	0.205704	-4.15521	3.25e-05
SLC38A1	3495.61	-0.664956	0.160049	-4.1547	3.26e-05
CNKSR2	122.078	-1.37673	0.331412	-4.15413	3.27e-05
MKRN1	816.414	-0.791086	0.190435	-4.15411	3.27e-05
CD151	200.472	1.16323	0.280945	4.14043	3.47e-05
TM6SF1	98.9574	1.76577	0.426516	4.13998	3.47e-05
CCND1	43.8762	1.93569	0.468657	4.1303	3.62e-05
CRIM1	250.105	1.20184	0.291038	4.12951	3.64e-05
CRBN	2263.4	-0.635313	0.153865	-4.12903	3.64e-05
HIVEP2	412.889	-0.901527	0.218615	-4.12382	3.73e-05
IL6R	695.388	-0.880798	0.213629	-4.12302	3.74e-05
SCARA5	36.3722	2.05217	0.497799	4.12249	3.75e-05
CLEC7A	148.601	1.63625	0.397161	4.11986	3.79e-05
SPP1	425.373	2.17077	0.52777	4.1131	3.9e-05
PLEKHA1	364.443	-0.950012	0.231122	-4.11043	3.95e-05
CREG1	60.163	1.73488	0.422531	4.10593	4.03e-05
DPYSL2	2042.21	0.761367	0.185571	4.10284	4.08e-05
TLR4	88.4741	1.97994	0.482627	4.10243	4.09e-05
KIAA0922	979.268	-0.897685	0.218936	-4.10021	4.13e-05
EPHX1	293.738	1.09713	0.2678	4.09683	4.19e-05
ATP6V1C2	407.105	0.955034	0.233161	4.09604	4.2e-05
IER2	442.476	1.0183	0.249742	4.07739	4.55e-05
RPS3	9817.52	-0.604656	0.148376	-4.07515	4.6e-05
FASLG	184.255	1.2792	0.31392	4.07492	4.6e-05
AURKB	50.3072	1.88068	0.461536	4.07483	4.6e-05
AKR1A1	575.113	0.932882	0.229318	4.06808	4.74e-05
FUCA1	354.259	1.20263	0.295791	4.06581	4.79e-05
SLC37A2	33.7451	2.0076	0.493851	4.06518	4.8e-05
ITGA1	70.5992	1.65544	0.407346	4.06398	4.82e-05
ADGRE5	2520.89	0.627961	0.154678	4.0598	4.91e-05
ATP10D	114.641	1.39565	0.34378	4.05972	4.91e-05
C6orf99	19.5102	2.14742	0.529203	4.05784	4.95e-05
PSAP	4569.08	0.872141	0.215172	4.05324	5.05e-05
MCM6	449.125	0.94068	0.232211	4.05097	5.1e-05
KANK2	28.3592	2.12725	0.525187	4.05046	5.11e-05
SUSD6	896.095	0.91735	0.226516	4.04983	5.13e-05
SEMA5A	153.872	1.43966	0.35575	4.04683	5.19e-05
ASB2	31.6486	1.99641	0.493518	4.04526	5.23e-05
LGALS1	212.443	1.12947	0.279537	4.0405	5.33e-05
LDHB	6177.84	-0.572567	0.141716	-4.04023	5.34e-05
PTTG1	172.476	1.4982	0.371711	4.03055	5.56e-05
SERPINF1	171.844	1.44758	0.359347	4.02836	5.62e-05
GALM	1005.3	0.716637	0.17819	4.02175	5.78e-05
SLC7A8	348.06	2.1209	0.528151	4.01571	5.93e-05
AHNAK	2627.83	-0.758253	0.189156	-4.00861	6.11e-05
PRKCA	768.907	-0.888445	0.221964	-4.00265	6.26e-05
RPL32	1352	-0.666773	0.166593	-4.0024	6.27e-05
FOXO4	97.12	-1.53565	0.383758	-4.00162	6.29e-05
SRSF2	1799.07	0.718238	0.179507	4.00116	6.3e-05
SRSF7	2105.53	0.68646	0.171579	4.00084	6.31e-05
CENPM	159.696	1.37914	0.344884	3.99886	6.36e-05
LMNA	217.818	1.11968	0.280016	3.99862	6.37e-05
NRP2	27.1518	2.02468	0.506818	3.99488	6.47e-05
IFNG	81.1983	1.56257	0.391281	3.99347	6.51e-05
ITGA6	506.711	-0.825147	0.20669	-3.9922	6.55e-05
HSPA5	4719.83	0.778027	0.19498	3.99029	6.6e-05
TTPAL	359.05	-0.918703	0.230298	-3.98918	6.63e-05
CDKN1B	418.923	-0.963842	0.241617	-3.98913	6.63e-05
CADM1	76.1839	1.56362	0.392188	3.98692	6.69e-05
YWHAE	3216.85	0.621221	0.155852	3.98597	6.72e-05
IRF5	216.053	1.16914	0.293378	3.98509	6.75e-05
DSE	72.1921	1.62848	0.408673	3.9848	6.75e-05
APOBEC3H	107.775	1.44069	0.362301	3.97649	6.99e-05
HBP1	553.692	-0.809972	0.203839	-3.97359	7.08e-05
CUL4B	340.726	-0.951064	0.239351	-3.97352	7.08e-05
KLRB1	578.102	0.824835	0.207757	3.97019	7.18e-05
CSGALNACT1	250.442	-1.11665	0.281537	-3.96628	7.3e-05
SLC2A5	38.8237	2.06622	0.521069	3.96535	7.33e-05
FCGR2A	337.405	2.06569	0.521601	3.96029	7.49e-05
ZCCHC24	46.562	1.84533	0.46602	3.95976	7.5e-05
DDAH2	163.104	1.19037	0.301	3.9547	7.66e-05
CDC45	47.2173	1.82004	0.460269	3.9543	7.68e-05
NCAPG	91.7524	1.47699	0.373627	3.95311	7.71e-05
DDIT4	1536.79	0.954579	0.241544	3.95199	7.75e-05
TMEM45A	38.2698	2.05107	0.519138	3.95091	7.79e-05
TUBB1	41.4449	-1.84525	0.467206	-3.94954	7.83e-05
SLA2	861.037	0.736166	0.186488	3.94752	7.9e-05
CORO1B	153.902	1.34304	0.340228	3.94747	7.9e-05
SNRK-AS1	172.732	-1.26713	0.321076	-3.94651	7.93e-05
ARHGAP32	75.396	-1.60048	0.405813	-3.94389	8.02e-05
CCNL1	1765.24	0.717593	0.181962	3.94364	8.03e-05
TMEM204	437.519	-0.864904	0.219941	-3.93244	8.41e-05
PIM1	953.088	0.71094	0.1811	3.92568	8.65e-05
CLDN10	52.4597	1.72122	0.438575	3.92457	8.69e-05
PLK3	260.509	1.02812	0.262029	3.92366	8.72e-05
KIF2C	60.5173	1.64286	0.418783	3.92294	8.75e-05
GAS2L3	34.7694	1.99111	0.507707	3.92176	8.79e-05
CMTM6	2374.89	0.745642	0.190263	3.91901	8.89e-05
PSG8	19.4015	2.07768	0.530175	3.91887	8.9e-05
RPL3	18660.7	-0.56365	0.14387	-3.91778	8.94e-05
SGPL1	1055.15	0.865889	0.221566	3.90805	9.3e-05
PRG2	17.9599	2.06906	0.529439	3.90802	9.31e-05
EEF1B2	2872.69	-0.597498	0.152905	-3.90764	9.32e-05
VSIG1	64.6765	-1.59443	0.408631	-3.90189	9.54e-05
PRR29	828.502	-0.72104	0.184938	-3.89881	9.67e-05
NCAM1	143.735	1.59925	0.410324	3.89752	9.72e-05
UBE2T	122.423	1.38307	0.355072	3.89517	9.81e-05
CYSTM1	76.6073	1.56766	0.402529	3.89452	9.84e-05
UCP2	3365.9	-0.587221	0.150857	-3.89257	9.92e-05
FBLIM1	28.2007	2.00482	0.515314	3.89048	0.000100047
STMN3	328.564	-0.968371	0.248937	-3.89002	0.000100236
APCDD1	22.193	2.06076	0.529774	3.88989	0.000100289
PLEKHG5	73.1855	1.67957	0.431891	3.88888	0.000100709
C1orf21	175.077	-1.16748	0.300545	-3.88455	0.000102521
TBCC	335.782	-0.925971	0.238525	-3.88206	0.000103574
PFN1	833.399	0.856344	0.220617	3.88159	0.000103775
TMEM176A	74.1698	1.8884	0.486581	3.88095	0.000104049
SYNGAP1	264.271	-0.989856	0.255604	-3.87262	0.000107673
CEP68	500.223	-0.820361	0.212173	-3.86647	0.000110424
TKTL1	56.9693	-1.84295	0.476658	-3.86639	0.00011046
PGK1	2058.61	0.586003	0.151644	3.86434	0.000111391
SLC7A2	33.0071	1.97383	0.511041	3.86236	0.000112296
NR4A3	28.9772	2.00432	0.51898	3.86204	0.000112445
TSPAN32	726.905	-0.738829	0.191548	-3.85715	0.000114715
MPP7	175.503	-1.2122	0.314336	-3.85638	0.00011508
CALU	766.981	0.72224	0.187298	3.85611	0.000115205
KLF13	332.184	-0.956056	0.248169	-3.85243	0.00011695
MYOM2	136.68	-1.29184	0.335683	-3.8484	0.000118891
NIPAL3	1652.06	-0.674784	0.175391	-3.8473	0.000119425
GIMAP1	381.417	-0.98509	0.256235	-3.84448	0.000120807
ANXA4	386.584	0.918586	0.239067	3.84238	0.000121849
CD163	237.402	2.03248	0.528992	3.84217	0.000121952
KLF6	7522.59	0.813071	0.211707	3.84055	0.000122759
SH2B3	611.613	0.838023	0.218279	3.83923	0.000123418
EBF1	104.389	1.76928	0.461183	3.83639	0.000124858
EMILIN3	44.0011	1.83224	0.477598	3.83637	0.000124866
INHBA	19.6958	2.0288	0.529949	3.8283	0.000129033
FMNL2	62.1046	1.61059	0.420807	3.82739	0.000129507
STRN3	1681.49	0.701068	0.183315	3.82439	0.000131096
TPP2	678.156	-0.731769	0.191459	-3.82206	0.00013234
ADPRM	336.761	-0.950062	0.248946	-3.81633	0.00013545
ENTPD1	210.103	1.16229	0.305064	3.80999	0.000138974
TMEM200B	205.57	-1.09617	0.287926	-3.80713	0.00014059
C10orf10	33.5166	1.97956	0.520437	3.80365	0.000142578
TCF4	152.56	1.50162	0.395437	3.79736	0.000146245
PTPN22	723.71	0.71218	0.187687	3.7945	0.000147939
CHMP7	1113.58	-0.72234	0.190383	-3.79415	0.000148151
USP3	1384.93	-0.691459	0.182278	-3.79344	0.000148577
HERPUD1	2074.99	0.681508	0.179803	3.79031	0.00015046
DHRS7	1331.65	0.620431	0.163759	3.78869	0.000151446
PDCD1	138.434	1.46018	0.385427	3.78848	0.00015157
MCM10	46.9126	1.70536	0.450161	3.78833	0.00015166
TSPAN5	194.995	1.06708	0.281786	3.78684	0.000152576
TACC1	1458.8	0.609733	0.161204	3.78236	0.000155346
NLRP3	77.7259	1.64369	0.434687	3.78132	0.000155998
USP44	77.6985	-1.51207	0.400051	-3.77969	0.000157024
FLNA	894.067	-0.976591	0.258577	-3.77678	0.000158867
P2RY6	22.9058	1.99046	0.527317	3.7747	0.000160201
GLG1	5163.2	-0.595265	0.157763	-3.77317	0.000161187
HMMR	37.5167	1.80982	0.479863	3.77153	0.000162249
HIVEP3	596.567	0.808581	0.214429	3.77086	0.000162686
ARHGAP25	1212.35	-0.646403	0.17149	-3.76933	0.000163688
AEBP2	2662.71	0.644121	0.170895	3.76911	0.000163833
ANKRD32	347.44	0.899542	0.238685	3.76874	0.000164074
SKAP2	381.053	1.04143	0.276348	3.76855	0.000164199
PCNA	582.714	0.790149	0.209698	3.76803	0.000164544
APBB1	792.492	-0.75309	0.200305	-3.75973	0.000170099
RAB11FIP1	633.988	0.736198	0.196093	3.75433	0.000173805
BMP2K	151.266	1.30714	0.348212	3.75387	0.000174126
FGD3	1125.65	-0.643227	0.171353	-3.75381	0.00017417
CDKN3	119.853	1.31761	0.351175	3.752	0.000175426
CCL2	97.1139	1.95997	0.522543	3.75083	0.000176249
SERTAD2	173.608	-1.12656	0.300492	-3.74906	0.000177502
RSBN1	729.175	-0.713395	0.190452	-3.74579	0.000179826
LINC-PINT	717.61	0.819352	0.218759	3.74546	0.000180063
ACTA2	154.986	1.22111	0.326298	3.74232	0.00018233
CHD3	744.623	-0.718035	0.191897	-3.74178	0.000182723
CXCL13	310.525	1.96426	0.525403	3.73859	0.000185059
DCHS1	59.517	-1.58048	0.422808	-3.73804	0.000185458
TFPI	69.4754	1.71621	0.459327	3.73637	0.000186699
FAM8A1	159.896	-1.15441	0.309013	-3.7358	0.00018712
C6orf25	32.2028	-1.94868	0.521962	-3.73337	0.000188932
SEMA4C	95.7042	-1.56417	0.419388	-3.72964	0.000191757
EBLN3	989.761	-0.651257	0.17473	-3.72722	0.000193605
UBC	3170.39	0.57855	0.155242	3.72677	0.000193948
NLRP1	1365.67	-0.658432	0.176677	-3.72676	0.000193958
KIAA2018	554.807	-0.907533	0.243873	-3.72134	0.000198169
IL1R1	68.0449	1.74404	0.468929	3.71921	0.000199849
NAGA	336.258	1.03444	0.278283	3.71722	0.000201423
EPB41L2	113.785	1.29166	0.3477	3.71487	0.000203309
CCM2	639.367	-0.751959	0.202674	-3.71019	0.000207104
MAX	1526.35	-0.660539	0.178102	-3.70877	0.00020827
RPS14	6166.05	-0.51857	0.139849	-3.70808	0.000208835
RAB3IL1	19.114	1.9609	0.528864	3.70776	0.000209105
CD82	942.445	0.655124	0.176799	3.70547	0.000210996
KDM5C	594.811	-0.759948	0.205274	-3.70211	0.000213811
PRF1	1821.49	-0.606204	0.163881	-3.69904	0.000216413
CGGBP1	922.889	-0.672121	0.181746	-3.69813	0.000217197
CLK1	3545.39	0.557792	0.150878	3.69697	0.000218185
MYO1C	198.641	1.03377	0.279805	3.69462	0.000220215
RB1	323.563	1.05565	0.285764	3.69413	0.000220639
ZNF91	1381.89	-0.783181	0.21216	-3.69147	0.000222964
PRDX3	1485.82	0.626297	0.169781	3.68885	0.000225271
CXCL8	176.473	1.95335	0.529962	3.68582	0.000227965
ETV6	582.819	0.791242	0.214835	3.68302	0.000230491
LEF1-AS1	31.2998	-1.81581	0.493237	-3.68142	0.000231939
CD40LG	1127.77	0.776618	0.211297	3.67549	0.000237395
RPS5	6195.27	-0.661497	0.180019	-3.67461	0.000238217
C1R	150.877	1.9479	0.530214	3.6738	0.000238972
MAD2L1	239.244	0.994787	0.270877	3.67246	0.000240226
NR4A1	51.2958	1.69926	0.463416	3.66682	0.000245586
FSTL1	19.9077	1.93508	0.527834	3.66608	0.000246297
CDCA3	50.7084	1.76022	0.480286	3.66494	0.000247394
MOSPD3	191.106	1.04185	0.284686	3.65964	0.000252572
RDX	419.227	0.826904	0.226205	3.65555	0.00025663
COL5A1	24.5925	1.92976	0.52807	3.65436	0.000257822
PDCD4	3974.22	0.540198	0.147888	3.65276	0.000259434
ZNF507	300.498	-0.913006	0.250119	-3.65028	0.000261955
LIMA1	468.74	0.801691	0.21969	3.64919	0.000263071
PARP14	2573.37	0.637504	0.174735	3.6484	0.000263883
SRC	21.5693	1.8938	0.519752	3.64365	0.000268799
DNAJA1	2645.63	0.650897	0.178769	3.64099	0.000271592
ABCC3	39.2791	1.78058	0.489583	3.63693	0.000275906
DUSP4	79.2974	1.47826	0.406509	3.63646	0.000276406
SEPT9	3008.22	-0.669563	0.18413	-3.63637	0.000276505
GNB2L1	7047.92	-0.55208	0.151941	-3.63352	0.000279584
MIR155HG	62.8893	1.50078	0.413357	3.63071	0.00028264
PRPF40B	471.352	0.975123	0.268735	3.62857	0.000284993
RNF135	80.7266	1.4763	0.406872	3.6284	0.000285181
CD96	2881.01	0.622145	0.171523	3.62717	0.000286541
ST8SIA4	483.781	0.836603	0.231155	3.61923	0.00029548
CD300E	39.018	-1.7811	0.4926	-3.61571	0.000299521
SLC1A3	47.3608	1.67236	0.46266	3.61466	0.000300746
SLC44A2	839.102	-0.725735	0.201291	-3.6054	0.000311678
CD33	61.6596	1.71835	0.476632	3.60519	0.000311925
XCL2	39.279	1.70254	0.47226	3.60509	0.00031205
DLGAP5	74.915	1.42663	0.395857	3.60391	0.000313469
RPL18A	2812.65	-0.578487	0.160532	-3.60356	0.000313886
CD59	1220.76	0.687836	0.190877	3.60355	0.0003139
HOXA10	14.7029	1.89849	0.527126	3.60158	0.000316287
NEK2	38.2852	1.78835	0.496728	3.60026	0.000317896
ASS1	13.7075	1.89684	0.526899	3.6	0.000318212
WDR82	994.848	-0.626485	0.174087	-3.59869	0.000319819
LZTS1	26.2329	1.82957	0.508907	3.5951	0.000324265
ST8SIA1	246.701	0.931946	0.259291	3.59421	0.000325374
LINC01089	204.657	-1.03328	0.28761	-3.59265	0.000327332
ICAM2	1038.3	-0.637012	0.177368	-3.59147	0.000328822
KCTD12	146.203	1.49033	0.41521	3.58933	0.000331526
GSTP1	853.17	0.831006	0.231951	3.58268	0.000340092
CPNE8	254.261	1.12643	0.314663	3.57979	0.000343867
TPM1	90.3321	1.36184	0.380745	3.57679	0.000347845
STAT5B	1066.19	-0.650439	0.181966	-3.57452	0.000350871
PRICKLE3	431.845	0.793479	0.222009	3.57408	0.000351459
RPL9	2455.09	-0.530383	0.148422	-3.57349	0.000352256
ATXN7L1	409.629	-0.811509	0.227167	-3.57229	0.000353867
FAM64A	23.6212	1.84749	0.517506	3.56999	0.00035699
CRIPT	1009.29	-0.758788	0.212664	-3.56802	0.000359695
LOC101927911	54.6149	-1.53181	0.429516	-3.56637	0.000361961
CD86	83.5227	1.56675	0.439329	3.56624	0.000362142
BTBD3	47.09	1.63333	0.458301	3.56389	0.0003654
CXCL3	16.0476	1.88815	0.529849	3.56355	0.00036587
DGKH	499.538	0.743377	0.208679	3.56231	0.000367609
CRKL	829.424	-0.951696	0.267537	-3.55724	0.000374766
HSPA7	46.6735	1.76344	0.495978	3.55547	0.000377298
PLK1	99.6779	1.37819	0.387708	3.55471	0.0003784
HSD3B1	35.7152	1.82033	0.512807	3.54973	0.000385622
ANKRD10	3874.42	0.671123	0.189103	3.54898	0.000386721
CIT	152.958	1.14302	0.32286	3.54029	0.00039969
SBK1	137.132	-1.19908	0.338752	-3.53969	0.000400604
SLC1A5	136.591	1.24652	0.352217	3.53905	0.000401567
PDLIM7	80.6541	1.38825	0.392282	3.5389	0.000401801
UNC5B	22.0951	1.87515	0.529923	3.53852	0.00040237
PPP1R2P9	23.5584	1.8461	0.522421	3.53375	0.000409713
CD55	376.514	-0.87752	0.248355	-3.53333	0.000410367
CD68	821.277	1.80726	0.511574	3.53275	0.000411267
P4HB	574.293	0.706595	0.200035	3.53236	0.000411865
FERMT3	669.975	0.671603	0.190217	3.53071	0.000414441
SLCO4C1	47.9964	-1.60847	0.455649	-3.53007	0.000415449
KLHL24	731.575	-0.683431	0.194232	-3.51864	0.000433763
HIST1H2AG	21.9959	1.82049	0.517535	3.51762	0.000435428
TBC1D12	52.9879	1.61925	0.460419	3.5169	0.000436624
RIMKLB	466.807	0.764818	0.217642	3.51411	0.000441225
CLIC2	28.449	1.79608	0.511594	3.51076	0.000446826
KLRC3	32.6389	1.84014	0.524263	3.50995	0.000448191
APOBEC2	141.098	-1.13049	0.322112	-3.50962	0.000448752
LEPROTL1	1417.12	-0.616859	0.175849	-3.50788	0.000451692
MZB1	32.5703	1.72618	0.49224	3.50678	0.000453561
STK3	141.872	1.179	0.336208	3.50675	0.000453609
TFEC	35.7453	1.79852	0.513716	3.501	0.000463512
WSB2	253.546	0.916552	0.262011	3.49814	0.00046852
IGLL5	20.354	-1.84983	0.529209	-3.49546	0.00047324
LY9	544.178	-0.722785	0.206811	-3.49491	0.000474226
RPL34	1778.02	-0.639447	0.182993	-3.49438	0.000475166
SLC35E1	387.685	0.791148	0.226456	3.4936	0.000476552
ADAMTS1	48.0588	1.71443	0.491049	3.49136	0.000480573
POC1A	28.3165	1.75505	0.502728	3.49104	0.000481139
IGSF6	88.7729	1.39556	0.399837	3.49033	0.000482429
LOC101928370	121.176	-1.18566	0.340024	-3.487	0.000488474
SPOCK2	1713.28	-0.711355	0.204016	-3.48676	0.000488917
CNST	555.308	-0.696586	0.199952	-3.48377	0.000494402
ITPKB	611.395	-0.706492	0.203002	-3.48023	0.000500988
BCAP31	1412.41	0.59096	0.169821	3.4799	0.000501602
CKAP2	305.23	0.852861	0.245249	3.47754	0.000506047
NDUFV2	1890.62	0.554087	0.159342	3.47734	0.00050642
S100A8	16.5086	-1.84298	0.530078	-3.47681	0.000507409
MS4A6A	747.692	1.83669	0.528302	3.4766	0.000507814
HMOX1	49.109	1.71534	0.493468	3.47609	0.000508781
ABI3	595.346	0.716227	0.206069	3.47566	0.000509599
MERTK	36.8257	1.69291	0.487118	3.47537	0.000510155
VNN2	324.233	-0.927281	0.26684	-3.47505	0.000510763
LAMC2	52.4464	1.56224	0.449996	3.47168	0.000517222
SFMBT2	180.786	1.17536	0.338596	3.47126	0.000518017
TYMP	105.747	1.27603	0.368301	3.46465	0.000530923
PSMD14	734.976	0.653384	0.188612	3.46416	0.000531887
PPIB	1106.37	0.593401	0.171378	3.46253	0.000535125
FAM111A	1762.51	0.671976	0.194096	3.46209	0.000536007
GIMAP2	1213.59	-0.751636	0.217169	-3.46107	0.00053804
ITM2B	1092.12	0.656776	0.189833	3.45976	0.000540659
COLEC12	22.3301	1.79897	0.520003	3.45954	0.000541101
SH3BP5-AS1	655.031	-0.671261	0.194199	-3.45657	0.000547106
SIGLEC1	177.438	1.83179	0.530075	3.45572	0.000548833
CTBP2	75.9982	1.45294	0.420768	3.45306	0.000554268
RCAN3	321.535	-0.817003	0.236618	-3.45283	0.00055474
MED31	1347.75	0.702813	0.203619	3.4516	0.000557267
HSF2	366.869	-0.837703	0.242854	-3.44941	0.000561813
FANCL	222.419	0.933356	0.270834	3.44623	0.000568472
MAPKAPK5-AS1	372.176	-0.802344	0.232841	-3.44589	0.000569177
QPCT	60.0851	1.62313	0.471037	3.44587	0.000569214
HSD3B7	28.578	1.74594	0.506718	3.44558	0.000569838
MET	23.1583	1.77324	0.51471	3.44512	0.000570813
MKNK1-AS1	139.977	1.1522	0.33448	3.44475	0.000571595
PCSK5	108.023	-1.25511	0.364407	-3.44426	0.000572622
STEAP3	17.3163	1.82219	0.529314	3.44254	0.000576271
PSME2	1708.82	0.623045	0.1811	3.44034	0.00058098
ANTXR1	28.1686	1.78118	0.517761	3.44016	0.000581375
CFB	24.7177	1.82119	0.529605	3.43877	0.000584362
PROK2	54.2234	-1.53687	0.446962	-3.43848	0.00058498
FEN1	199.994	1.16297	0.338258	3.43812	0.000585777
SMPDL3A	46.5722	1.67611	0.487613	3.43737	0.000587389
SAMD12	57.0338	-1.47359	0.429011	-3.43485	0.000592893
ORAI2	352.957	0.84519	0.246139	3.43378	0.000595217
C1S	243.643	1.80806	0.526955	3.43114	0.000601059
ZNF395	364.648	-0.779402	0.227285	-3.42918	0.000605398
EPB41L3	64.8032	1.62806	0.475227	3.42586	0.000612847
TBXAS1	233.307	0.999744	0.291829	3.42579	0.000613019
NEK6	35.142	1.63863	0.478421	3.42508	0.000614619
GH2	14.5518	1.80766	0.528027	3.42342	0.000618383
RPL7	5008.37	-0.477461	0.139482	-3.42311	0.000619098
SEPT11	478.729	0.729486	0.213142	3.42253	0.000620417
SELENBP1	23.7107	1.77332	0.518134	3.42252	0.000620434
NUAK2	95.8369	-1.27778	0.373728	-3.41902	0.00062848
PLAU	20.2992	1.80884	0.529192	3.41812	0.000630548
GTSE1	30.8002	1.68762	0.493826	3.41744	0.000632123
PTGDR	199.203	1.11321	0.325752	3.41737	0.000632291
SESN3	623.609	-0.674862	0.197483	-3.41732	0.000632416
NR2C2	524.36	-0.710861	0.208034	-3.41704	0.000633064
MFGE8	49.7558	-1.50899	0.441925	-3.41458	0.000638803
UBE2H	393.981	-0.801678	0.234843	-3.41367	0.000640934
PIK3AP1	61.4663	1.50466	0.440966	3.41219	0.000644431
STK17A	553.413	0.717804	0.210367	3.41216	0.000644513
CXCL2	13.2513	1.79848	0.527808	3.40745	0.000655727
ZSCAN31	24.7186	1.74566	0.512693	3.40488	0.000661936
CDCA5	57.3266	1.61029	0.473014	3.40433	0.000663268
OSTC	816.831	0.657303	0.193097	3.404	0.000664075
RELL1	1210.03	0.579074	0.170145	3.40343	0.000665465
SNORA73B	33.2717	1.69278	0.49739	3.40333	0.000665696
PLA2G16	72.9015	1.34265	0.394719	3.40152	0.000670126
MED1	729.162	-0.637304	0.187435	-3.40014	0.000673517
RASSF3	546.203	-0.692621	0.20375	-3.39936	0.000675442
MIAT	1169.27	-0.65664	0.193208	-3.39862	0.000677278
CKS2	130.346	1.28423	0.377885	3.39847	0.000677638
P4HA2	35.8196	1.73738	0.511274	3.39814	0.000678465
HERC3	550.979	-0.759801	0.223606	-3.39794	0.000678945
TROAP	37.6948	1.61763	0.476187	3.39706	0.000681149
C5AR1	80.8952	1.50152	0.442187	3.39567	0.000684609
VIPR1	68.5086	-1.43695	0.423357	-3.39418	0.000688334
SIGLEC7	84.4907	1.57556	0.464428	3.39248	0.000692636
HLA-DRB5	166.052	1.05934	0.312481	3.39011	0.000698644
NAA16	688.042	-0.700322	0.206586	-3.38998	0.000698975
BTN3A3	556.451	-0.684345	0.201918	-3.38923	0.000700902
SETD8	262.432	0.938808	0.277516	3.3829	0.000717241
ALS2CL	102.717	-1.19908	0.354498	-3.38248	0.000718358
CREBBP	1012.16	-0.630407	0.186376	-3.38244	0.000718448
BSG	1247	0.584033	0.172696	3.38185	0.000719999
CPT1A	202.052	-0.944616	0.279365	-3.3813	0.000721438
EGFL7	17.5697	1.78324	0.528044	3.37708	0.000732602
C10orf25	80.2499	1.51252	0.44823	3.37442	0.00073971
NELL2	248.798	-0.87512	0.259426	-3.3733	0.000742731
DUSP5	100.366	1.22122	0.362069	3.3729	0.000743796
SGOL2	128.023	1.14716	0.340254	3.37147	0.000747673
LMOD1	21.0694	1.78526	0.529894	3.3691	0.000754143
DDX6	1766.06	-0.543294	0.161364	-3.36688	0.000760248
EFNA5	181.615	1.19029	0.353531	3.36686	0.000760288
RAB31	107.616	1.38516	0.411724	3.3643	0.000767374
CHP1	3317.98	0.562969	0.167558	3.35984	0.000779873
CAP1	9777.34	0.478542	0.142539	3.35728	0.000787141
KLF9	157.313	-1.05206	0.3134	-3.35693	0.000788119
RBFOX2	35.6216	1.71066	0.510057	3.35385	0.000796948
RTKN2	203.529	-0.943571	0.281787	-3.34852	0.000812441
ZNF292	1730.03	-0.561812	0.167887	-3.34636	0.00081879
PHACTR2	3118.11	0.611745	0.183053	3.3419	0.000832084
ESR1	53.1376	1.49193	0.446479	3.34155	0.000833114
TBCD	429.349	0.808189	0.241878	3.34131	0.000833841
CALD1	72.4709	1.40887	0.421723	3.34074	0.000835541
HPCAL4	46.7281	-1.50175	0.449611	-3.34012	0.000837435
ANKRD36	2117.61	0.506859	0.151824	3.33847	0.000842409
METTL18	249.238	-0.885381	0.26525	-3.33792	0.000844091
GVINP1	664.388	-0.653387	0.195806	-3.3369	0.000847175
BACE2	26.6254	1.72147	0.516043	3.33591	0.000850201
SRGAP3	50.7911	1.4592	0.437554	3.33491	0.000853275
CENPU	173.558	1.0125	0.303731	3.33353	0.000857519
ECHS1	558.989	0.696736	0.209058	3.33274	0.000859946
PIK3CG	666.913	0.640809	0.192344	3.33157	0.000863573
ADAM9	55.7405	1.50453	0.452158	3.32744	0.000876488
HIST1H3D	33.7817	1.62461	0.488253	3.3274	0.00087661
DAPK1	51.9394	1.52452	0.458205	3.32716	0.000877368
C20orf194	257.461	0.85423	0.256817	3.32622	0.000880322
SH3BP5	510.703	-0.686294	0.20635	-3.32587	0.000881437
KIF11	86.1183	1.29864	0.390571	3.32496	0.000884308
MAL	260.127	-0.877925	0.2643	-3.3217	0.000894715
MFSD1	396.135	0.880109	0.265013	3.32101	0.000896933
RBBP8	110.364	1.13961	0.343209	3.32046	0.00089869
RAB13	28.1253	1.68783	0.508349	3.32022	0.00089947
AK5	71.6999	-1.40101	0.422519	-3.31584	0.000913672
CNTLN	49.7655	1.5093	0.455359	3.31452	0.000918011
PDLIM1	66.4525	1.47289	0.444388	3.31442	0.000918349
DNHD1	229.31	-0.954628	0.288092	-3.31362	0.000920978
ESCO2	37.2474	1.56889	0.473613	3.31261	0.000924312
SSBP3	266.967	-0.849289	0.256435	-3.31191	0.000926629
PPP3CA	1441.55	0.607596	0.18346	3.31187	0.00092674
SPTSSB	25.1391	1.72769	0.522037	3.30952	0.000934574
FCER1G	318.88	1.68011	0.507776	3.30877	0.000937074
SYNJ2	214.139	-0.913635	0.276717	-3.3017	0.000961015
PDZD11	210.168	0.905421	0.274285	3.30102	0.000963323
ABCG1	108.794	1.32318	0.400954	3.30008	0.000966565
PRNP	545.115	0.678935	0.205907	3.29728	0.000976263
MADD	480.166	-0.69316	0.210342	-3.2954	0.00098283
NFKBIA	1101.88	0.649475	0.197097	3.2952	0.000983501
GIGYF1	1273.2	-0.58457	0.177587	-3.29173	0.000995723
ZNF182	230.944	-0.875462	0.266215	-3.28856	0.00100702
MLPH	21.8897	1.74171	0.52973	3.28793	0.00100928
POLR2A	781.241	-0.668105	0.203209	-3.28778	0.00100982
TRIB2	1043.69	-0.566329	0.172355	-3.28584	0.0010168
AAK1	1665.95	-0.528691	0.16093	-3.28522	0.00101902
MIR6087	21270.6	-0.536241	0.163247	-3.28485	0.00102038
SSH2	453.626	-0.701018	0.213475	-3.28384	0.00102403
EDEM1	1315.16	0.616709	0.187846	3.28306	0.00102688
LINC01355	96.1714	-1.27513	0.388812	-3.27955	0.00103974
ANK3	537.41	-0.682086	0.208118	-3.2774	0.00104767
CIB1	1231.36	0.545106	0.166343	3.277	0.00104916
PCED1B-AS1	1150.12	-0.555332	0.169482	-3.27663	0.00105052
SLC12A6	704.989	-0.622154	0.190106	-3.27268	0.00106534
PTMS	29.8865	1.62096	0.495332	3.27247	0.00106612
POMP	425.23	0.728059	0.222725	3.26887	0.00107979
PLEKHG3	173.736	-1.0427	0.319024	-3.2684	0.00108158
DNAJB11	384.469	0.744697	0.227919	3.26737	0.0010855
SAT1	7003.27	1.50083	0.45937	3.26715	0.00108635
MRS2P2	216.875	-0.950726	0.291064	-3.26638	0.00108931
H3F3B	21991	0.598558	0.183337	3.26479	0.00109545
PLSCR1	182.026	1.07838	0.330389	3.26398	0.0010986
ZWINT	122.905	1.19344	0.365732	3.26316	0.00110176
TNS4	26.5464	1.68431	0.516238	3.26266	0.00110373
FBLN7	130.124	1.05892	0.324792	3.26032	0.00111288
EBI3	20.9925	1.71873	0.527861	3.25603	0.00112981
LAP3	444.705	0.764107	0.234699	3.25568	0.00113121
KDM3A	494.343	-0.680043	0.208959	-3.25443	0.00113618
STX3	118.472	1.08538	0.333851	3.25111	0.00114957
LOC100507387	28.6245	-1.62553	0.50016	-3.25002	0.00115398
NME7	249.543	0.893593	0.275103	3.24821	0.00116135
AOAH	276.051	1.02495	0.315563	3.248	0.0011622
IPCEF1	667.305	-0.634323	0.195326	-3.24752	0.00116416
KLF12	1152.84	-0.550629	0.16959	-3.24683	0.00116699
SNHG12	197.599	0.98478	0.30361	3.24357	0.00118042
DIP2B	307.941	-0.791768	0.244171	-3.24267	0.00118415
MGA	895.377	-0.603598	0.186143	-3.24266	0.00118418
CASC5	79.7159	1.28699	0.396898	3.24262	0.00118438
GPRASP1	319.529	-0.82028	0.252969	-3.24261	0.00118441
GJA1	13.7895	1.71088	0.528007	3.24026	0.00119422
DZIP1L	11.2679	1.69012	0.521945	3.23811	0.00120324
TNFRSF9	54.1177	1.45471	0.449311	3.23765	0.00120518
ARL6IP1	3570.43	0.480372	0.148464	3.23562	0.00121378
CDCA7L	190.914	-1.06109	0.328099	-3.23407	0.0012204
COL6A1	70.6983	1.38029	0.427163	3.2313	0.00123229
TTYH2	120.719	-1.09448	0.339002	-3.22853	0.00124426
CDC14B	124.079	-1.15065	0.35642	-3.22835	0.00124507
TCN2	35.9633	1.63483	0.506701	3.22642	0.0012535
PAX8	25.5549	1.68782	0.523193	3.226	0.00125534
TNFSF13B	146.028	1.07023	0.331971	3.22387	0.00126469
CXCR6	508.908	1.58897	0.493002	3.22304	0.00126836
EAF1	1205.48	0.536063	0.16633	3.22289	0.00126903
IL17A	12.9349	1.70072	0.527705	3.22285	0.0012692
SLC25A5	1585.88	0.571019	0.177184	3.22274	0.00126969
DDX20	193.584	-0.940675	0.292348	-3.21766	0.00129242
PCMTD2	1654.15	-0.514413	0.160158	-3.21191	0.00131856
CERS6-AS1	68.3358	-1.328	0.413542	-3.21128	0.00132147
KMT2A	1823.6	-0.495816	0.154411	-3.21101	0.00132267
PTRF	26.0293	1.65383	0.515246	3.20979	0.00132834
TFDP2	158.541	-0.979878	0.305374	-3.20878	0.001333
MYOF	67.7822	1.4089	0.439624	3.20478	0.00135165
ADGRG6	39.9742	1.57933	0.492906	3.20412	0.00135474
AGTPBP1	309.631	-0.795135	0.248228	-3.20325	0.00135887
SLC38A6	162.036	1.01701	0.31783	3.19984	0.00137502
RNF43	135.722	-1.11038	0.347103	-3.19899	0.00137908
ZNF652	3986.12	-0.461312	0.144249	-3.19802	0.00138376
FCGR1B	12.5657	1.67707	0.524618	3.19674	0.00138989
GIMAP8	408.926	-0.70627	0.220975	-3.19615	0.00139276
LPP	758.554	0.641214	0.200629	3.19602	0.00139338
RPL14	1399.82	-0.536709	0.167934	-3.19595	0.00139371
EPHB6	178.11	-0.924001	0.289934	-3.18693	0.00143791
FEZ2	105.066	1.17996	0.370271	3.18673	0.00143889
AKAP13	4288.16	-0.489696	0.153671	-3.18665	0.00143933
TOM1L2	368.125	-0.777056	0.243901	-3.18594	0.00144284
MYO5A	798.912	0.694644	0.218121	3.18466	0.00144922
RGCC	169.519	0.980265	0.307817	3.18457	0.00144969
CRHBP	12.8185	1.68204	0.52819	3.18454	0.00144986
GIMAP4	2346.82	-0.552458	0.17372	-3.18017	0.00147189
SNRK	743.815	-0.702846	0.221018	-3.18004	0.00147255
RPL6	58047.8	-0.426732	0.134224	-3.17925	0.00147656
MED20	154.042	0.974126	0.306461	3.17863	0.00147971
CRIP2	192.544	-0.908165	0.285747	-3.17821	0.00148185
FAS	520.702	0.670693	0.211079	3.17745	0.00148576
SLC9A9	361.227	0.835196	0.263005	3.17558	0.00149535
TMEM86A	26.5979	1.63099	0.513731	3.1748	0.0014994
HIPK2	972.317	-0.600878	0.189275	-3.17463	0.0015003
PAFAH1B1	1036.41	-0.621959	0.195959	-3.17393	0.0015039
CASP1	921.551	0.557977	0.175874	3.1726	0.00151081
LAPTM4A	964.561	0.659171	0.207813	3.17195	0.00151421
RPL30	1777.86	-0.532284	0.167862	-3.17097	0.00151932
C22orf39	147.417	-0.981197	0.309618	-3.16906	0.00152935
XPNPEP1	369.533	0.729419	0.230235	3.16815	0.00153412
TMEM107	196.218	0.922073	0.291123	3.1673	0.0015386
CFL1	4257.7	0.467574	0.147665	3.16646	0.00154306
MITF	93.452	1.37352	0.433801	3.16624	0.00154423
CDKN2B	16.2725	1.6748	0.529047	3.16569	0.00154717
MDN1	1076.51	-0.562697	0.177998	-3.16125	0.00157093
RACGAP1	278.587	0.846293	0.26775	3.16076	0.00157357
ATP1B3	212.097	0.861163	0.272514	3.16007	0.00157733
ST3GAL6	62.8565	1.40089	0.443391	3.15949	0.00158048
TUBG1	143.546	1.05768	0.334765	3.15945	0.00158065
EFEMP1	22.4895	1.64175	0.519651	3.15933	0.00158135
SMAP2	718.816	-0.621443	0.196804	-3.15767	0.00159034
ACOT7	54.5795	1.38119	0.437432	3.1575	0.00159131
KIF4A	78.2685	1.28426	0.407146	3.1543	0.00160886
ZAK	136.987	1.1349	0.35991	3.15329	0.00161439
ETS1	592.501	-0.639022	0.202662	-3.15315	0.0016152
HCK	129.502	1.38815	0.44087	3.14865	0.00164026
PLAUR	85.8984	1.39121	0.442058	3.14712	0.0016489
SDSL	23.7676	1.63756	0.521562	3.13973	0.00169104
GPRC5A	23.9302	1.65086	0.5261	3.13792	0.00170153
MDFIC	296.884	0.777728	0.24801	3.13587	0.00171343
HIGD1A	1263.53	0.542769	0.173098	3.13562	0.00171492
DCN	204.132	1.65086	0.526741	3.13411	0.00172375
MARCH1	71.6274	1.3551	0.432455	3.1335	0.00172735
SPRED2	28.0765	1.56657	0.499995	3.13317	0.00172927
TMEM176B	313.334	1.65923	0.529575	3.13313	0.00172951
LYVE1	90.3417	1.6298	0.52067	3.13019	0.00174694
PHPT1	236.338	0.873818	0.279225	3.12944	0.00175137
CCDC65	126.631	-1.05259	0.336365	-3.12932	0.00175211
PPP1R18	3128.35	0.463339	0.148092	3.12873	0.00175564
PSMD1	898.965	0.578793	0.185026	3.12817	0.00175896
PLP2	966.846	0.588182	0.188078	3.12733	0.001764
HJURP	41.4179	1.48477	0.474789	3.12723	0.00176463
IDO1	44.6605	1.47372	0.471288	3.12701	0.00176592
ICA1	74.9802	1.28095	0.409883	3.12517	0.00177701
TYMS	135.73	1.08647	0.347733	3.12445	0.00178141
ST3GAL1	1505.71	-0.534074	0.171016	-3.12295	0.00179047
SENP7	774.139	0.587202	0.188221	3.11976	0.00181002
ANGPTL2	14.9043	1.64178	0.526292	3.11952	0.00181144
GXYLT1	310.866	-0.804303	0.257844	-3.11934	0.00181259
MMP7	12.7518	1.6247	0.521052	3.11812	0.00182008
RPN1	942.032	0.572004	0.183536	3.11657	0.00182968
AGPAT2	26.8857	1.60238	0.514368	3.11525	0.00183789
GPNMB	137.794	1.60413	0.514958	3.11507	0.00183898
KIAA0586	344.842	-0.731486	0.234948	-3.11339	0.00184949
CACNA1I	72.0809	-1.35836	0.436313	-3.11326	0.0018503
SRRM2	1128.71	-0.707659	0.227521	-3.11031	0.00186894
LAPTM4B	39.038	1.45126	0.466684	3.10973	0.00187258
PRSS8	12.749	1.62611	0.523382	3.10693	0.00189038
SMCR8	171.56	-0.953033	0.306769	-3.10668	0.00189199
ALDH1A1	61.9308	1.48811	0.479172	3.10559	0.00189898
PHLDB1	46.3203	1.57042	0.505889	3.10428	0.00190746
KBTBD11	15.6474	-1.64326	0.53003	-3.10032	0.0019331
CTSA	753.435	0.737628	0.237939	3.10007	0.00193473
GRINA	101.873	1.15879	0.373985	3.09849	0.0019451
ACTA2-AS1	103.292	1.166	0.376595	3.09616	0.00196045
RNF125	752.067	-0.570279	0.184277	-3.09468	0.00197025
BLVRB	83.8135	1.19124	0.385009	3.09405	0.00197441
UBXN7	197.191	-0.928176	0.300017	-3.09374	0.00197649
RHOQ	415.608	0.681913	0.220574	3.09154	0.00199122
HMGN2	2471.3	0.516544	0.167286	3.08778	0.00201656
KLRC1	241.809	1.62735	0.527062	3.08759	0.00201786
SFN	16.8823	1.61765	0.524024	3.08698	0.00202198
POLR1B	339.721	-0.726944	0.235516	-3.0866	0.00202459
NOL9	766.353	-0.570341	0.184821	-3.08591	0.00202929
KIAA1143	154.415	-0.947191	0.307147	-3.08383	0.00204352
PRDX1	849.503	0.619136	0.200927	3.0814	0.00206029
ILK	1801.99	0.513192	0.166575	3.08085	0.0020641
GPX1	226.921	0.858369	0.278619	3.0808	0.00206447
NBPF15	561.469	-0.679497	0.220649	-3.07954	0.0020732
SMC2	351.036	0.804626	0.261693	3.07469	0.0021072
PDK1	661.957	-0.620423	0.20179	-3.0746	0.00210788
SCARNA17	32.1842	1.49571	0.486747	3.07287	0.00212008
PDE4A	130.796	1.00451	0.326912	3.07272	0.00212114
PRMT2	1755.08	-0.491416	0.159994	-3.07145	0.0021302
SZT2	376.301	-0.709088	0.230888	-3.07114	0.00213245
GK5	194.573	-0.952886	0.31035	-3.07036	0.00213803
CTGF	9.65786	1.57233	0.512115	3.07027	0.00213869
IL18R1	262.882	0.811935	0.264462	3.07014	0.00213959
TSHZ1	255.1	-0.785309	0.255864	-3.06924	0.00214606
THEM4	303.197	-0.767752	0.250184	-3.06876	0.00214952
NRIP2	177.569	-0.897273	0.292419	-3.06845	0.00215172
PIGF	312.611	0.789917	0.257585	3.06663	0.00216486
ADGRL1	108.33	-1.08146	0.352877	-3.06468	0.00217901
SNX22	973.007	0.546286	0.178291	3.06401	0.00218392
ASRGL1	36.4003	1.47713	0.48238	3.06217	0.00219739
RPL19	3452.21	-0.538264	0.175814	-3.06156	0.00220187
PYCARD	234.022	0.845851	0.276583	3.05822	0.00222654
SH3TC1	82.9993	1.2454	0.407656	3.05502	0.00225046
PKDCC	10.8127	1.59838	0.523337	3.0542	0.00225659
DNAH6	95.1176	-1.29644	0.424554	-3.05365	0.00226076
SPAG5	87.9584	1.13534	0.371958	3.05232	0.00227077
GNPDA1	431.059	0.680241	0.223146	3.04841	0.00230054
TRMT2B	371.025	-0.713061	0.234018	-3.04703	0.00231112
OTUD1	122.148	1.14556	0.376349	3.04387	0.00233554
TNFSF12	117.274	1.05065	0.345347	3.04231	0.0023477
HSD17B14	19.6055	1.59907	0.525734	3.04159	0.00235335
KNTC1	302.737	0.788223	0.25919	3.04111	0.0023571
UBR4	1333.09	-0.508412	0.167236	-3.04008	0.00236512
NXPE3	329.297	-0.725871	0.238824	-3.03935	0.00237088
ITGAD	188.468	1.57108	0.517271	3.03724	0.00238754
MAPKAPK3	433.863	0.774696	0.255143	3.03632	0.00239484
SMTN	44.4791	1.49326	0.491964	3.0353	0.00240299
SLC8B1	424.501	-0.698962	0.230441	-3.03316	0.00242011
MMP14	11.4373	1.59399	0.525753	3.03183	0.00243078
ZNF281	408.67	-0.684481	0.225821	-3.03108	0.00243681
ANKRD36C	2151.35	0.476262	0.157203	3.0296	0.00244878
CYBB	349.622	1.5871	0.52387	3.02957	0.00244902
ODC1	306.193	0.75854	0.250459	3.02859	0.00245695
WDTC1	310.846	-0.792233	0.261898	-3.02497	0.00248654
XPO6	1013.56	-0.562143	0.185876	-3.02429	0.00249214
LTBR	23.6233	1.6027	0.529955	3.02421	0.00249279
SSR4	592.83	0.596684	0.197523	3.02084	0.00252074
ERCC6L2	614.163	-0.606742	0.200976	-3.01897	0.00253632
MINK1	731.993	-0.595918	0.197392	-3.01895	0.00253652
SERPINE1	16.5684	1.59975	0.530128	3.01766	0.00254732
PRSS23	51.6617	-1.3543	0.448981	-3.01639	0.002558
OSTF1	1354.03	0.542521	0.179943	3.01496	0.00257016
FADS2	42.8094	1.38224	0.458734	3.01317	0.00258533
HIF1A-AS2	501.409	0.839334	0.278587	3.01283	0.00258824
DEPTOR	24.9045	1.54274	0.512563	3.00986	0.00261369
GGTA1P	27.1683	1.54845	0.514761	3.00809	0.00262893
TIMELESS	175.815	0.938437	0.312342	3.00452	0.00266003
CRISPLD2	69.842	1.39537	0.464506	3.00399	0.00266462
COMMD10	544.502	0.716427	0.238577	3.00292	0.00267404
PLTP	351.848	1.51987	0.506821	2.99882	0.00271026
ABRA	25.4577	-1.52417	0.508295	-2.99859	0.00271234
RPS27	2248.27	-0.619613	0.206788	-2.99637	0.00273213
FGFR1OP	168.937	0.919608	0.306998	2.99549	0.00274007
TTYH3	30.9621	1.52084	0.507803	2.99493	0.00274505
FRY	188.493	-1.03839	0.346905	-2.99329	0.00275992
ORC6	54.3158	1.31881	0.440689	2.99261	0.00276602
IGFBP7	83.5797	1.1792	0.394158	2.99169	0.00277442
GPR108	694.988	0.699365	0.23383	2.99091	0.00278147
SLC39A1	388.25	0.690259	0.230826	2.99038	0.00278628
STRA13	233.657	0.805018	0.269498	2.9871	0.00281641
MIR497HG	335.259	0.710119	0.237807	2.98611	0.0028255
KLF4	243.782	1.54785	0.518584	2.98476	0.002838
HMGB2	579.846	0.645202	0.216405	2.98146	0.00286876
MPRIP	644.522	-0.616322	0.206731	-2.98128	0.00287045
PSMB6	950.347	0.522139	0.175141	2.98124	0.00287083
C9orf66	31.6764	1.48003	0.496544	2.98066	0.00287625
PEA15	412.612	0.699203	0.234656	2.9797	0.00288532
INSR	132.871	1.14897	0.385823	2.97798	0.00290155
KCNQ3	31.929	1.46272	0.491259	2.97749	0.00290623
FBLN2	21.5087	1.57361	0.528683	2.97646	0.00291593
FOXK1	303.997	-0.767101	0.257824	-2.97529	0.00292716
SPATA20	100.651	1.07458	0.361192	2.97509	0.00292904
IL1RL1	25.0116	1.53743	0.516776	2.97505	0.00292943
PRKCA-AS1	69.8418	-1.26895	0.426668	-2.97409	0.00293855
ITGB8	61.3864	1.25728	0.422901	2.97299	0.00294916
ETV3	295.406	0.895586	0.301262	2.97278	0.00295114
RPL15	8237.17	-0.427961	0.143989	-2.97218	0.00295698
NINJ1	172.327	1.01145	0.340425	2.97113	0.00296705
NBEA	118.573	-0.989853	0.333161	-2.9711	0.00296736
C1orf186	43.1891	1.42907	0.481037	2.9708	0.00297025
TOMM20	408.256	-0.741947	0.249786	-2.97033	0.00297482
AURKA	74.2731	1.18974	0.401055	2.96652	0.00301194
ZNFX1	1619.16	-0.494421	0.166788	-2.96438	0.00303298
MOAP1	223.602	-0.805481	0.271789	-2.96363	0.00304038
RPL11	4900.68	-0.601079	0.202832	-2.96342	0.00304237
VDR	50.6292	1.32288	0.446499	2.96277	0.00304881
CLPX	603.035	-0.602326	0.203394	-2.96137	0.00306271
FCGR3A	452.578	0.766946	0.259039	2.96073	0.00306908
ZHX3	60.0799	-1.23639	0.418436	-2.9548	0.00312876
ATP2C2	34.6181	1.43867	0.487541	2.95087	0.00316877
SLC7A7	117.407	1.17542	0.3984	2.95036	0.00317406
ESYT2	611.108	-0.581299	0.197159	-2.94838	0.00319445
LOC388942	12.1434	1.54858	0.525247	2.9483	0.0031953
DUSP3	178.934	0.93883	0.318579	2.94693	0.00320944
TAF1	581.587	-0.591174	0.20083	-2.94365	0.00324369
FHDC1	13.8766	1.56011	0.53018	2.94259	0.00325475
RUFY3	620.17	0.613578	0.208549	2.94213	0.00325968
PTGR1	19.465	1.55786	0.529585	2.94166	0.00326461
CALB2	13.8021	1.53578	0.522818	2.9375	0.00330868
CORO1C	155.556	0.931536	0.317317	2.93566	0.00332836
NID1	33.3776	1.50873	0.514218	2.93403	0.00334587
CENPN	116.79	1.1021	0.375914	2.93178	0.00337026
SORT1	47.9553	1.3837	0.47243	2.92891	0.00340156
PZP	271.714	-0.75021	0.25632	-2.92685	0.0034241
LINC01521	25.6963	-1.53669	0.525092	-2.92651	0.00342787
VAMP8	706.994	0.56112	0.191909	2.92388	0.00345701
USP47	1237.28	-0.529025	0.180952	-2.92356	0.00346048
ZNF343	84.5554	-1.17533	0.402066	-2.92322	0.00346428
CSRP2	42.5075	-1.36213	0.466069	-2.9226	0.00347127
PARVG	699.538	0.56888	0.194682	2.92209	0.00347686
HMHA1	1478.32	-0.508279	0.17395	-2.92199	0.00347805
PLAT	42.8427	1.36834	0.468664	2.91967	0.00350404
HNRNPLL	687.808	0.566795	0.194238	2.91805	0.00352228
MECP2	793.237	-0.584185	0.200211	-2.91784	0.0035246
BET1L	704.444	-0.58165	0.199453	-2.91622	0.00354302
GNPTAB	600.023	0.60307	0.207377	2.90808	0.00363655
TSPAN18	211.32	-0.818143	0.281391	-2.9075	0.0036433
OBSL1	15.6991	1.54051	0.530071	2.90624	0.00365801
VDAC1	602.662	0.575871	0.19818	2.90579	0.00366322
DFNA5	37.8968	1.37446	0.473324	2.90383	0.00368624
ZNF770	369.401	-0.688324	0.237174	-2.9022	0.00370558
FAM63A	104.364	-1.06577	0.367248	-2.90206	0.00370722
ANKRD28	507.854	-0.614463	0.211834	-2.90068	0.0037236
SCML4	954.479	-0.50888	0.175489	-2.89978	0.00373422
HLA-A	8693.11	0.478672	0.165092	2.89943	0.00373842
NFE2	23.3467	-1.52531	0.526219	-2.89863	0.00374801
TTC3	1597.21	-0.457752	0.157957	-2.89795	0.00375608
ZNF581	165.909	-0.946667	0.326691	-2.89775	0.00375851
SAMHD1	2170.96	-0.476688	0.16451	-2.89762	0.00376006
SLFN5	1756.47	-0.545041	0.188114	-2.89741	0.00376262
CLASP1	1125.9	-0.605584	0.209178	-2.89507	0.00379079
GAS1	14.6186	1.53468	0.530177	2.89466	0.00379574
TXLNA	1692.7	0.549379	0.189803	2.89447	0.00379794
PATL2	299.85	-0.72962	0.252097	-2.8942	0.00380127
MBP	682.472	-0.600146	0.207406	-2.89358	0.00380874
CD1E	19.593	1.51713	0.524326	2.89349	0.00380989
C1GALT1C1	222.675	0.801213	0.276974	2.89274	0.00381897
BCL7A	38.5157	-1.40881	0.48712	-2.89211	0.0038266
MGME1	312.36	0.705618	0.244112	2.89055	0.00384567
RBM15B	164.834	-0.950309	0.328812	-2.89013	0.00385084
LRP8	169.207	0.944262	0.326972	2.8879	0.00387819
REEP5	1155.83	0.533607	0.184784	2.88774	0.0038802
DEPDC1B	48.5027	1.28076	0.443593	2.88723	0.00388649
FAAP100	304.081	0.785626	0.272292	2.88523	0.00391124
PTGFRN	37.6634	1.36978	0.474867	2.88456	0.00391961
RASAL3	321.752	0.722685	0.250641	2.88335	0.00393476
SNX8	51.4679	1.29088	0.447955	2.88172	0.00395507
SH2B1	383.46	-0.648304	0.225055	-2.88065	0.00396854
FAM153A	34.2255	-1.41061	0.48969	-2.88062	0.00396898
ARHGAP24	35.3946	1.40339	0.487321	2.87981	0.00397911
SLC7A5	55.5536	1.23811	0.430324	2.87716	0.00401271
ZNF845	100.515	-1.07357	0.373135	-2.87716	0.00401276
LMAN2	996.702	0.497109	0.172882	2.87542	0.00403489
DDX39A	1170.53	0.495602	0.172362	2.87536	0.00403569
ARPC2	5979.29	0.415916	0.144654	2.87526	0.00403699
MYL9	47.2353	1.38886	0.483198	2.8743	0.00404925
DLG5	60.1421	1.24237	0.432245	2.87422	0.00405025
AIM1	716.077	-0.547122	0.190369	-2.874	0.00405306
POU2F1	298.857	-0.734197	0.255567	-2.87281	0.00406838
EBP	880.283	0.545605	0.190028	2.87118	0.00408944
RFC2	247.56	0.746416	0.260426	2.86613	0.00415525
SCCPDH	99.7966	1.0254	0.357808	2.86577	0.00415992
PLXNC1	282.11	0.712867	0.248755	2.86574	0.00416035
MAOA	56.8033	1.38969	0.484951	2.86563	0.00416174
ATP6V0B	668.01	0.598468	0.208929	2.86446	0.0041772
CENPE	169.185	0.871903	0.304477	2.86361	0.00418845
USP11	576.904	-0.622512	0.217388	-2.86359	0.00418864
C10orf54	1468.41	-0.462345	0.161471	-2.86333	0.00419213
PPP2R2B	231.8	0.808133	0.282276	2.86292	0.0041976
PRG4	141.378	-0.904387	0.316063	-2.86141	0.00421759
KIAA0355	192.865	-0.828456	0.289534	-2.86134	0.0042185
PCDH18	10.3047	1.47042	0.513993	2.86078	0.00422603
ANKRD39	286.715	0.70833	0.247638	2.86035	0.00423179
PSG2	195.492	1.45647	0.509286	2.85982	0.00423877
PSMG3	421.258	0.655189	0.229272	2.85769	0.00426732
TIAM1	535.911	-0.621703	0.217605	-2.85702	0.00427643
SYNM	26.5949	-1.45583	0.509604	-2.85679	0.0042795
TRAK2	426.323	-0.627134	0.219539	-2.8566	0.0042821
KIAA0907	343.855	-0.698473	0.244685	-2.85458	0.00430935
IL5RA	59.8778	-1.33527	0.467824	-2.85422	0.00431428
PPP1R2	1669.91	-0.498601	0.174726	-2.85361	0.00432254
LAIR1	461.331	0.69741	0.244454	2.85293	0.00433177
GNG12	27.079	1.49602	0.525273	2.84808	0.00439845
LY86	55.0314	1.24855	0.438421	2.84784	0.00440171
AGAP1	59.6562	-1.2196	0.428588	-2.84563	0.00443238
LOC100270804	56.9805	-1.24965	0.439195	-2.84533	0.00443661
EEF1A1	67383.5	-0.42997	0.151265	-2.84251	0.00447604
SLC38A7	207.017	0.83484	0.293815	2.84138	0.00449191
MB21D2	64.8053	1.20372	0.42372	2.84085	0.00449942
CARD14	204.797	-0.796288	0.280529	-2.83853	0.00453224
TESPA1	1442.44	-0.468965	0.165307	-2.83693	0.00455498
UBE2S	36.2462	1.37386	0.484306	2.83675	0.00455756
SIRPG	747.925	0.528881	0.186443	2.83668	0.00455852
MAP3K7CL	100.38	-1.05128	0.370616	-2.83658	0.00455994
DOCK4	90.9941	1.22105	0.43097	2.83326	0.00460764
FKBP10	16.0105	1.50096	0.530053	2.83173	0.00462971
ALDH1A2	135.955	1.49051	0.526907	2.82878	0.00467255
STAM2	336.025	0.659805	0.233344	2.82761	0.00468968
JMY	276.154	-0.728954	0.257805	-2.82754	0.00469067
USP33	1304.77	-0.474282	0.167809	-2.82632	0.00470868
RFC3	117.722	0.957474	0.338804	2.82604	0.00471273
LAG3	75.4968	1.13028	0.4006	2.82146	0.00478056
VASP	268.444	0.780511	0.27676	2.82017	0.00479985
VAMP2	818.898	-0.510674	0.181179	-2.81862	0.00482309
GRN	1099.79	1.42046	0.503997	2.81839	0.00482647
JKAMP	1107.74	0.484751	0.172058	2.81737	0.00484191
PARPBP	69.9687	1.14601	0.406787	2.81722	0.00484421
ZNF165	49.8068	1.31852	0.468023	2.81721	0.00484429
SYTL2	329.583	-0.737067	0.261882	-2.8145	0.00488528
SECISBP2L	689.652	-0.555735	0.197483	-2.81409	0.0048915
TMEM33	3079.84	0.419596	0.149142	2.8134	0.00490209
MRFAP1L1	1074.6	-0.481048	0.171041	-2.81247	0.0049162
ANP32E	9973.09	0.38877	0.13831	2.81085	0.00494104
SNHG5	571.424	0.687725	0.244674	2.81078	0.0049422
SPATS2L	145.762	0.876161	0.311796	2.81004	0.00495346
CAV1	17.2627	1.48152	0.527338	2.80943	0.00496299
IFI44	491.072	0.741727	0.26412	2.8083	0.00498041
CCT5	1332.1	0.465131	0.16575	2.80622	0.00501271
CD180	29.1943	1.47336	0.525133	2.8057	0.00502082
H2AFY	648.815	0.585238	0.208698	2.80424	0.00504355
CASP4	1212.15	0.53754	0.191746	2.8034	0.00505669
GEMIN5	194.985	-0.871213	0.310825	-2.80291	0.00506443
IL13RA1	46.7238	1.33422	0.476053	2.80267	0.00506808
LUZP1	377.824	0.6582	0.234874	2.80236	0.00507303
RAP1GDS1	858.247	0.52767	0.188381	2.80108	0.00509322
PA2G4	1205.9	0.491179	0.175371	2.80079	0.00509772
ITGAV	130.831	0.938028	0.335035	2.79979	0.00511356
ALMS1	235.766	-0.769239	0.274834	-2.79893	0.0051273
IER3	78.0667	1.09318	0.390938	2.7963	0.00516917
KIAA1715	1024.52	0.507793	0.181697	2.79473	0.00519425
BZRAP1	175.523	0.811073	0.290478	2.7922	0.00523507
BIN1	463.006	-0.587135	0.210531	-2.78884	0.00528977
FCHO2	75.7849	1.09977	0.39436	2.78876	0.00529107
CAMKK1	90.8833	1.02026	0.366045	2.78725	0.00531579
SLCO4A1	19.5408	1.46763	0.526788	2.78601	0.00533619
HAMP	8.25192	1.40072	0.502893	2.78532	0.00534743
ABHD15	213.656	0.854748	0.30693	2.78483	0.00535554
HLA-DQA2	59.0319	1.26201	0.453189	2.78472	0.00535741
PRC1	85.3261	1.04279	0.374631	2.78351	0.0053775
ZBTB20	2366.91	-0.452466	0.162635	-2.7821	0.00540083
MSL1	343.868	-0.671483	0.241416	-2.78143	0.00541194
MTMR9LP	29.5268	1.42301	0.512072	2.77892	0.00545393
TCOF1	776.025	0.536598	0.193389	2.7747	0.00552521
TTK	52.7673	1.33207	0.480212	2.77392	0.00553856
MPI	254.877	-0.715053	0.257846	-2.77318	0.00555118
SOCS6	28.1299	1.39854	0.504379	2.77279	0.00555785
ELMSAN1	1686.97	0.494781	0.178453	2.7726	0.00556099
LINC01550	138.103	-0.896265	0.323492	-2.77059	0.00559543
MTHFD1L	77.8847	1.08457	0.391465	2.77053	0.00559648
ALK	22.4212	-1.42467	0.514362	-2.76977	0.00560953
ANKRD52	119.954	-1.00098	0.361411	-2.76965	0.00561166
GLIPR2	1094.44	0.475341	0.171626	2.76963	0.005612
FBXL20	746.191	-0.515814	0.186244	-2.76956	0.00561325
KCTD7	255.961	-0.773941	0.279549	-2.76854	0.00563087
HGF	36.5256	1.37639	0.497378	2.76729	0.00565237
SRSF8	284.417	-0.689634	0.24928	-2.7665	0.00566615
LOC729683	87.0755	-1.03964	0.37615	-2.76389	0.00571172
ME1	28.1952	1.39357	0.504259	2.76359	0.00571689
PPAP2B	14.0484	1.46337	0.529571	2.76331	0.00572188
SUCLA2	442.127	0.61691	0.223357	2.76199	0.00574508
DST	170.39	1.0287	0.372456	2.76194	0.0057459
EPS8	50.6035	1.22175	0.442382	2.76175	0.00574922
FGR	433.868	-0.872442	0.316266	-2.75857	0.00580548
BCL9	89.3317	-1.02527	0.371797	-2.75761	0.00582249
CPED1	51.1748	1.23849	0.449145	2.75743	0.00582573
DENND1B	312.774	0.696153	0.252473	2.75734	0.00582745
B3GNT5	102.457	1.12315	0.407905	2.75345	0.00589706
ATXN7L3B	746.721	-0.617158	0.224174	-2.75304	0.00590455
APBA2	137.404	-0.88787	0.322632	-2.75196	0.00592392
PWAR5	196.79	-0.897386	0.326473	-2.74873	0.00598273
MED23	512.615	-0.565585	0.205862	-2.7474	0.00600698
TUBA1C	215.157	0.868524	0.316232	2.74647	0.00602399
RTN4	921.903	0.504192	0.183652	2.74537	0.00604434
PPT1	1621.11	0.542992	0.19795	2.74308	0.00608653
NR2C1	362.383	-0.623926	0.227721	-2.73987	0.00614635
GFI1	134.21	0.988082	0.360852	2.73819	0.00617776
MARCH8	163.296	-0.838814	0.30639	-2.73773	0.00618645
PARG	118.814	-0.956708	0.349454	-2.73772	0.00618668
GATM	37.5075	1.32209	0.482988	2.73731	0.00619447
CDKL1	101.83	0.95898	0.350375	2.73701	0.00619995
EAPP	545.292	-0.573084	0.209421	-2.73651	0.00620945
TNS1	20.8222	1.42705	0.521799	2.73486	0.00624063
MUM1L1	8.09872	1.37014	0.501083	2.73435	0.00625037
SFT2D1	347.482	0.722014	0.264123	2.73363	0.00626405
FAM46C	551.336	0.64324	0.235423	2.73228	0.00628981
MAGEF1	98.5196	-1.06966	0.391596	-2.73155	0.0063038
PVRIG	1105.72	0.476003	0.174262	2.73154	0.00630395
PLAG1	95.2255	-0.992359	0.36334	-2.73122	0.00631011
TXLNG	238.856	-0.730624	0.267714	-2.72912	0.0063503
DUSP2	240.643	0.786561	0.288277	2.72849	0.00636254
ATXN7	899.788	-0.501692	0.1842	-2.72362	0.006457
ATP6V1A	333.664	0.638884	0.234825	2.72069	0.00651468
RNF19A	812.191	0.49933	0.183638	2.7191	0.00654595
ATR	425.18	-0.618032	0.227362	-2.71828	0.00656229
PELI2	94.0387	-1.16072	0.427049	-2.71801	0.00656755
NRGN	22.743	-1.4326	0.527202	-2.71736	0.00658045
RPL22	366.377	-0.629829	0.23181	-2.71701	0.00658754
IRAK1	397.878	0.68757	0.253155	2.716	0.00660758
TMEM14C	217.12	0.763346	0.281202	2.71458	0.00663591
ATP2B1	1172.29	-0.460811	0.169963	-2.71125	0.0067031
DHFR	94.8568	1.00608	0.371166	2.71058	0.00671652
MAVS	893.349	-0.484737	0.178832	-2.71057	0.00671674
NCAPG2	164.006	0.825627	0.30465	2.71008	0.00672663
BTN3A1	1179.78	-0.493354	0.182095	-2.70932	0.00674213
DGKA	2399.66	-0.404636	0.149372	-2.70892	0.00675035
FGD4	82.2089	1.19553	0.441345	2.70884	0.00675183
PLEK	1461.91	-0.524804	0.193837	-2.70745	0.00678014
G0S2	28.3056	1.36581	0.504478	2.70736	0.00678198
RNF38	565.987	-0.574197	0.212102	-2.70718	0.0067858
RPL5	5600.38	-0.482509	0.178246	-2.70699	0.00678964
PYGL	44.1221	1.3275	0.490408	2.70693	0.00679078
RPL13A	1926.35	-0.530278	0.19593	-2.70647	0.00680032
RNF144B	233.708	0.787486	0.291029	2.70587	0.00681266
LIF	8.51666	1.37628	0.508731	2.70532	0.00682391
PADI4	15.6986	-1.43334	0.529833	-2.70527	0.00682491
SPRY2	11.5631	1.40729	0.520253	2.70502	0.00683011
PRKCB	1060.37	-0.460832	0.170558	-2.70191	0.00689426
TPR	1979.33	-0.411951	0.152524	-2.70089	0.0069154
ZNF850	93.2139	-1.04251	0.385991	-2.70087	0.00691574
MIR616	54.7846	1.1575	0.42882	2.69926	0.00694932
DTL	80.9497	1.09102	0.404483	2.69732	0.00698994
CDHR1	100.972	1.37402	0.510089	2.69368	0.00706678
IDI1	787.018	0.523129	0.194231	2.69333	0.00707414
EGR3	15.2757	1.42682	0.530011	2.69207	0.00710109
SLC29A1	55.7551	1.18306	0.439505	2.69181	0.00710648
RPL31	929.114	-0.523765	0.194626	-2.69114	0.00712092
CA6	46.5171	-1.20644	0.448359	-2.69079	0.00712838
UBN2	227.994	-0.736226	0.273714	-2.68976	0.00715027
TMEM109	1171.69	0.464523	0.172709	2.68963	0.00715313
YIF1A	446.265	0.576945	0.21456	2.68896	0.00716741
TIGIT	395.621	0.617242	0.22955	2.68892	0.00716845
BMF	42.9275	1.28995	0.480164	2.68648	0.007221
STAG2	1888.39	-0.434913	0.161935	-2.68573	0.00723718
ANKRD12	3779.67	0.400671	0.149212	2.68524	0.00724767
NCK1-AS1	81.121	1.0176	0.378974	2.68514	0.00724985
FGL2	439.903	0.777895	0.289708	2.68511	0.00725069
TRANK1	853.743	-0.599357	0.223216	-2.6851	0.00725086
MSC-AS1	34.2082	-1.29431	0.482151	-2.68445	0.007265
LOXL3	89.6215	1.01681	0.378806	2.68424	0.00726947
KCNK6	111.89	0.917196	0.342002	2.68184	0.00732182
NOCT	59.3384	-1.15876	0.432206	-2.68103	0.00733956
CYFIP2	2814.82	-0.418949	0.156291	-2.68057	0.00734973
LIG3	236.66	-0.736447	0.274918	-2.67879	0.0073888
CR2	45.7209	-1.32051	0.493008	-2.67848	0.00739572
KLHL36	390.588	-0.617197	0.230558	-2.67697	0.0074291
ANKRD20A9P	100.649	-1.27484	0.476346	-2.67628	0.00744442
RAB11FIP4	239.392	-0.709789	0.265228	-2.67615	0.00744743
KMT2C	2183.81	-0.465722	0.174049	-2.6758	0.00745502
CHMP5	242.91	0.722284	0.270043	2.6747	0.00747952
SQRDL	722.015	0.554689	0.207403	2.67445	0.00748512
EGFR	20.3845	1.39332	0.521102	2.6738	0.00749966
EIF3L	1647.82	-0.432608	0.161809	-2.67358	0.00750471
JAG2	11.5361	1.40811	0.52679	2.673	0.00751769
ARHGAP11B	126.321	0.927583	0.347242	2.67129	0.00755611
SH3BP4	7.69032	1.32958	0.498116	2.66922	0.00760277
PSMC3	510.471	0.551279	0.206569	2.66874	0.00761356
BDKRB2	13.6962	1.40829	0.527979	2.66732	0.00764587
CYCS	1094.67	0.48895	0.183363	2.66657	0.00766304
DUSP19	62.1143	-1.25399	0.470291	-2.66641	0.00766654
PABPC1	8250.28	-0.379411	0.142449	-2.66348	0.00773359
ARHGEF2	438.682	-0.587055	0.220523	-2.6621	0.00776551
C6orf229	20.4642	-1.3937	0.523539	-2.66208	0.00776589
PTPRF	13.8157	1.40666	0.528765	2.66027	0.00780788
RPL35A	880.151	-0.543709	0.204391	-2.66015	0.00781064
KCTD20	509.005	-0.549679	0.206644	-2.66003	0.00781348
FAAHP1	32.8953	-1.30518	0.490912	-2.65868	0.00784471
PDPR	451.058	-0.57151	0.215057	-2.65747	0.00787286
MAPRE1	1052.13	0.506877	0.19074	2.65743	0.00787398
ORMDL2	337.808	0.693479	0.261142	2.65556	0.00791762
AGTRAP	482.671	0.584209	0.220098	2.65431	0.00794708
IL18	29.5209	1.32509	0.499333	2.65372	0.0079609
ADAR	1866.9	-0.418952	0.157914	-2.65304	0.00797693
TMBIM4	1952.43	0.467781	0.176337	2.65277	0.00798344
CYP11A1	11.2739	1.34825	0.508251	2.65272	0.0079845
PRKXP1	121.295	-1.00712	0.379714	-2.65231	0.00799424
SLC35D2	134.385	0.860091	0.324592	2.64976	0.00805493
CLSTN3	217.305	0.795354	0.300244	2.64903	0.00807237
KRT8	114.722	1.38	0.521036	2.64857	0.00808329
IL15	102.763	0.947454	0.357791	2.64807	0.00809537
LEMD3	330.499	0.663238	0.250518	2.64746	0.00810979
COMMD7	288.693	0.651805	0.246225	2.64719	0.00811644
ANXA1	1567.59	0.43928	0.165954	2.64699	0.00812111
LINC00243	96.4451	-0.98777	0.373662	-2.64348	0.00820581
AKIP1	101.785	0.942616	0.356628	2.64313	0.00821424
NUP62	550.084	0.562648	0.212946	2.64221	0.00823675
CCDC88C	989.474	-0.465449	0.176223	-2.64125	0.00826011
BRCA1	136.554	0.856671	0.324389	2.64088	0.00826914
RBM47	46.8508	1.26628	0.479492	2.64088	0.00826915
PLEKHO1	188.895	0.786264	0.297994	2.63852	0.00832684
POLR3E	649.574	-0.543133	0.205902	-2.63782	0.00834413
PSG1	224.193	1.3129	0.497754	2.63765	0.00834825
RPTOR	200.059	-0.744411	0.28228	-2.63713	0.00836102
PSMB4	2808.82	0.398305	0.151105	2.63595	0.00839011
CLTA	90.3913	0.994613	0.377335	2.63589	0.00839173
TLK1	7791.54	0.373654	0.141864	2.63389	0.00844125
ERO1A	4103.31	0.412447	0.156594	2.63386	0.0084421
ZBTB49	129.583	-0.850714	0.323066	-2.63325	0.00845723
MASTL	169.891	0.809023	0.307258	2.63305	0.00846231
ARHGAP11A	117.761	0.89834	0.341228	2.63267	0.0084717
IGFBP5	143.898	1.31771	0.500653	2.63198	0.00848878
FAM105A	178.471	0.812121	0.309026	2.628	0.00858891
MILR1	20.579	1.39103	0.529412	2.62751	0.00860131
MYL12B	2127.36	0.431435	0.164549	2.62193	0.00874339
CSDE1	2305.1	-0.422244	0.161063	-2.62161	0.00875145
LYNX1	15.0851	1.38622	0.52881	2.62139	0.00875711
WDR7	438.121	-0.627368	0.239355	-2.62108	0.00876523
ST6GAL1	1288.57	-0.492022	0.187761	-2.62047	0.00878084
HS3ST3B1	456.582	-0.611969	0.233575	-2.62001	0.00879283
FAM49A	201.593	1.0223	0.390395	2.61862	0.00882865
MMP26	26.0852	1.34644	0.514752	2.6157	0.00890455
LAMP2	986.313	0.486508	0.186058	2.61483	0.00892729
ENTPD4	716.598	-0.519507	0.198861	-2.61242	0.00899038
MXI1	249.434	-0.697999	0.267484	-2.6095	0.00906745
NRAS	495.852	-0.586101	0.224696	-2.60842	0.00909618
FN1	177.745	0.907688	0.34799	2.60837	0.00909743
ALDH3B1	38.5883	1.27923	0.491216	2.6042	0.00920886
SRPK2	680.538	-0.517862	0.198861	-2.60414	0.00921053
MIR548AR	12.1063	-1.37352	0.527485	-2.60391	0.00921662
ZNF207	1992.19	0.457492	0.17573	2.60339	0.00923081
CHEK2	107.431	0.931063	0.357655	2.60324	0.00923466
HAAO	12.8013	1.3769	0.529041	2.60263	0.00925127
PLD3	806.082	0.596768	0.229379	2.60167	0.00927708
CHD9	1120.95	0.546191	0.210061	2.60016	0.00931809
TNFRSF21	25.8011	1.3664	0.525588	2.59976	0.009329
IKZF4	138.391	0.831961	0.320029	2.59964	0.00933219
PXN-AS1	135.837	-0.881346	0.339064	-2.59935	0.00934013
FAH	95.9023	0.942652	0.362818	2.59814	0.00937297
MGAT5	399.569	0.574276	0.221095	2.59742	0.00939259
PPP3CB-AS1	156.096	-0.818055	0.315021	-2.59683	0.00940884
CDCP1	49.8219	1.1935	0.460107	2.59395	0.00948801
CC2D2A	69.8603	-1.06692	0.411531	-2.59257	0.0095261
MYCBP2	3221.82	-0.375961	0.145112	-2.59083	0.00957455
VPS13D	690.841	-0.579069	0.223587	-2.5899	0.00960042
MTR	705.843	-0.498657	0.19262	-2.58881	0.00963093
MAN1A1	109.822	0.88961	0.343676	2.58852	0.00963902
EML4	3212.4	0.374759	0.144787	2.58836	0.00964347
HSP90AB1	4170.62	0.367492	0.142079	2.58653	0.00969476
CCDC69	561.385	-0.527618	0.20401	-2.58623	0.00970317
SETD1B	498.313	-0.594936	0.230061	-2.586	0.00970981
UQCRC1	1438.39	0.448694	0.17352	2.58584	0.00971419
HEATR5B	661.58	-0.551347	0.213274	-2.58517	0.00973323
TANK	861.761	0.462827	0.179099	2.5842	0.00976047
DRAP1	304.37	0.662325	0.256309	2.58409	0.00976371
GADD45G	10.6353	1.36145	0.526875	2.58401	0.009766
RNF207	48.331	1.14157	0.442069	2.58233	0.00981348
GPR84	10.0922	1.34304	0.520126	2.58214	0.00981885
MORF4L2	985.37	0.563648	0.21833	2.58164	0.00983325
CALM2	4487.93	0.392243	0.151961	2.58121	0.00984549
EMC7	507.203	0.540555	0.209468	2.58061	0.0098626
FXR1	482.681	-0.540217	0.209339	-2.58058	0.00986349
ITPRIPL2	49.6848	1.12939	0.437731	2.5801	0.00987705
KIAA0895L	34.9225	1.24462	0.482417	2.57996	0.00988106
CPVL	566.267	1.33799	0.518741	2.5793	0.0099
PVRL4	7.42217	1.27432	0.494428	2.57736	0.00995569
SPCS2	1357.06	0.452961	0.17581	2.57642	0.0099828
ZNF512	582.888	-0.519804	0.20183	-2.57545	0.0100109
GSR	256.2	0.75278	0.292307	2.57531	0.0100151
AKAP11	506.252	-0.548134	0.212849	-2.57523	0.0100174
PERP	42.0169	1.22623	0.476307	2.57445	0.0100399
FAM134C	969.823	-0.447677	0.173895	-2.57441	0.0100412
RNF144A	104.311	-0.933028	0.36246	-2.57416	0.0100485
MCM2	59.4681	1.14058	0.443156	2.57376	0.0100599
ADGRG5	120.288	-0.916473	0.356452	-2.5711	0.0101375
USP46	96.5539	-0.961989	0.374171	-2.57098	0.010141
USP35	45.4628	1.16038	0.451569	2.56967	0.0101796
ADCK3	192.416	-0.739625	0.287881	-2.5692	0.0101933
LYN	106.151	0.950146	0.37025	2.56623	0.0102811
ARPC4	705.584	0.562001	0.219046	2.56567	0.0102977
CMC1	62.3517	1.0582	0.412535	2.56513	0.0103138
FOXO3	596.657	0.561119	0.218825	2.56424	0.0103402
VIMP	396.485	0.590541	0.230305	2.56416	0.0103425
BTBD18	49.886	-1.13119	0.441159	-2.56413	0.0103436
CHD7	480.548	-0.560832	0.218775	-2.56351	0.010362
ZNF740	81.3666	-0.993042	0.387465	-2.56292	0.0103797
TAOK1	959.06	-0.454632	0.177465	-2.56181	0.010413
RNF216	1380.36	-0.505743	0.197456	-2.56129	0.0104283
SLC13A4	76.9782	-0.988868	0.386087	-2.56125	0.0104295
RGL1	68.0804	1.131	0.441638	2.56091	0.0104398
TMEM106C	485.222	0.562071	0.219594	2.55959	0.0104795
TCEAL4	96.2701	0.952006	0.37202	2.55902	0.0104969
GLA	81.3721	1.0242	0.400534	2.5571	0.010555
TBC1D25	157.962	-0.807841	0.315931	-2.55702	0.0105574
CRTAM	123.327	0.919065	0.359439	2.55694	0.0105597
ENPEP	33.2918	1.29123	0.505302	2.55537	0.0106075
PRICKLE2-AS1	28.0074	1.35429	0.530079	2.55488	0.0106225
TNFRSF18	32.2672	1.25829	0.492618	2.5543	0.0106403
RPL37	461.073	-0.606454	0.237448	-2.55405	0.0106477
PRDX4	274.431	0.661863	0.259157	2.55391	0.0106521
UBL3	246.734	-0.673433	0.263757	-2.55323	0.0106728
TCIRG1	427.448	0.618823	0.242397	2.55293	0.0106822
UBE4A	3387.79	0.442259	0.173246	2.55278	0.0106866
LCP2	2238.39	0.415638	0.162873	2.55192	0.0107131
GSTA4	35.0016	1.27632	0.500421	2.55049	0.0107573
PPP1R8	190.413	-0.751677	0.29473	-2.55039	0.0107601
PLEKHN1	51.3406	1.11703	0.43815	2.54943	0.0107899
PDP1	367.881	-0.58373	0.228985	-2.5492	0.0107969
FAM20C	10.5927	1.32646	0.52099	2.54604	0.0108952
PILRA	64.1828	1.17901	0.46325	2.54509	0.0109251
PEX11G	41.4843	-1.16296	0.45727	-2.54328	0.0109818
ETF1	591.389	0.540354	0.212497	2.54287	0.0109945
SYNGR1	53.249	1.26503	0.497576	2.54239	0.0110099
SP4	1668.75	-0.42771	0.168373	-2.54026	0.0110771
MGC27345	239.06	-0.669667	0.263637	-2.54011	0.0110816
S1PR5	30.4584	-1.25248	0.493184	-2.53958	0.0110987
BAG4	1649.52	0.416422	0.164062	2.53819	0.0111427
LMF1	141.579	-0.800172	0.315263	-2.53811	0.0111453
POC1B	252.947	0.675444	0.266127	2.53805	0.0111472
ZNF44	381.252	-0.582055	0.229383	-2.53748	0.0111654
DDAH1	49.4838	1.12502	0.443433	2.53706	0.0111787
NIT2	269.693	0.641218	0.25281	2.53636	0.0112011
LMCD1	24.0601	1.29491	0.510587	2.53612	0.0112087
PPP4R3B	1343.57	-0.526516	0.207608	-2.5361	0.0112093
ACVR2B	85.0925	-1.00591	0.396763	-2.53529	0.0112354
STX1A	66.7603	1.01778	0.401566	2.53453	0.0112599
CGA	765.964	1.24365	0.49071	2.5344	0.0112641
LOC100130476	456.642	0.547829	0.216243	2.5334	0.0112962
ATP6V0A1	180.719	0.934124	0.368742	2.53327	0.0113003
ZC3HAV1	4955.58	-0.360798	0.142434	-2.53308	0.0113065
EPS15	936.365	0.443278	0.175044	2.53238	0.0113291
CAMKMT	109.566	-0.896107	0.354163	-2.53021	0.0113993
DSC2	55.991	1.2006	0.474563	2.5299	0.0114095
EVI5	120.592	0.913241	0.361086	2.52915	0.0114338
CHSY1	250.897	0.657523	0.260176	2.52722	0.0114969
NDFIP1	397.914	-0.563641	0.22307	-2.52675	0.0115125
ARSD	135.585	0.834858	0.330689	2.5246	0.0115829
CA12	18.8196	1.33573	0.529213	2.524	0.0116028
BASP1	16.1827	1.3346	0.529255	2.52166	0.0116802
RPS15A	2531.61	-0.516994	0.205155	-2.52002	0.0117349
GPR146	23.062	-1.29189	0.512695	-2.51979	0.0117423
SPTA1	35.3333	-1.26431	0.501928	-2.51891	0.011772
LMNB1	65.1306	1.01965	0.404819	2.51877	0.0117765
CMAHP	228.099	0.718714	0.285353	2.51868	0.0117795
ADPRH	32.8201	1.24543	0.494541	2.51836	0.0117903
MCM5	369.282	0.586228	0.232852	2.51759	0.011816
EPHB2	19.3872	1.33079	0.528888	2.5162	0.0118627
ABTB1	519.748	-0.551956	0.219462	-2.51504	0.011902
FADS1	63.5114	1.03428	0.411262	2.51488	0.0119071
PSG5	155.616	1.25196	0.497897	2.51449	0.0119204
OXR1	594.88	-0.5372	0.213679	-2.51405	0.0119354
RPL23A	1946.13	-0.424119	0.168703	-2.514	0.011937
DDIT3	205.836	0.713454	0.283803	2.51391	0.0119402
CAB39	682.308	0.514822	0.204814	2.5136	0.0119505
MESDC2	775.809	0.468516	0.186444	2.5129	0.0119742
NID2	46.4735	-1.21318	0.482888	-2.51233	0.0119936
TTC16	88.8596	-0.949119	0.377972	-2.51108	0.0120361
SULT1B1	16.9234	-1.33005	0.530201	-2.50858	0.0121216
EHD1	503.483	-0.552889	0.220482	-2.50764	0.0121542
TNPO1	627.436	-0.5367	0.214076	-2.50705	0.0121745
DIO2	46.8007	1.18237	0.471721	2.50651	0.012193
MEA1	725.02	0.475453	0.189712	2.50618	0.0122044
LMO2	14.5405	1.32686	0.529671	2.50507	0.0122428
NYNRIN	23.2553	1.32664	0.52992	2.50346	0.0122984
MAGEE1	40.4834	-1.19498	0.47758	-2.50217	0.0123436
VPS18	159.934	-0.851584	0.340428	-2.50151	0.0123665
SLC6A16	74.7263	-0.972386	0.388757	-2.50127	0.0123748
LDB2	12.7807	1.32333	0.529347	2.49993	0.0124217
STX7	258.182	0.674474	0.269808	2.49983	0.0124252
LINC00657	463.959	-0.593834	0.237552	-2.4998	0.0124263
MRC1	169.668	1.23773	0.495158	2.49967	0.0124309
ROBO2	25.8604	-1.31523	0.526234	-2.49933	0.0124429
NEK9	440.396	-0.557715	0.223146	-2.49933	0.0124429
ST13	1568.99	-0.419445	0.167857	-2.49882	0.0124608
EZH2	167.402	0.747141	0.299129	2.49772	0.0124995
CPQ	118.845	0.87022	0.348407	2.49771	0.0124998
MUC16	44.1041	1.12813	0.451713	2.49746	0.0125088
GPR174	65.9165	1.09759	0.439994	2.49455	0.0126115
BCL11B	2039.7	-0.441921	0.177272	-2.49289	0.0126707
EEF1D	2150.76	-0.382951	0.153653	-2.49231	0.0126914
PDK3	354.775	-0.615362	0.246922	-2.49213	0.012698
SH3BGRL3	6090.03	0.391054	0.156917	2.4921	0.0126989
SURF4	670.894	0.511529	0.205302	2.49159	0.0127171
RAMP1	13.0987	1.31942	0.529686	2.49095	0.0127403
TARS	428.523	0.542867	0.217968	2.49058	0.0127535
C15orf53	65.5065	1.03051	0.413776	2.4905	0.0127564
PDIA4	653.588	0.496366	0.199355	2.48986	0.0127792
ZBTB40	504.257	-0.547286	0.219886	-2.48895	0.0128121
RBBP9	61.6278	-1.08168	0.434731	-2.48817	0.0128402
BAG5	510.518	-0.517638	0.208058	-2.48795	0.0128483
MS4A1	150.881	1.02454	0.412087	2.48621	0.012911
SMURF2	354.012	0.602344	0.242319	2.48575	0.012928
SH3PXD2B	20.6719	1.29916	0.522792	2.48504	0.0129538
DCUN1D5	257.089	-0.657077	0.264454	-2.48465	0.0129678
SLC2A9	19.8996	1.30091	0.523942	2.48293	0.0130306
PHF3	799.986	-0.456254	0.18379	-2.48247	0.0130475
RAB37	559.456	-0.500605	0.201693	-2.48202	0.0130641
SCN1B	20.94	1.30957	0.527881	2.4808	0.0131089
CERS3	19.6388	-1.29277	0.521139	-2.48066	0.0131139
RPL39	584.444	-0.591351	0.238408	-2.48042	0.0131228
FABP5	31.8077	1.21292	0.489033	2.48024	0.0131295
CCDC101	156.41	-0.75058	0.302657	-2.47997	0.0131393
CENPO	152.984	0.757869	0.305688	2.47923	0.0131667
BIRC6	2029.95	-0.419785	0.169328	-2.47913	0.0131705
ASXL1	489.122	-0.538911	0.217403	-2.47886	0.0131802
SFPQ	564.699	0.495964	0.200137	2.47813	0.0132075
KDM6A	345.303	-0.608522	0.245576	-2.47794	0.0132145
MIDN	258.57	0.66312	0.267626	2.47779	0.0132201
MORN3	71.3845	-0.995193	0.401717	-2.47735	0.0132363
IPO7	483.917	-0.548688	0.221494	-2.47721	0.0132413
GLMP	136.677	0.804755	0.325048	2.4758	0.0132937
TMSB4X	6503.43	0.373902	0.151105	2.47445	0.0133441
WDR41	127.166	0.866677	0.350286	2.4742	0.0133536
KLRF2	19.6741	1.31126	0.530123	2.4735	0.0133797
TUB	75.7857	1.05502	0.426573	2.47325	0.0133889
ECT2L	59.0796	-1.06665	0.43167	-2.47098	0.0134743
ATHL1	499.226	-0.517043	0.209289	-2.47047	0.0134936
LOC101928150	142.377	-0.789934	0.319804	-2.47005	0.0135093
CRTC1	152.497	-0.793493	0.321334	-2.46937	0.0135352
ATP6V1F	597.538	0.492141	0.199394	2.46819	0.01358
PTBP2	545.152	0.549863	0.222789	2.46809	0.0135838
KDM7A	270.343	-0.695294	0.28174	-2.46786	0.0135925
LDHAL6A	52.9306	-1.13023	0.458051	-2.46747	0.0136071
EIF3E	1427.33	-0.421827	0.17097	-2.46726	0.0136153
G6PC3	168.241	0.72691	0.294626	2.46723	0.0136164
PRDM2	718.677	-0.46617	0.188965	-2.46697	0.0136263
ZNF302	281.013	-0.667954	0.270836	-2.46627	0.0136528
FAM117A	421.415	-0.537111	0.217804	-2.46604	0.0136618
FAM13A-AS1	309.517	-0.620058	0.251587	-2.46459	0.0137169
TADA1	336.771	-0.625613	0.25392	-2.46382	0.0137464
CLN5	175.963	-0.723528	0.293688	-2.4636	0.013755
FAM221A	87.2762	0.93691	0.380316	2.46351	0.0137585
CDH6	44.067	-1.27274	0.516918	-2.46217	0.01381
GAL3ST4	233.631	0.774581	0.314652	2.46171	0.0138277
RERE	328.869	-0.580133	0.235732	-2.46098	0.0138558
FAM198B	12.957	1.30473	0.530182	2.4609	0.0138589
RPS12	1344.17	-0.459672	0.186955	-2.45873	0.013943
TRNAU1AP	418.679	0.538999	0.219345	2.45731	0.013998
PSG6	107.861	1.23899	0.504502	2.45587	0.0140545
NUF2	71.4177	1.03086	0.42019	2.45333	0.0141542
LOC100506548	135.3	-0.892361	0.363821	-2.45275	0.014177
MTURN	90.9895	-0.922056	0.376041	-2.45201	0.0142062
PFKFB2	83.1029	0.967933	0.394898	2.4511	0.0142421
JAK3	4188.73	0.42144	0.172007	2.45013	0.0142805
RBM33	565.181	-0.526445	0.214883	-2.44991	0.0142893
MLXIP	916.164	-0.449337	0.183489	-2.44885	0.0143314
CAPN12	128.739	0.797896	0.325833	2.44879	0.0143339
GPR155	414.639	-0.626441	0.255884	-2.44814	0.0143596
IGF2R	474.374	-0.542151	0.221477	-2.44788	0.0143698
ADCY10P1	111.745	-0.8643	0.353179	-2.4472	0.014397
HECTD1	753.756	-0.457161	0.186872	-2.44639	0.0144295
LOC101927237	31.5052	-1.18805	0.486257	-2.44325	0.0145557
PCK2	190.455	0.705162	0.28875	2.44212	0.0146012
MEF2A	194.349	0.725417	0.297143	2.44131	0.0146342
FXYD6	15.5188	1.28701	0.527208	2.44117	0.0146398
SLC16A3	60.8348	1.0704	0.438499	2.44106	0.0146444
WHSC1L1	666.214	-0.464758	0.190426	-2.44062	0.0146621
LOC100507091	16.3177	-1.29277	0.529725	-2.44045	0.0146688
ASAP1-IT2	123.11	0.849479	0.348184	2.43974	0.0146977
JRK	156.899	-0.744918	0.305424	-2.43897	0.0147293
WDR89	343.594	-0.59859	0.245439	-2.43885	0.0147341
IL32	3978.55	0.376337	0.154326	2.43859	0.0147449
HIP1R	129.24	-0.789608	0.323921	-2.43765	0.014783
OR51F2	7.19433	-1.18357	0.485691	-2.43689	0.0148143
UBE2W	1194.25	0.437478	0.17968	2.43476	0.0149018
LMBR1L	522.207	-0.501015	0.205786	-2.43464	0.0149065
TAF2	451.091	-0.546084	0.224475	-2.43272	0.0149859
CD2BP2	925.786	0.435268	0.178944	2.43242	0.0149982
NASP	504.279	0.5488	0.225737	2.43114	0.0150512
DBT	328.054	-0.58519	0.240892	-2.42927	0.0151295
FRMD4A	136.856	0.899366	0.370245	2.42911	0.015136
SPATA6L	14.1239	-1.28389	0.528968	-2.42716	0.0152174
EMP1	12.7268	1.24622	0.513534	2.42676	0.0152344
TENM1	204.789	-0.671365	0.276719	-2.42616	0.0152594
STARD13	25.7691	1.25715	0.518415	2.42499	0.0153087
CHST15	38.4899	1.18776	0.489929	2.42435	0.0153357
IL27RA	737.031	-0.454711	0.187563	-2.4243	0.0153378
ERMP1	194.626	0.697671	0.287797	2.42418	0.015343
AAMP	616.692	-0.486551	0.200724	-2.42398	0.0153515
METTL21B	164.472	0.728044	0.300404	2.42355	0.0153694
TSPAN12	20.916	1.28458	0.53017	2.42296	0.0153948
COL4A1	17.0994	1.27501	0.526223	2.42295	0.0153949
ZNF574	221.207	-0.683006	0.28195	-2.42244	0.0154168
LDLR	197.579	0.784466	0.323971	2.42141	0.0154606
TMCO1	614.854	0.483085	0.199554	2.42083	0.0154852
MYCBP2-AS1	87.9974	-0.89758	0.370789	-2.42073	0.0154893
SLAMF6	387.748	-0.595731	0.246185	-2.41985	0.0155271
NFATC3	1149.92	-0.440229	0.181947	-2.41954	0.0155402
SLC6A6	269.24	0.617056	0.255164	2.41827	0.0155945
SRI	869.605	0.443314	0.183365	2.41766	0.0156205
KRT81	13.3943	1.24825	0.516356	2.41742	0.0156308
TUBB4B	312.646	0.698275	0.288883	2.41715	0.0156425
IL23R	56.7013	1.0469	0.43312	2.41711	0.0156444
KIR3DL2	65.8669	1.10385	0.456733	2.41685	0.0156556
ELOVL1	766.499	0.454605	0.18819	2.41567	0.0157063
C6orf106	484.697	-0.51039	0.211396	-2.41437	0.0157623
PRRC2B	882.829	-0.464844	0.192608	-2.41342	0.0158035
ALG6	330.315	0.577728	0.239441	2.41282	0.0158296
PSG3	794.012	1.1729	0.486124	2.41275	0.0158325
MRPL30	198.787	-0.673912	0.27933	-2.4126	0.0158393
MIR21	26.9371	1.25552	0.5205	2.41214	0.0158593
GLDN	51.9303	1.20029	0.497742	2.41147	0.0158882
ENOX2	153.531	-0.778351	0.322899	-2.41051	0.0159302
ZNF638	1456.82	-0.440996	0.183022	-2.40953	0.015973
SPON2	87.2707	-0.895838	0.371818	-2.40935	0.015981
PSMA7	1417.83	0.414447	0.172052	2.40884	0.0160031
WDR76	259.089	0.692526	0.287518	2.40864	0.0160122
TRMT1L	86.3372	-0.930266	0.386551	-2.40658	0.0161026
KIF20A	36.7597	1.17979	0.490377	2.40588	0.0161335
RPL13	883.431	-0.42785	0.177858	-2.40558	0.016147
TMEM135	325.299	-0.600119	0.249589	-2.40443	0.0161977
SYK	207.382	1.2706	0.528477	2.40427	0.0162048
LRRC8A	276.541	-0.643335	0.267584	-2.40424	0.0162062
POLR3A	435.573	-0.53737	0.223596	-2.40331	0.0162473
FKBP2	163.908	0.720753	0.300029	2.40228	0.0162932
IL2RA	202.637	0.749461	0.312086	2.40146	0.0163298
IL11RA	368.498	-0.574338	0.239301	-2.40007	0.016392
TRIP13	19.253	1.25373	0.522382	2.40002	0.0163942
LINC01320	14.7195	1.27228	0.530197	2.39964	0.0164113
CST7	914.846	0.475022	0.198047	2.39853	0.0164608
TMEM255B	7.6653	1.21455	0.506716	2.39691	0.0165342
ATG9B	98.1474	-0.87243	0.364081	-2.39625	0.0165637
PCBD1	61.812	0.991987	0.414386	2.39387	0.0166715
GTF3C1	463.166	-0.606004	0.253203	-2.39336	0.0166951
PRPS2	694.774	0.49601	0.207414	2.3914	0.0167842
ZNF510	107.762	-0.927214	0.387987	-2.38981	0.0168572
ARL17A	502.788	-0.498782	0.208726	-2.38965	0.0168643
MIR4697HG	32.0532	-1.20139	0.502829	-2.38926	0.0168823
SMAD4	392.507	-0.565225	0.23663	-2.38864	0.0169107
LOC101928804	6.73252	1.15861	0.485109	2.38836	0.0169239
GLB1	667.336	0.56136	0.235125	2.3875	0.0169634
TRIB1	48.3221	1.14688	0.480391	2.38739	0.0169685
CEP350	1284.3	-0.401853	0.168378	-2.38661	0.0170046
FAM111B	27.6545	1.24398	0.521845	2.38381	0.0171345
LOC101927156	77.9269	0.974308	0.408779	2.38346	0.0171509
SAFB	374.581	-0.540412	0.226793	-2.38285	0.0171794
GRAMD4	42.464	1.10985	0.465789	2.38273	0.0171848
ASF1A	601.844	-0.472368	0.198266	-2.3825	0.0171956
NSUN4	143.187	0.748235	0.314081	2.3823	0.0172049
HEG1	338.574	0.591849	0.248581	2.38091	0.0172697
BCR	215.405	-0.673942	0.283104	-2.38054	0.0172871
S100A12	6.51484	-1.14952	0.482888	-2.38052	0.0172884
TMEM106A	185.72	0.794276	0.333757	2.3798	0.017322
TSEN54	315.984	0.600212	0.252441	2.37764	0.0174241
TSC22D1	215.038	0.687345	0.289122	2.37735	0.0174374
CD320	370.532	-0.553509	0.232827	-2.37734	0.0174381
KLHL9	411.644	-0.542373	0.228183	-2.37692	0.0174581
HIST1H4C	246.809	0.627724	0.264239	2.37559	0.017521
KIAA0430	974.87	-0.421324	0.177377	-2.3753	0.0175346
PTGIS	17.12	1.25855	0.529875	2.37519	0.0175402
SETX	2276.25	-0.420363	0.176989	-2.37508	0.017545
ARHGAP26-IT1	205.053	0.715738	0.301403	2.37469	0.0175637
ARHGEF10L	25.4613	1.25792	0.529726	2.37466	0.0175652
SNX3	486.749	0.507323	0.213658	2.37446	0.0175748
SLC8A1-AS1	22.3208	1.24986	0.526406	2.37434	0.0175806
ID4	11.213	1.22985	0.518071	2.37389	0.0176016
ARHGEF26	56.2582	-1.11924	0.471487	-2.37385	0.0176037
ZNF436	18.6989	-1.25197	0.527453	-2.37361	0.0176152
SERINC4	145.447	-0.834391	0.351601	-2.37312	0.0176386
MIF-AS1	619.865	0.466763	0.196722	2.37271	0.0176583
WNT2	6.43697	1.14727	0.483578	2.37246	0.01767
SELT	2031.61	0.361536	0.152392	2.37241	0.0176723
ARHGAP30	3105.54	-0.400687	0.168898	-2.37237	0.0176746
RPS18	5266.43	-0.364752	0.153778	-2.37194	0.0176951
GIMAP6	954.828	-0.49579	0.209031	-2.37185	0.0176991
SMC1B	45.4112	-1.06132	0.447663	-2.37081	0.0177493
PAK1IP1	302.932	0.570269	0.240649	2.36971	0.0178021
ZNF654	173.691	-0.719275	0.303572	-2.36937	0.0178183
RARRES2	7.00523	1.17354	0.495361	2.36907	0.017833
TBC1D15	336.783	-0.559467	0.236185	-2.36877	0.0178474
RFTN1	391.418	-0.532553	0.224876	-2.3682	0.0178747
VNN1	27.5654	1.23738	0.5225	2.36819	0.0178752
DPP3	311.662	0.564998	0.238654	2.36743	0.017912
LSS	234.589	-0.640549	0.270593	-2.36721	0.0179229
EHF	14.7398	1.2521	0.529188	2.36608	0.0179774
CMC2	272.127	0.658058	0.278174	2.36563	0.0179994
MDH1	1358.56	0.388339	0.164211	2.36488	0.018036
EHD2	8.15014	1.19747	0.506405	2.36466	0.0180468
GNGT2	30.7344	1.20134	0.508068	2.36453	0.0180527
ERI1	229.702	0.692955	0.293096	2.36426	0.018066
TSPAN2	120.311	-0.812906	0.343957	-2.36339	0.0181084
RHOBTB3	66.504	0.993368	0.420411	2.36285	0.018135
LOC101927817	45.2193	-1.08401	0.458826	-2.36258	0.0181484
ISG15	488.995	0.619364	0.262245	2.36177	0.0181878
ADM	12.2584	1.21861	0.516079	2.36129	0.0182117
CDH1	29.15	1.16954	0.495314	2.36121	0.0182155
IQSEC1	323.294	-0.558516	0.236566	-2.36093	0.018229
KLHL11	180.689	-0.723448	0.306525	-2.36016	0.0182669
MED28	373.554	-0.604974	0.256397	-2.35952	0.0182988
ADORA2B	26.5848	-1.19397	0.506285	-2.35829	0.0183591
NAGK	368.355	0.561817	0.238243	2.35816	0.0183656
SEMA4A	56.9255	1.04629	0.443738	2.3579	0.0183786
NEB	231.955	-0.704156	0.298679	-2.35757	0.0183952
GAB2	30.3556	1.16204	0.492942	2.35735	0.0184061
WSB1	1450.28	0.457846	0.194249	2.357	0.0184232
PMCH	27.8507	1.18955	0.504736	2.35678	0.0184342
RFC4	196.846	0.657021	0.278864	2.35607	0.0184696
MPHOSPH8	1127.01	-0.418408	0.177597	-2.35593	0.0184762
RANBP9	663.416	0.466194	0.197892	2.35581	0.0184826
ARPC5L	184.463	0.703441	0.298736	2.35473	0.0185364
AKNA	2275.25	-0.361309	0.153445	-2.35465	0.0185399
KIF9	39.932	1.09591	0.465444	2.35455	0.0185452
CYLD	1988.18	-0.382126	0.162296	-2.3545	0.0185478
SLC35F2	400.378	0.558319	0.237314	2.35266	0.0186396
RPL18	1344.12	-0.439161	0.186794	-2.35104	0.0187211
IDS	1299.97	0.448435	0.190789	2.35042	0.018752
TTBK2	110.499	-0.800265	0.340523	-2.35011	0.018768
ACAP1	1394.85	0.404536	0.172154	2.34984	0.0187812
CYP19A1	120.785	1.13789	0.484337	2.34937	0.018805
NFKB2	243.353	0.6183	0.263266	2.34858	0.0188454
CHMP2A	384.559	0.548644	0.233736	2.34728	0.0189108
ATP11C	215.098	-0.636276	0.271076	-2.34722	0.0189141
LILRP2	14.0988	1.23936	0.528134	2.34668	0.0189414
KAT6A	673.204	-0.477395	0.203565	-2.34517	0.0190185
GAS2	44.0229	-1.14924	0.490369	-2.34362	0.0190977
COA3	317.852	0.56879	0.24279	2.34273	0.0191435
PTGER4	193.262	0.694694	0.29658	2.34235	0.0191628
ACY3	11.8351	1.22494	0.522974	2.34226	0.0191675
GADD45A	61.8668	0.975367	0.416522	2.34169	0.0191965
YBX3	52.7647	1.06951	0.45698	2.3404	0.0192633
YIPF5	770.941	0.436298	0.186427	2.34032	0.0192672
FAM120B	432.426	-0.582858	0.249606	-2.33511	0.0195374
LTB	179.334	0.711052	0.304519	2.335	0.0195436
MCM4	183.4	0.764746	0.32763	2.33418	0.0195865
HIST1H2BG	11.8842	1.227	0.525822	2.33349	0.0196223
LOC101927550	90.0111	-0.861001	0.368993	-2.33338	0.0196281
COG5	589.163	-0.469023	0.201037	-2.33301	0.0196475
INE2	83.6365	-0.899632	0.385871	-2.33143	0.0197305
P2RX7	203.962	0.659641	0.283029	2.33065	0.0197719
MKL1	401.473	-0.522634	0.224283	-2.33024	0.0197935
MAOB	45.7878	1.1847	0.508525	2.32967	0.0198234
TTC12	83.7679	-0.879202	0.377506	-2.32898	0.0198603
CIITA	59.8968	1.02808	0.441742	2.32734	0.0199471
KIAA1161	15.4736	1.22984	0.52848	2.32713	0.0199584
UACA	52.7775	1.01985	0.438325	2.3267	0.019981
SELPLG	3883.27	-0.330647	0.142125	-2.32645	0.0199944
C12orf66	81.484	-0.920671	0.395915	-2.32543	0.0200492
PLB1	40.3519	1.08486	0.466564	2.3252	0.0200611
FES	68.9811	1.15286	0.495821	2.32516	0.0200632
NDUFB2	412.988	0.542877	0.233485	2.3251	0.0200664
CKS1B	125.934	0.792185	0.340721	2.32503	0.0200705
ELF3	23.2669	1.20599	0.518757	2.32477	0.0200842
NUDT14	20.4764	1.20343	0.518281	2.32196	0.0202351
GGT1	46.572	1.04664	0.450805	2.32172	0.0202478
LILRA5	16.0337	-1.22918	0.529574	-2.32107	0.0202831
PHF6	218.073	-0.645876	0.278405	-2.31991	0.0203456
GAA	201.038	0.80365	0.346493	2.31938	0.0203744
MVP	870.572	0.429826	0.185347	2.31904	0.0203931
TMEM51	17.6354	1.2274	0.529356	2.31866	0.0204134
TNFRSF4	167.524	0.717566	0.309475	2.31866	0.0204137
IKBKAP	333.861	-0.541333	0.233676	-2.3166	0.0205255
WIPI1	196.934	0.64637	0.279106	2.31586	0.0205659
IL10RB	605.984	0.496498	0.214404	2.31572	0.0205738
LOC100289511	275.786	-0.596227	0.257492	-2.31552	0.0205845
CYR61	13.926	1.17318	0.506878	2.31451	0.0206397
[truncated: 707 more rows]
