# Supplementary material for: Distinct Transcriptional and Alternative Splicing Signatures of Decidual CD4+ T Cells in Early Human Pregnancy
Source: Front Immunol. 2017 Jun 12;8:682. doi: 10.3389/fimmu.2017.00682 (PMC5466981; doi:10.3389/fimmu.2017.00682)
Supplement: Supplementary file 2 [file Data_Sheet_2.xlsx]

## Sheet: Differentially expressed SE
ID	GeneID	geneSymbol	chr	strand	exonStart_0base	exonEnd	upstreamES	upstreamEE	downstreamES	downstreamEE	ID	IncFormLen	SkipFormLen	PValue	FDR	IncLevelDifference
59459	ATP5F1	ATP5F1	chr1	+	111996842	111996978	111992458	111992495	111999251	111999377	59459	247	124	0.00568764	0.0319239	-0.933
55187	HPS1	HPS1	chr10	-	100183865	100183972	100183509	100183644	100184091	100184131	55187	230	124	0.00580789	0.0324818	-0.784
48347	GSDMA	GSDMA	chr17	+	38130525	38130680	38130062	38130083	38131152	38131267	48347	247	124	0.0083428	0.0447101	-0.749
3529	FKTN	FKTN	chr9	+	108385330	108385502	108382214	108382342	108397331	108397429	3529	247	124	3.88e-35	2.63e-33	-0.729
60576	LOC374443	LOC374443	chr12	+	9786020	9786125	9769879	9769947	9806278	9806404	60576	228	124	2.49e-09	3.42e-08	-0.696
16327	RAD54B	RAD54B	chr8	-	95430883	95431011	95423348	95423543	95448722	95449180	16327	247	124	5.22e-99	3.86e-96	-0.687
23272	NCAPG2	NCAPG2	chr7	-	158444984	158445101	158439151	158439255	158447286	158447481	23272	240	124	0.00945182	0.0498185	-0.682
5150	PTCD3	PTCD3	chr2	+	86364107	86364183	86363640	86363685	86364591	86369280	5150	199	124	1.65e-16	3.88e-15	-0.665
40944	NAAA	NAAA	chr4	-	76835340	76835491	76831807	76832506	76841061	76841128	40944	247	124	0.000251298	0.00186985	-0.66
29639	CUL9	CUL9	chr6	+	43150729	43150826	43149921	43149987	43152039	43152643	29639	220	124	3.11e-31	1.75e-29	-0.651
64632	EIF2B5	EIF2B5	chr3	+	183858205	183858403	183855953	183856034	183859712	183859858	64632	247	124	7.24e-21	2.24e-19	-0.622
10587	POLD4	POLD4	chr11	-	67120211	67120329	67118235	67119490	67120458	67120548	10587	241	124	5.85e-18	1.51e-16	-0.602
46551	ZNF25	ZNF25	chr10	-	38260842	38260949	38260635	38260735	38265433	38265453	46551	230	124	1.27e-40	1.07e-38	-0.58
19899	NIPSNAP3B	NIPSNAP3B	chr9	+	107533129	107533279	107531143	107531302	107535102	107535189	19899	247	124	0.000203387	0.00153615	-0.578
57435	C12orf73	C12orf73	chr12	-	104348652	104348746	104347191	104347312	104350408	104350526	57435	217	124	0.00456879	0.0262442	-0.566
13412	LOC100506076	LOC100506076	chr2	+	98088031	98088249	98081675	98082014	98088547	98088677	13412	247	124	1.89e-39	1.53e-37	-0.561
29847	ATG7	ATG7	chr3	+	11323878	11324124	11314009	11314116	11340159	11340329	29847	247	124	2.31e-10	3.49e-09	-0.552
22836	SETD5	SETD5	chr3	+	9511451	9511574	9510202	9510259	9512142	9512613	22836	246	124	1.22e-10	1.88e-09	-0.55
54686	DTWD1	DTWD1	chr15	+	49918940	49919090	49917309	49917628	49923197	49923255	54686	247	124	0.000103505	0.000820416	-0.55
57823	CLK3	CLK3	chr15	+	74914472	74914557	74912349	74912566	74917242	74917359	57823	208	124	0.00344471	0.0203646	-0.548
33645	HLA-DMB	HLA-DMB	chr6	-	32903312	32903406	32902405	32902764	32904948	32905233	33645	217	124	1.05e-19	3.01e-18	-0.545
29688	ANK3	ANK3	chr10	-	61905725	61905779	61898721	61898845	61926581	61926654	29688	177	124	2.22e-19	6.27e-18	-0.544
48275	DDR1	DDR1	chr6	+	30863180	30863291	30862282	30862448	30864397	30864642	48275	234	124	5.44e-09	7.22e-08	-0.541
7633	GKAP1	GKAP1	chr9	-	86407865	86407969	86403515	86403593	86414099	86414243	7633	227	124	2.06e-24	7.98e-23	-0.529
24627	KIAA1715	KIAA1715	chr2	-	176858861	176859008	176857909	176857951	176860285	176860374	24627	247	124	5.64e-19	1.55e-17	-0.528
10586	POLD4	POLD4	chr11	-	67120202	67120329	67118235	67119490	67120458	67120548	10586	247	124	0.00570047	0.0319747	-0.525
47625	RORA	RORA	chr15	-	60969349	60969431	60823964	60824050	60970855	60970885	47625	205	124	5.94e-14	1.18e-12	-0.519
64794	TMPO	TMPO	chr12	+	98938728	98938839	98931252	98931350	98940136	98940225	64794	234	124	2.61e-07	2.91e-06	-0.519
63140	ZNF43	ZNF43	chr19	-	22033739	22033829	22028193	22028308	22034706	22034870	63140	213	124	1.75e-13	3.37e-12	-0.513
42562	EEF1A1	EEF1A1	chr6	-	74228420	74228502	74227854	74227987	74229059	74229239	42562	205	124	0.00447906	0.0257687	-0.513
66270	TBC1D19	TBC1D19	chr4	+	26724472	26724512	26721702	26721747	26737076	26737109	66270	163	124	1.21e-06	1.26e-05	-0.512
62790	TMEM191A	TMEM191A	chr22	+	21058106	21058171	21057920	21057980	21058255	21058328	62790	188	124	0.00316246	0.0188619	-0.509
60580	LOC374443	LOC374443	chr12	+	9774914	9775032	9769879	9769947	9806278	9806404	60580	241	124	3.06e-14	6.22e-13	-0.502
27093	KLRC1	KLRC1	chr12	-	10602512	10602566	10601835	10601938	10603082	10603178	27093	177	124	2.65e-67	6.6e-65	-0.5
30327	MAP3K7CL	MAP3K7CL	chr21	+	30525434	30525530	30521509	30521571	30532261	30532377	30327	219	124	2.26e-60	4.46e-58	-0.5
47531	SEC24C	SEC24C	chr10	+	75506387	75506474	75504130	75504195	75506562	75506762	47531	210	124	1.26e-30	6.9e-29	-0.5
63136	ZNF43	ZNF43	chr19	-	22033739	22033964	22028193	22028308	22034706	22034870	63136	247	124	2.42e-13	4.62e-12	-0.5
63425	MORF4L1	MORF4L1	chr15	+	79179595	79179774	79178482	79178569	79183330	79183356	63425	247	124	2.12e-12	3.8e-11	-0.5
8806	SNRPA	SNRPA	chr19	+	41263214	41263346	41256758	41257386	41265335	41265515	8806	247	124	2.82e-05	0.000243815	-0.5
32631	ZFYVE9	ZFYVE9	chr1	+	52708683	52708783	52703159	52705267	52729444	52729544	32631	223	124	7.15e-05	0.000579915	-0.5
24623	KIAA1715	KIAA1715	chr2	-	176858872	176859008	176857909	176857951	176860285	176860374	24623	247	124	1.17e-21	3.82e-20	-0.499
58880	PIAS2	PIAS2	chr18	-	44398240	44398410	44395274	44395312	44400895	44401035	58880	247	124	2.04e-23	7.4e-22	-0.497
53201	AMIGO2	AMIGO2	chr12	-	47472929	47473031	47470382	47472848	47473244	47473734	53201	225	124	5.12e-80	2.02e-77	-0.495
28173	FCRL6	FCRL6	chr1	+	159778884	159779035	159777967	159778234	159779883	159780006	28173	247	124	4e-06	3.87e-05	-0.494
55927	CFAP44	CFAP44	chr3	-	113049644	113049856	113049014	113049515	113052252	113052430	55927	247	124	4.07e-05	0.000342897	-0.494
35620	DYNLL1	DYNLL1	chr12	+	120926380	120926456	120925919	120925980	120934218	120934356	35620	199	124	1.97e-23	7.14e-22	-0.493
65177	ZFP57	ZFP57	chr6	-	29643427	29643587	29643162	29643264	29643709	29643836	65177	247	124	2.21e-09	3.05e-08	-0.491
8618	CKMT2-AS1	CKMT2-AS1	chr5	-	80546521	80546608	80542708	80542791	80597105	80597388	8618	210	124	2.95e-10	4.41e-09	-0.49
66864	RNF121	RNF121	chr11	+	71689131	71689281	71673197	71673335	71693806	71693961	66864	247	124	0.00482839	0.0275747	-0.489
30323	MAP3K7CL	MAP3K7CL	chr21	+	30525417	30525530	30521509	30521571	30532261	30532377	30323	236	124	8.8e-33	5.3e-31	-0.487
8713	DTX2	DTX2	chr7	+	76099530	76099736	76092939	76093026	76106430	76106495	8713	247	124	0.00130357	0.00845796	-0.481
53202	AMIGO2	AMIGO2	chr12	-	47472924	47473031	47469489	47472848	47473244	47473734	53202	230	124	3.19e-05	0.000272644	-0.476
61514	PHOSPHO2-KLHL23	PHOSPHO2-KLHL23	chr2	+	170591522	170592737	170553870	170554041	170597894	170598047	61514	247	124	0.00169421	0.0107312	-0.474
49091	PAAF1	PAAF1	chr11	+	73630305	73630450	73629994	73630077	73638329	73638781	49091	247	124	4.66e-08	5.64e-07	-0.467
50317	DAG1	DAG1	chr3	+	49530255	49530406	49526130	49526178	49547851	49548252	50317	247	124	0.0017059	0.010794	-0.467
43924	ZDHHC20	ZDHHC20	chr13	-	21952799	21952877	21946709	21950794	21955572	21955688	43924	201	124	1.06e-14	2.21e-13	-0.463
7314	METTL23	METTL23	chr17	+	74725771	74725859	74722911	74722961	74729059	74729297	7314	211	124	1.19e-08	1.52e-07	-0.463
34047	FAM193A	FAM193A	chr4	+	2656784	2656856	2648411	2648559	2659529	2659607	34047	195	124	1.05e-88	5.81e-86	-0.461
22039	OXNAD1	OXNAD1	chr3	+	16313651	16313828	16313165	16313229	16327848	16327955	22039	247	124	2.13e-43	1.98e-41	-0.457
16326	RAD54B	RAD54B	chr8	-	95430883	95431011	95423348	95423543	95470495	95470664	16326	247	124	5.57e-14	1.11e-12	-0.456
27994	ZNF333	ZNF333	chr19	+	14812486	14812709	14810010	14810093	14815865	14815982	27994	247	124	9.32e-09	1.21e-07	-0.456
14412	HMBOX1	HMBOX1	chr8	+	28749276	28749307	28748224	28748536	28821327	28821407	14412	154	124	0.00439957	0.0253657	-0.455
8615	C17orf62	C17orf62	chr17	-	80405455	80405522	80403739	80403836	80407045	80407168	8615	190	124	3.82e-08	4.65e-07	-0.452
11029	RRN3P3	RRN3P3	chr16	-	22437533	22437687	22430866	22431915	22441116	22441269	11029	247	124	7.03e-21	2.18e-19	-0.45
23857	USP4	USP4	chr3	-	49339870	49339933	49337899	49338124	49343147	49343321	23857	186	124	0.00470246	0.0269179	-0.449
54272	AAMDC	AAMDC	chr11	+	77552064	77552270	77532207	77532287	77553524	77553674	54272	247	124	6.27e-06	5.93e-05	-0.447
63952	NOSIP	NOSIP	chr19	-	50067411	50067545	50063878	50063949	50080015	50080134	63952	247	124	4.02e-13	7.58e-12	-0.446
35629	DYNLL1	DYNLL1	chr12	+	120933086	120933240	120925919	120925980	120934218	120934356	35629	247	124	1.54e-11	2.57e-10	-0.445
39180	C2orf15	C2orf15	chr2	+	99763489	99763585	99758747	99758864	99763864	99763956	39180	219	124	4.69e-24	1.77e-22	-0.444
14905	SDCBP2-AS1	SDCBP2-AS1	chr20	+	1340342	1340464	1305986	1306173	1353721	1353822	14905	245	124	1.13e-12	2.07e-11	-0.444
63456	PXYLP1	PXYLP1	chr3	+	140981084	140981182	140978964	140979096	140997183	140997342	63456	221	124	1.5e-11	2.5e-10	-0.444
58349	XPR1	XPR1	chr1	+	180804043	180804181	180794300	180794480	180832843	180833010	58349	247	124	8.78e-06	8.13e-05	-0.444
54085	SPATA5L1	SPATA5L1	chr15	+	45699259	45699421	45697517	45697703	45702569	45702728	54085	247	124	4.45e-09	5.96e-08	-0.442
33105	ITGB2-AS1	ITGB2-AS1	chr21	+	46347539	46347659	46346721	46346919	46347768	46349595	33105	243	124	3.71e-17	9.11e-16	-0.439
46637	AP4B1	AP4B1	chr1	-	114440461	114440668	114438378	114438660	114441339	114441423	46637	247	124	1.83e-13	3.53e-12	-0.439
40995	ZNF786	ZNF786	chr7	-	148781000	148781070	148777682	148777809	148787714	148787869	40995	193	124	1.94e-13	3.73e-12	-0.437
66403	NCALD	NCALD	chr8	-	102762270	102762390	102731479	102731876	102864799	102864898	66403	243	124	0.00883005	0.0469766	-0.437
32105	CAPRIN2	CAPRIN2	chr12	-	30868371	30868437	30867892	30868075	30869441	30869610	32105	189	124	5.9e-11	9.38e-10	-0.436
37510	TES	TES	chr7	+	115891901	115892029	115890214	115890550	115897347	115898837	37510	247	124	1.11e-05	0.000101637	-0.435
32106	CAPRIN2	CAPRIN2	chr12	-	30868371	30868437	30867892	30868078	30869441	30869610	32106	189	124	0.00656013	0.0362028	-0.435
46664	AP4B1	AP4B1	chr1	-	114438879	114439087	114436816	114438114	114441339	114441423	46664	247	124	3.74e-20	1.1e-18	-0.433
20629	SIGLEC1	SIGLEC1	chr20	-	3669801	3669874	3667616	3669266	3670246	3670349	20629	196	124	1.45e-31	8.31e-30	-0.431
19045	C3orf33	C3orf33	chr3	-	155523385	155523512	155520320	155520380	155523927	155524076	19045	247	124	8.07e-21	2.49e-19	-0.431
50848	EDEM2	EDEM2	chr20	-	33719430	33719586	33714053	33714178	33730175	33730281	50848	247	124	1.09e-22	3.79e-21	-0.429
50001	PLEKHN1	PLEKHN1	chr1	+	908879	909020	908565	908706	909212	909431	50001	247	124	9.87e-38	7.38e-36	-0.425
22042	OXNAD1	OXNAD1	chr3	+	16313754	16313828	16313165	16313229	16327848	16327955	22042	197	124	0.00899946	0.0477405	-0.425
60765	LOC100130950	LOC100130950	chr17	+	5113044	5113190	5095378	5095458	5117344	5117504	60765	247	124	3.99e-25	1.61e-23	-0.423
10063	FKBP5	FKBP5	chr6	-	35613939	35614143	35610496	35610620	35614506	35614627	10063	247	124	2.25e-21	7.19e-20	-0.422
20261	FRMD4B	FRMD4B	chr3	-	69299193	69299250	69273757	69273841	69336902	69336987	20261	180	124	0.0061081	0.0339904	-0.421
38217	EXOSC10	EXOSC10	chr1	-	11142590	11142825	11141138	11141295	11147504	11147648	38217	247	124	0.00381354	0.0223043	-0.42
2594	MAP4K5	MAP4K5	chr14	-	50919907	50919974	50915491	50915550	50923233	50923312	2594	190	124	0.00177684	0.0112031	-0.418
12787	SPIN3	SPIN3	chrX	-	57004724	57004854	57002802	57003629	57005012	57005093	12787	247	124	7.77e-16	1.76e-14	-0.417
11178	EPB41L2	EPB41L2	chr6	-	131190951	131191266	131188598	131188721	131206235	131206408	11178	247	124	4.25e-15	9.13e-14	-0.417
53913	FAM204A	FAM204A	chr10	-	120101238	120101460	120095693	120095932	120101781	120101839	53913	247	124	0.000101485	0.000805266	-0.416
26162	CFH	CFH	chr1	+	196689436	196689537	196684715	196684899	196694250	196694427	26162	224	124	7.29e-26	3.07e-24	-0.415
59072	IPO5	IPO5	chr13	+	98643834	98643950	98642686	98642791	98645145	98645268	59072	239	124	5.72e-100	4.51e-97	-0.412
2656	CHD9	CHD9	chr16	+	53242481	53242621	53242176	53242259	53243393	53243725	2656	247	124	3.21e-45	3.19e-43	-0.411
40231	FAM173B	FAM173B	chr5	-	10235322	10235373	10225619	10227759	10236589	10236727	40231	174	124	2.74e-47	3.07e-45	-0.41
15254	PPP1R2	PPP1R2	chr3	-	195250489	195250579	195245814	195245981	195251616	195251694	15254	213	124	7.05e-07	7.51e-06	-0.408
9421	ZBTB20	ZBTB20	chr3	-	114413826	114413876	114412374	114412422	114432822	114432862	9421	173	124	0.00638065	0.0353091	-0.408
61964	PPOX	PPOX	chr1	+	161137155	161137276	161136889	161137024	161138782	161138820	61964	244	124	7.75e-11	1.22e-09	-0.406
46676	AP4B1	AP4B1	chr1	-	114440461	114440521	114438378	114438660	114441339	114441423	46676	183	124	3.58e-08	4.37e-07	-0.405
15735	MSL2	MSL2	chr3	-	135871693	135871869	135867759	135871580	135913813	135914688	15735	247	124	5.69e-19	1.57e-17	-0.403
19900	NIPSNAP3B	NIPSNAP3B	chr9	+	107533514	107533597	107533129	107533279	107535102	107535189	19900	206	124	0.00883666	0.0470075	-0.402
53465	ABCD4	ABCD4	chr14	-	74766852	74766965	74764632	74764772	74769577	74769767	53465	236	124	8.82e-32	5.1e-30	-0.4
63940	ZCCHC2	ZCCHC2	chr18	+	60246044	60246143	60243744	60243885	60251678	60253976	63940	222	124	3e-09	4.08e-08	-0.4
43529	GS1-124K5.11	GS1-124K5.11	chr7	-	66049331	66049453	66038371	66038537	66053498	66053567	43529	245	124	3.43e-07	3.78e-06	-0.399
53366	AKAP7	AKAP7	chr6	+	131521466	131521629	131520600	131520713	131540800	131540948	53366	247	124	9.93e-13	1.82e-11	-0.397
9926	GGA3	GGA3	chr17	-	73244920	73245089	73242792	73242877	73257628	73257742	9926	247	124	4.95e-09	6.6e-08	-0.397
22847	SETD5	SETD5	chr3	+	9475053	9475246	9471510	9471735	9475528	9475634	22847	247	124	0.00152403	0.00974832	-0.396
3828	C12orf79	C12orf79	chr12	-	92384063	92384138	92382872	92382969	92387145	92387305	3828	198	124	0.00347475	0.0205211	-0.394
54692	DTWD1	DTWD1	chr15	+	49918940	49919031	49917309	49917628	49923197	49923255	54692	214	124	1.4e-07	1.61e-06	-0.393
65633	CACNA2D4	CACNA2D4	chr12	-	1910739	1910810	1910208	1910284	1919443	1919506	65633	194	124	1.5e-25	6.22e-24	-0.392
51167	WWP2	WWP2	chr16	+	69810091	69810144	69796186	69796294	69820898	69820983	51167	176	124	0.000121576	0.000953809	-0.392
54274	AAMDC	AAMDC	chr11	+	77552064	77552106	77532207	77532287	77553524	77553674	54274	165	124	0.00302959	0.0181371	-0.392
25169	COA1	COA1	chr7	-	43696814	43696868	43690214	43690311	43705256	43705321	25169	177	124	5.71e-18	1.47e-16	-0.391
33102	ITGB2-AS1	ITGB2-AS1	chr21	+	46347539	46347578	46346782	46346919	46347768	46349595	33102	162	124	1.47e-17	3.7e-16	-0.39
4119	TTC39C	TTC39C	chr18	+	21596550	21596704	21594383	21595002	21599823	21600262	4119	247	124	4.88e-05	0.000406563	-0.39
37071	RAD17	RAD17	chr5	+	68667280	68667384	68666861	68666998	68669656	68669914	37071	227	124	9.49e-05	0.000756335	-0.39
53247	ZNF85	ZNF85	chr19	+	21129105	21129195	21117754	21117853	21131549	21133503	53247	213	124	2.18e-68	5.68e-66	-0.389
38898	IL16	IL16	chr15	+	81598763	81598893	81595896	81595991	81600945	81605104	38898	247	124	0.00162115	0.0103127	-0.389
12896	PSME3	PSME3	chr17	+	40986110	40986273	40985792	40985956	40986360	40986393	12896	247	124	0.00554005	0.0311724	-0.389
58015	ISG20	ISG20	chr15	+	89182178	89182409	89179397	89179523	89182573	89182825	58015	247	124	2.6e-136	4.16e-133	-0.388
9962	PIGF	PIGF	chr2	-	46818956	46819064	46815213	46815318	46819613	46819722	9962	231	124	1.26e-12	2.3e-11	-0.387
50920	ZDHHC7	ZDHHC7	chr16	-	85022368	85022479	85015475	85015600	85023909	85024241	50920	234	124	0.00411623	0.0238717	-0.386
50300	ATXN2L	ATXN2L	chr16	+	28847769	28847806	28847253	28847443	28848071	28848558	50300	160	124	0.00777851	0.042071	-0.386
51536	PPIEL	PPIEL	chr1	-	39989233	39989369	39987951	39988177	39994726	39994836	51536	247	124	2.92e-08	3.59e-07	-0.385
16865	POLL	POLL	chr10	-	103344358	103344477	103343264	103343438	103344634	103344676	16865	242	124	2.47e-46	2.61e-44	-0.384
63913	STAT6	STAT6	chr12	-	57503723	57503893	57501945	57502082	57504892	57505196	63913	247	124	1.46e-38	1.14e-36	-0.384
17350	GPHN	GPHN	chr14	+	67176074	67176176	67147824	67147903	67243181	67243239	17350	225	124	0.00707893	0.0387334	-0.382
9	MECR	MECR	chr1	-	29547345	29547433	29543099	29543324	29557242	29557470	9	211	124	4.02e-35	2.71e-33	-0.381
20871	CCT5	CCT5	chr5	+	10261671	10261857	10258497	10258647	10263245	10263426	20871	247	124	1.23e-05	0.000111724	-0.38
7196	MTMR9LP	MTMR9LP	chr1	-	32704895	32705026	32700552	32700714	32705469	32706265	7196	247	124	2.77e-05	0.000239403	-0.379
28979	KIF23	KIF23	chr15	+	69714330	69714467	69713985	69714091	69714664	69714774	28979	247	124	1.78e-08	2.24e-07	-0.378
1491	KLF12	KLF12	chr13	-	74552882	74552967	74419963	74420510	74569126	74569190	1491	208	124	0.00580427	0.0324677	-0.378
12694	TTI1	TTI1	chr20	-	36647406	36647546	36639916	36642259	36661805	36661870	12694	247	124	1.29e-23	4.73e-22	-0.375
4862	ATAD5	ATAD5	chr17	+	29163604	29163728	29161165	29163066	29164223	29164332	4862	247	124	1.15e-08	1.47e-07	-0.375
22140	NFATC3	NFATC3	chr16	+	68248231	68248335	68224670	68225678	68255133	68255288	22140	227	124	2.94e-07	3.26e-06	-0.375
16153	MAP2K5	MAP2K5	chr15	+	67934754	67934835	67923225	67923265	67938568	67938637	16153	204	124	7.25e-12	1.25e-10	-0.374
18523	ATXN7L2	ATXN7L2	chr1	+	110034648	110034726	110033543	110034339	110035207	110035420	18523	201	124	0.00052599	0.00368175	-0.371
21185	RBM34	RBM34	chr1	-	235299348	235299384	235294497	235295312	235301191	235301255	21185	159	124	0.00178295	0.0112347	-0.37
67680	MTRF1	MTRF1	chr13	-	41835886	41835961	41834628	41835051	41837620	41837713	67680	198	124	0.00797796	0.0430042	-0.37
26487	OMA1	OMA1	chr1	-	58995801	58995992	58992932	58993007	58999624	58999732	26487	247	124	4.48e-12	7.85e-11	-0.369
22846	SETD5	SETD5	chr3	+	9475053	9475246	9470506	9470693	9475528	9475634	22846	247	124	0.000452255	0.00320353	-0.369
13413	LOC100506076	LOC100506076	chr2	+	98088031	98088252	98081675	98082014	98088547	98088677	13413	247	124	2.34e-57	4.2e-55	-0.368
10301	ZNF419	ZNF419	chr19	+	58003480	58003579	58002838	58002965	58004223	58006048	10301	222	124	5.46e-15	1.16e-13	-0.368
1305	CCM2	CCM2	chr7	+	45104061	45104245	45077851	45078025	45109424	45109560	1305	247	124	0.000742475	0.0050489	-0.368
44506	MTMR2	MTMR2	chr11	-	95615537	95615660	95598603	95598840	95620775	95620848	44506	246	124	2.75e-11	4.52e-10	-0.365
62476	PIBF1	PIBF1	chr13	+	73506758	73506836	73505302	73505405	73539411	73539542	62476	201	124	1.51e-48	1.83e-46	-0.364
40555	FSD1L	FSD1L	chr9	+	108246661	108246783	108234184	108234286	108268679	108268889	40555	245	124	0.000727309	0.00495431	-0.363
53269	PTER	PTER	chr10	+	16509130	16509209	16478941	16479046	16526335	16526815	53269	202	124	2.1e-15	4.6e-14	-0.362
27992	ZNF333	ZNF333	chr19	+	14812486	14812696	14810010	14810093	14815865	14815982	27992	247	124	5.07e-26	2.16e-24	-0.361
57995	ISG20	ISG20	chr15	+	89182190	89182409	89179397	89179523	89182573	89182825	57995	247	124	2.15e-181	5.08e-178	-0.36
37382	FAM122B	FAM122B	chrX	-	133923609	133923666	133923252	133923296	133927832	133927923	37382	180	124	2.66e-25	1.08e-23	-0.36
20443	DPY19L2P2	DPY19L2P2	chr7	-	102824448	102824574	102815461	102815858	102825884	102825984	20443	247	124	0.0037187	0.0218165	-0.36
60908	SLC25A35	SLC25A35	chr17	-	8194650	8194803	8194159	8194294	8195840	8195906	60908	247	124	0.000280841	0.00206808	-0.359
40131	LINC00969	LINC00969	chr3	+	195425900	195426078	195416209	195416309	195435004	195435139	40131	247	124	8.51e-06	7.9e-05	-0.355
66183	GUSBP11	GUSBP11	chr22	-	24042912	24043035	24025911	24026054	24047615	24047728	66183	246	124	0.000131971	0.00102895	-0.355
60074	SLC38A1	SLC38A1	chr12	-	46636982	46637052	46623346	46623422	46662647	46663208	60074	193	124	0.00398617	0.0231902	-0.355
21982	WASH3P	WASH3P	chr15	+	102513422	102513555	102513103	102513250	102514107	102514309	21982	247	124	9.2e-26	3.85e-24	-0.354
7635	GKAP1	GKAP1	chr9	-	86407865	86407932	86403515	86403593	86414099	86414243	7635	190	124	1.67e-07	1.9e-06	-0.354
13004	ADHFE1	ADHFE1	chr8	+	67352396	67352434	67344717	67344810	67355032	67355079	13004	161	124	2.15e-10	3.25e-09	-0.353
18832	CDK5RAP2	CDK5RAP2	chr9	-	123222849	123223025	123220727	123220900	123230137	123230275	18832	247	124	1.15e-24	4.53e-23	-0.351
38514	BROX	BROX	chr1	+	222886929	222887048	222885894	222886284	222889025	222889142	38514	242	124	1.75e-33	1.09e-31	-0.35
61204	PPP2R5A	PPP2R5A	chr1	+	212480124	212480242	212458878	212459633	212502476	212502673	61204	241	124	1.48e-06	1.52e-05	-0.349
67772	PARPBP	PARPBP	chr12	+	102542012	102542241	102517663	102517819	102547646	102547767	67772	247	124	4.06e-11	6.57e-10	-0.348
53075	N4BP2L1	N4BP2L1	chr13	-	32978283	32978408	32977286	32977337	32981386	32981475	53075	247	124	6.23e-06	5.89e-05	-0.348
9975	PIGF	PIGF	chr2	-	46818941	46819064	46815213	46815318	46819613	46819722	9975	246	124	1.22e-09	1.71e-08	-0.347
12091	ZNF717	ZNF717	chr3	-	75833934	75834036	75832456	75832515	75834534	75834734	12091	225	124	0.000936664	0.00624661	-0.347
27069	SPOP	SPOP	chr17	-	47745388	47745440	47714120	47714171	47755294	47755525	27069	175	124	1.6e-17	4.02e-16	-0.346
34722	GPR137	GPR137	chr11	+	64055192	64055418	64054436	64054486	64055536	64055686	34722	247	124	1.3e-76	4.46e-74	-0.345
35741	TGOLN2	TGOLN2	chr2	-	85549718	85549793	85545140	85545363	85552037	85552121	35741	198	124	1.39e-37	1.03e-35	-0.343
41978	FAM179B	FAM179B	chr14	+	45478115	45478348	45475210	45475470	45481177	45481278	41978	247	124	1.5e-32	8.92e-31	-0.343
39140	MAP4K1	MAP4K1	chr19	-	39105029	39105079	39104682	39104725	39106834	39106899	39140	173	124	1.45e-11	2.44e-10	-0.343
57604	PDE3B	PDE3B	chr11	+	14754326	14754412	14665268	14666599	14793482	14793533	57604	209	124	1.51e-09	2.12e-08	-0.343
58142	PFDN5	PFDN5	chr12	+	53690237	53690335	53689234	53689423	53691828	53691934	58142	221	124	0.00386125	0.0225364	-0.343
62940	ANKAR	ANKAR	chr2	+	190569748	190569950	190554252	190554690	190571663	190571872	62940	247	124	0.00391588	0.0228217	-0.343
55906	TEX264	TEX264	chr3	+	51706225	51706317	51705190	51705304	51718428	51718650	55906	215	124	6.12e-12	1.06e-10	-0.341
25007	DNM1L	DNM1L	chr12	+	32890798	32890876	32890038	32890095	32891197	32891230	25007	201	124	1.24e-10	1.92e-09	-0.341
33034	GUF1	GUF1	chr4	+	44690023	44690163	44688526	44688730	44691302	44691426	33034	247	124	0.000179871	0.0013715	-0.34
31757	ARPC4-TTLL3	ARPC4-TTLL3	chr3	+	9857757	9857886	9854931	9855029	9859328	9859443	31757	247	124	1.66e-30	9.08e-29	-0.339
44918	LOC101929125	LOC101929125	chr20	+	3790539	3790661	3789140	3789249	3792176	3792388	44918	245	124	7.34e-24	2.73e-22	-0.338
57222	ICK	ICK	chr6	-	52910463	52910587	52905933	52906206	52925733	52925844	57222	247	124	0.00139082	0.00896799	-0.338
156	PGS1	PGS1	chr17	+	76416294	76416404	76415626	76415756	76420141	76420740	156	233	124	1.85e-74	5.94e-72	-0.337
62121	BAZ2A	BAZ2A	chr12	-	57024559	57024625	57011178	57011316	57029965	57030163	62121	189	124	5.76e-17	1.39e-15	-0.337
7160	SCAPER	SCAPER	chr15	-	77085573	77085732	77067324	77067458	77087581	77087781	7160	247	124	0.000123967	0.000970765	-0.337
35968	SPAG16	SPAG16	chr2	+	214215251	214215369	214204886	214204994	214228799	214228869	35968	241	124	0.00379358	0.0222008	-0.336
12309	MYO9A	MYO9A	chr15	-	72185305	72185518	72180344	72180457	72186019	72186119	12309	247	124	2.06e-11	3.42e-10	-0.335
53107	TMEM38B	TMEM38B	chr9	+	108511353	108511392	108510353	108510471	108536145	108538892	53107	162	124	7.76e-08	9.15e-07	-0.334
25337	C1orf54	C1orf54	chr1	+	150252050	150252152	150248929	150249040	150253245	150253335	25337	225	124	1.59e-05	0.000142212	-0.334
52189	MSC-AS1	MSC-AS1	chr8	+	72937596	72937669	72877643	72877769	72964773	72968547	52189	196	124	6.44e-19	1.77e-17	-0.333
22884	CNKSR2	CNKSR2	chrX	+	21548738	21548884	21544984	21545118	21549973	21550185	22884	247	124	7.65e-11	1.21e-09	-0.333
33103	ITGB2-AS1	ITGB2-AS1	chr21	+	46347539	46347679	46346782	46346919	46347768	46349595	33103	247	124	6.9e-06	6.48e-05	-0.333
60791	TOR1AIP1	TOR1AIP1	chr1	+	179882720	179882765	179877739	179877808	179883132	179883189	60791	168	124	3.61e-05	0.000306361	-0.333
20076	FLT3LG	FLT3LG	chr19	+	49982176	49982304	49979679	49979823	49989220	49989488	20076	247	124	0.00116469	0.00762628	-0.333
28211	ACLY	ACLY	chr17	-	40062780	40062899	40060981	40061043	40063694	40063822	28211	242	124	0.00267175	0.0161789	-0.333
61692	USP28	USP28	chr11	-	113691013	113691080	113688379	113688559	113694326	113694422	61692	190	124	0.00378214	0.0221404	-0.332
40376	NT5C2	NT5C2	chr10	-	104940987	104941085	104934614	104934739	104952992	104953063	40376	221	124	6.96e-06	6.54e-05	-0.331
37517	TES	TES	chr7	+	115891917	115892029	115890214	115890550	115897347	115898837	37517	235	124	0.00384373	0.0224543	-0.33
19688	HERPUD1	HERPUD1	chr16	+	56974088	56974157	56973167	56973271	56977037	56977793	19688	192	124	0.000700345	0.0047822	-0.327
52820	LETMD1	LETMD1	chr12	+	51447560	51447643	51445874	51445990	51450132	51450285	52820	206	124	9.14e-45	8.95e-43	-0.326
2294	SIGLEC7	SIGLEC7	chr19	+	51650010	51650107	51649111	51649378	51650477	51650574	2294	220	124	1.09e-08	1.4e-07	-0.326
53986	CPNE1	CPNE1	chr20	-	34214484	34214539	34213952	34214303	34214656	34214774	53986	178	124	0.000101385	0.000804688	-0.326
2655	CHD9	CHD9	chr16	+	53188358	53188455	53175090	53175186	53189837	53191453	2655	220	124	8.71e-12	1.49e-10	-0.324
47457	TMEM91	TMEM91	chr19	+	41889465	41889537	41888676	41888826	41889767	41889987	47457	195	124	2.58e-07	2.88e-06	-0.324
4435	FCGR2A	FCGR2A	chr1	+	161480689	161480746	161479609	161479864	161483684	161483722	4435	180	124	2.65e-35	1.8e-33	-0.32
55149	RTTN	RTTN	chr18	-	67715206	67715424	67698111	67698217	67718646	67718784	55149	247	124	9.67e-06	8.9e-05	-0.319
7568	DCLRE1B	DCLRE1B	chr1	+	114449617	114449783	114447914	114448397	114450630	114450813	7568	247	124	0.000203387	0.00153615	-0.319
33064	N4BP2	N4BP2	chr4	+	40081990	40082099	40075074	40075171	40103694	40104838	33064	232	124	0.00380211	0.0222441	-0.319
54459	SERINC5	SERINC5	chr5	-	79409394	79409445	79407049	79407525	79410336	79410474	54459	174	124	5.75e-05	0.000472914	-0.318
41377	LOC102606465	LOC102606465	chr1	+	101540831	101540936	101491401	101491617	101542918	101543064	41377	228	124	3.08e-38	2.38e-36	-0.316
54080	RLF	RLF	chr1	+	40688227	40688382	40668083	40668286	40701463	40706593	54080	247	124	2e-15	4.4e-14	-0.316
49768	VNN2	VNN2	chr6	-	133081770	133081942	133078809	133078898	133084521	133084598	49768	247	124	8.5e-32	4.93e-30	-0.315
12314	MYO9A	MYO9A	chr15	-	72185305	72185521	72180344	72180457	72186019	72186119	12314	247	124	0.000682087	0.00466722	-0.315
50119	TBRG4	TBRG4	chr7	-	45143774	45143855	45142931	45143042	45144136	45144308	50119	204	124	2.57e-33	1.58e-31	-0.314
52235	CLEC7A	CLEC7A	chr12	-	10277685	10277772	10269375	10271189	10277895	10278047	52235	210	124	6.73e-16	1.53e-14	-0.314
48166	MDM1	MDM1	chr12	-	68719220	68719355	68716980	68717020	68720436	68720801	48166	247	124	1.84e-06	1.86e-05	-0.313
18087	MGA	MGA	chr15	+	42035253	42035370	42032234	42032401	42040834	42041125	18087	240	124	0.0016538	0.0104978	-0.312
63911	STAT6	STAT6	chr12	-	57503825	57503893	57501945	57502082	57504892	57505196	63911	191	124	1.21e-59	2.37e-57	-0.309
52250	TBCK	TBCK	chr4	-	107181593	107181667	107173022	107173164	107216250	107216323	52250	197	124	2.29e-05	0.000200327	-0.309
28656	ITGB2	ITGB2	chr21	-	46329243	46329406	46327988	46328097	46330198	46330330	28656	247	124	0.00362317	0.0213131	-0.309
61271	MRRF	MRRF	chr9	+	125027740	125027824	125026881	125027217	125033142	125033354	61271	207	124	2.02e-50	2.65e-48	-0.308
66897	COPS7B	COPS7B	chr2	+	232655634	232655883	232653264	232653442	232658972	232659061	66897	247	124	5.76e-21	1.8e-19	-0.308
46250	TCOF1	TCOF1	chr5	+	149762627	149762735	149759094	149759295	149763300	149764195	46250	231	124	5.73e-08	6.87e-07	-0.308
32104	CAPRIN2	CAPRIN2	chr12	-	30868387	30868437	30867892	30868075	30869441	30869610	32104	173	124	0.000144471	0.00111976	-0.308
66730	RLIM	RLIM	chrX	-	73832416	73832478	73815643	73815835	73834256	73834461	66730	185	124	1.19e-47	1.37e-45	-0.307
55206	NBPF15	NBPF15	chr1	+	148577071	148577251	148574736	148574987	148577357	148577512	55206	247	124	1.98e-09	2.75e-08	-0.307
29689	ANK3	ANK3	chr10	-	61905725	61905779	61898721	61898845	61926348	61926411	29689	177	124	0.000316871	0.0023141	-0.307
16767	HSD17B14	HSD17B14	chr19	-	49316712	49316809	49316273	49316605	49316919	49316987	16767	220	124	3.71e-68	9.57e-66	-0.306
6465	CASP8	CASP8	chr2	+	202137825	202137923	202137620	202137665	202141549	202141691	6465	221	124	7.07e-15	1.5e-13	-0.306
22443	ATP5L	ATP5L	chr11	+	118274638	118274700	118272103	118272432	118276371	118276424	22443	185	124	8.26e-20	2.38e-18	-0.305
30802	ARIH2	ARIH2	chr3	+	48962150	48962274	48956280	48956431	48964894	48965246	30802	247	124	3.8e-08	4.63e-07	-0.305
21708	LRRC6	LRRC6	chr8	-	133644985	133645209	133637517	133637700	133650180	133650353	21708	247	124	2.36e-16	5.51e-15	-0.304
38428	MYNN	MYNN	chr3	+	169497121	169497176	169492052	169492349	169498377	169498537	38428	178	124	0.000260101	0.00192928	-0.304
20825	EFCAB14	EFCAB14	chr1	-	47154024	47154216	47152455	47152542	47155258	47155363	20825	247	124	2.77e-09	3.78e-08	-0.301
4910	ATAD2B	ATAD2B	chr2	-	24088790	24088843	24087678	24087794	24090704	24090816	4910	176	124	0.000307509	0.0022499	-0.3
13196	NSMCE1	NSMCE1	chr16	-	27252673	27252805	27246498	27246620	27253119	27253210	13196	247	124	0.0017059	0.010794	-0.3
54114	UBR5	UBR5	chr8	-	103314498	103314709	103312227	103312379	103316270	103316397	54114	247	124	0.00205943	0.0128033	-0.3
24999	DNM1L	DNM1L	chr12	+	32890798	32890987	32890038	32890095	32891197	32891230	24999	247	124	6.82e-05	0.000555054	-0.299
42673	EEF1A1	EEF1A1	chr6	-	74228078	74228140	74227854	74227987	74228824	74228951	42673	185	124	0.00014907	0.00115314	-0.299
66182	GUSBP11	GUSBP11	chr22	-	24029024	24029182	24025911	24026054	24032422	24032543	66182	247	124	2.22e-08	2.75e-07	-0.298
47398	ABHD16A	ABHD16A	chr6	-	31669850	31669907	31668718	31668805	31670926	31671137	47398	180	124	2.37e-06	2.36e-05	-0.298
14356	LYRM1	LYRM1	chr16	+	20913807	20914039	20911987	20912211	20931443	20931536	14356	247	124	6.02e-05	0.000493418	-0.297
1558	CDC14B	CDC14B	chr9	-	99277930	99278074	99262394	99266071	99284787	99284885	1558	247	124	1.28e-31	7.39e-30	-0.296
64609	FAM149B1	FAM149B1	chr10	+	74976272	74976336	74970008	74970196	74987817	74987942	64609	187	124	2.25e-08	2.79e-07	-0.296
35218	VAPB	VAPB	chr20	+	57014201	57014364	57014000	57014081	57015962	57016139	35218	247	124	6.51e-85	3.06e-82	-0.295
9811	AOAH	AOAH	chr7	-	36647862	36648084	36637240	36637488	36655985	36656080	9811	247	124	2.6e-08	3.21e-07	-0.295
42509	EEF1A1	EEF1A1	chr6	-	74228172	74228228	74227752	74227987	74228824	74228951	42509	179	124	0.000233992	0.00175298	-0.295
51938	FHOD1	FHOD1	chr16	-	67265198	67265252	67264503	67264694	67265332	67265452	51938	177	124	0.00238046	0.0145815	-0.295
59555	DIP2A	DIP2A	chr21	+	47976315	47976410	47975894	47976004	47976851	47976982	59555	218	124	0.00552739	0.0311042	-0.295
27702	SPICE1	SPICE1	chr3	-	113169182	113169363	113166884	113166987	113172312	113172797	27702	247	124	5.14e-07	5.57e-06	-0.294
18094	DDX43	DDX43	chr6	+	74123692	74123802	74123380	74123508	74124270	74124409	18094	233	124	0.00305614	0.0182846	-0.294
43111	PRUNE	PRUNE	chr1	+	150991035	150991145	150990287	150990380	150997086	150997271	43111	233	124	3.07e-31	1.73e-29	-0.293
1737	EGLN2	EGLN2	chr19	+	41313388	41313436	41306243	41307320	41313713	41314346	1737	171	124	3.09e-11	5.05e-10	-0.293
20024	SPEF2	SPEF2	chr5	+	35699038	35699201	35697791	35697895	35700597	35700854	20024	247	124	1.95e-09	2.7e-08	-0.293
1094	TCP11L2	TCP11L2	chr12	+	106717786	106717862	106717287	106717424	106723107	106723646	1094	199	124	1.47e-37	1.09e-35	-0.292
29348	SIT1	SIT1	chr9	-	35650498	35650589	35650180	35650242	35650750	35650947	29348	214	124	3.69e-23	1.32e-21	-0.292
40538	ATM	ATM	chr11	+	108158136	108158248	108154953	108155200	108158326	108158442	40538	235	124	9.19e-18	2.34e-16	-0.292
39424	CARM1	CARM1	chr19	+	11032050	11032119	11031725	11031803	11032290	11033448	39424	192	124	0.00501095	0.0285118	-0.292
6171	KIR2DL1	KIR2DL1	chr19	+	55290063	55290114	55286616	55286910	55294373	55294474	6171	174	124	1.19e-71	3.41e-69	-0.29
25509	DLEU2	DLEU2	chr13	-	50603413	50603628	50601498	50601542	50618786	50618904	25509	247	124	8.29e-20	2.39e-18	-0.29
67601	OSBPL8	OSBPL8	chr12	-	76931736	76931766	76881289	76881398	76953176	76953589	67601	153	124	0.00232979	0.0143067	-0.289
52195	D2HGDH	D2HGDH	chr2	+	242688279	242688357	242684123	242684292	242689565	242689709	52195	201	124	0.00117753	0.00770099	-0.288
45773	MAP7D2	MAP7D2	chrX	-	20062105	20062180	20060619	20060747	20062481	20062618	45773	198	124	1.59e-17	3.99e-16	-0.287
58777	ZNF620	ZNF620	chr3	+	40552960	40553087	40547794	40547867	40557350	40559712	58777	247	124	2.63e-15	5.73e-14	-0.287
5674	ZNF37BP	ZNF37BP	chr10	-	43046847	43046910	43046004	43046063	43047020	43047262	5674	186	124	0.000185353	0.00140948	-0.287
52474	TMEM138	TMEM138	chr11	+	61131947	61131999	61131723	61131787	61133516	61133688	52474	175	124	0.00147311	0.00944612	-0.287
46679	AP4B1	AP4B1	chr1	-	114440433	114440668	114438378	114438660	114441339	114441423	46679	247	124	4.7e-28	2.21e-26	-0.286
1735	EGLN2	EGLN2	chr19	+	41313388	41313445	41306243	41307320	41313713	41314346	1735	180	124	4.9e-12	8.55e-11	-0.286
6605	PPP6R2	PPP6R2	chr22	+	50875416	50875497	50874795	50874881	50875934	50876032	6605	204	124	0.0029484	0.0177012	-0.286
59552	DIP2A	DIP2A	chr21	+	47976315	47976413	47975894	47976004	47976851	47976982	59552	221	124	0.00615188	0.0341987	-0.286
47561	CSNK1G1	CSNK1G1	chr15	-	64480573	64480684	64472547	64472653	64495280	64495388	47561	234	124	2.65e-24	1.02e-22	-0.285
37717	KIAA2026	KIAA2026	chr9	-	5933750	5933881	5929043	5929159	5944870	5944960	37717	247	124	1.65e-14	3.41e-13	-0.285
9737	SNX10	SNX10	chr7	+	26396626	26396747	26386039	26386086	26400594	26400681	9737	244	124	0.000516492	0.00361954	-0.284
54462	SERINC5	SERINC5	chr5	-	79409394	79409448	79407049	79407525	79410336	79410474	54462	177	124	0.00161843	0.0102987	-0.284
43106	PRUNE	PRUNE	chr1	+	150990942	150991145	150990287	150990380	150997086	150997271	43106	247	124	0.0022582	0.0139089	-0.284
16736	CDH23	CDH23	chr10	+	73573000	73573105	73572524	73572647	73574708	73575704	16736	228	124	0.0077278	0.0418618	-0.284
17186	AGO3	AGO3	chr1	+	36448221	36448313	36438975	36439112	36469941	36470076	17186	215	124	6.2e-49	7.62e-47	-0.283
24807	NFAT5	NFAT5	chr16	+	69678699	69678759	69660305	69660431	69680419	69680481	24807	183	124	2.74e-16	6.36e-15	-0.283
52183	MSC-AS1	MSC-AS1	chr8	+	72885772	72885894	72877643	72877769	72964773	72968547	52183	245	124	3.05e-12	5.41e-11	-0.283
51214	DDX26B	DDX26B	chrX	+	134704360	134704471	134703261	134703356	134706739	134706958	51214	234	124	4.33e-08	5.25e-07	-0.282
53276	CALM1	CALM1	chr14	+	90870199	90870311	90867602	90867746	90870722	90870858	53276	235	124	0.000227976	0.00171095	-0.282
55901	TEX264	TEX264	chr3	+	51715357	51715446	51705190	51705304	51718428	51718650	55901	212	124	1.34e-13	2.6e-12	-0.281
13027	ZNF213-AS1	ZNF213-AS1	chr16	-	3182850	3182946	3182019	3182104	3184630	3184883	13027	219	124	1.59e-89	8.98e-87	-0.28
13031	ZNF213-AS1	ZNF213-AS1	chr16	-	3182850	3182943	3182019	3182104	3184630	3184883	13031	216	124	1.26e-90	7.28e-88	-0.278
27373	IL2RG	IL2RG	chrX	-	70330353	70330538	70329077	70329274	70331274	70331481	27373	247	124	2.51e-07	2.81e-06	-0.278
19649	IDE	IDE	chr10	-	94238401	94238546	94235640	94235751	94239033	94239178	19649	247	124	5.92e-05	0.000485887	-0.278
1691	HERC6	HERC6	chr4	+	89319548	89319596	89319293	89319361	89326027	89326149	1691	171	124	2.13e-26	9.28e-25	-0.277
42374	EEF1A1	EEF1A1	chr6	-	74228526	74228553	74227854	74227965	74228667	74228685	42374	150	124	1.87e-09	2.6e-08	-0.277
6771	DCAKD	DCAKD	chr17	-	43111302	43111410	43107459	43107547	43111554	43111758	6771	231	124	1.22e-05	0.000110494	-0.277
42145	CLDN15	CLDN15	chr7	-	100880027	100880167	100877557	100877723	100880645	100881227	42145	247	124	8.18e-16	1.85e-14	-0.276
29257	DROSHA	DROSHA	chr5	-	31521229	31521345	31515094	31515326	31526185	31527019	29257	239	124	1.33e-13	2.59e-12	-0.274
51196	WDR60	WDR60	chr7	+	158697856	158697974	158695066	158695286	158698679	158698782	51196	241	124	3.73e-06	3.62e-05	-0.274
65698	PPARGC1B	PPARGC1B	chr5	+	149210329	149210446	149206235	149206448	149212218	149213341	65698	240	124	0.000873617	0.00586452	-0.274
28098	WDYHV1	WDYHV1	chr8	+	124447681	124447782	124442222	124442273	124448692	124448841	28098	224	124	2.57e-08	3.18e-07	-0.273
51687	DGKA	DGKA	chr12	+	56329088	56329188	56325811	56325907	56330206	56330351	51687	223	124	0.000281552	0.0020728	-0.273
58126	PFDN5	PFDN5	chr12	+	53690213	53690335	53689234	53689423	53691828	53691934	58126	245	124	0.00719941	0.0393381	-0.273
22924	NSUN5P1	NSUN5P1	chr7	+	75039888	75040009	75039604	75039743	75044162	75044301	22924	244	124	4.58e-11	7.37e-10	-0.272
35613	SAMD9L	SAMD9L	chr7	-	92774697	92774893	92759366	92765304	92777506	92777701	35613	247	124	4.23e-19	1.17e-17	-0.271
63523	LINC00539	LINC00539	chr13	-	21885180	21885257	21877650	21877959	21904712	21904797	63523	200	124	1.29e-10	1.99e-09	-0.271
33830	EIF4G3	EIF4G3	chr1	-	21327691	21327817	21307540	21307720	21329205	21329301	33830	247	124	2.79e-21	8.89e-20	-0.27
21734	MECP2	MECP2	chrX	-	153357641	153357765	153297657	153298008	153363060	153363188	21734	247	124	4.52e-18	1.17e-16	-0.27
44185	DERL2	DERL2	chr17	-	5384420	5384493	5383373	5383464	5388470	5388533	44185	196	124	7.06e-16	1.6e-14	-0.269
11681	IDH3B	IDH3B	chr20	-	2639272	2639505	2639040	2639168	2640170	2640231	11681	247	124	0.00742124	0.0404009	-0.269
16768	HSD17B14	HSD17B14	chr19	-	49334924	49335016	49318293	49318398	49335922	49335989	16768	215	124	4.66e-33	2.85e-31	-0.266
64100	TSR2	TSR2	chrX	+	54470449	54470622	54469832	54469924	54470848	54471731	64100	247	124	3.05e-08	3.74e-07	-0.266
55253	STX16-NPEPL1	STX16-NPEPL1	chr20	+	57280308	57280459	57276071	57276214	57280553	57280625	55253	247	124	2.64e-07	2.94e-06	-0.266
63865	TRAPPC6B	TRAPPC6B	chr14	-	39623414	39623498	39620949	39621043	39627488	39627606	63865	207	124	3.19e-05	0.000272641	-0.264
35422	ZNF195	ZNF195	chr11	-	3382972	3383119	3379156	3381795	3392204	3392300	35422	247	124	5.96e-46	6.19e-44	-0.263
27959	N4BP2L2	N4BP2L2	chr13	-	33020495	33020617	33016524	33018263	33091993	33092140	27959	245	124	0.000496773	0.00349087	-0.263
56465	FAM188A	FAM188A	chr10	-	15828390	15828458	15824153	15824225	15828559	15828647	56465	191	124	0.00103298	0.00684037	-0.263
45447	EAF2	EAF2	chr3	+	121573533	121573670	121563299	121563394	121575857	121576003	45447	247	124	0.0040523	0.0235355	-0.262
41641	PPP1R12A	PPP1R12A	chr12	-	80199371	80199548	80192273	80192364	80201005	80201110	41641	247	124	5.8e-38	4.42e-36	-0.261
18092	MGA	MGA	chr15	+	42034743	42035370	42032234	42032401	42040834	42041125	18092	247	124	0.00505067	0.0287083	-0.261
19723	RACGAP1	RACGAP1	chr12	-	50400216	50400419	50399038	50399175	50410413	50410502	19723	247	124	0.00551723	0.0310529	-0.261
13038	ZNF213-AS1	ZNF213-AS1	chr16	-	3182850	3182926	3182019	3182104	3184630	3184883	13038	199	124	3.89e-87	2e-84	-0.26
58013	ISG20	ISG20	chr15	+	89182178	89182307	89179397	89179523	89182573	89182762	58013	247	124	2.11e-07	2.37e-06	-0.26
10015	ARMCX5-GPRASP2	ARMCX5-GPRASP2	chrX	+	101855851	101855960	101854633	101854775	101856391	101856437	10015	232	124	1.09e-111	1.26e-108	-0.259
41878	XRRA1	XRRA1	chr11	-	74601968	74602126	74559159	74559507	74617283	74617501	41878	247	124	1.72e-38	1.33e-36	-0.258
2327	FCMR	FCMR	chr1	-	207085074	207085156	207076630	207078492	207086273	207086387	2327	205	124	1.97e-10	3e-09	-0.258
27519	ATG10	ATG10	chr5	+	81272011	81272146	81267843	81268125	81283377	81283497	27519	247	124	7.93e-36	5.49e-34	-0.257
43112	PRUNE	PRUNE	chr1	+	150991032	150991145	150990287	150990380	150997086	150997271	43112	236	124	4.43e-31	2.48e-29	-0.257
17392	LAT2	LAT2	chr7	+	73629151	73629270	73624086	73624418	73630276	73630399	17392	242	124	5.43e-23	1.92e-21	-0.257
33611	ASPH	ASPH	chr8	-	62559308	62559437	62557158	62557191	62563608	62563683	33611	247	124	1.62e-19	4.59e-18	-0.257
15150	ZFAND4	ZFAND4	chr10	-	46144410	46144547	46143741	46143982	46147413	46147481	15150	247	124	1.15e-05	0.000104678	-0.257
36333	PDXDC2P	PDXDC2P	chr16	-	70072875	70072888	70070334	70070481	70076253	70076319	36333	136	124	2.95e-50	3.84e-48	-0.256
29255	DROSHA	DROSHA	chr5	-	31521229	31521320	31515094	31515326	31526185	31527019	29255	214	124	1.87e-18	4.99e-17	-0.255
42492	EEF1A1	EEF1A1	chr6	-	74228461	74228553	74227888	74227965	74228667	74228685	42492	215	124	1.21e-10	1.87e-09	-0.255
19098	TUBD1	TUBD1	chr17	-	57943969	57944110	57941024	57941208	57951899	57952061	19098	247	124	1.77e-85	8.52e-83	-0.254
39211	CREM	CREM	chr10	+	35490378	35490414	35477127	35477316	35495822	35495979	39211	159	124	5.67e-06	5.38e-05	-0.254
22472	OSBPL3	OSBPL3	chr7	-	24902818	24902911	24901231	24901388	24903114	24903218	22472	216	124	0.000173771	0.0013303	-0.254
40526	ATM	ATM	chr11	+	108158136	108158165	108154953	108155200	108158326	108158442	40526	152	124	0.00708615	0.0387657	-0.254
20271	TXNRD1	TXNRD1	chr12	+	104682708	104682818	104680459	104680887	104705067	104705190	20271	233	124	4.65e-77	1.62e-74	-0.253
6845	SLC38A9	SLC38A9	chr5	-	54960520	54960594	54952542	54952602	54965055	54965149	6845	197	124	3.41e-56	5.85e-54	-0.253
42324	CBY1	CBY1	chr22	+	39067074	39067297	39066888	39066994	39069163	39069855	42324	247	124	3.94e-30	2.11e-28	-0.253
56181	MKNK1	MKNK1	chr1	-	47050330	47050475	47048899	47049001	47051545	47051646	56181	247	124	4.93e-23	1.75e-21	-0.253
56699	SECISBP2L	SECISBP2L	chr15	-	49311614	49311749	49309744	49309825	49319561	49319677	56699	247	124	6.14e-115	7.57e-112	-0.251
33835	EIF4G3	EIF4G3	chr1	-	21327691	21327805	21307540	21307720	21329205	21329301	33835	237	124	1.29e-57	2.34e-55	-0.251
40291	CAPN10	CAPN10	chr2	+	241536266	241536359	241535735	241535938	241537304	241537504	40291	216	124	0.00742781	0.0404329	-0.251
11958	ARMCX5	ARMCX5	chrX	+	101855847	101855960	101854639	101854775	101856391	101856437	11958	236	124	2.34e-93	1.49e-90	-0.25
30438	TBC1D32	TBC1D32	chr6	-	121460919	121460982	121452772	121452898	121481155	121481249	30438	186	124	3.59e-14	7.23e-13	-0.25
43611	YIPF1	YIPF1	chr1	-	54320674	54320724	54317391	54317943	54325728	54325826	43611	173	124	2.59e-05	0.00022494	-0.25
40293	CAPN10	CAPN10	chr2	+	241536305	241536359	241535735	241535938	241537304	241537504	40293	177	124	0.00689975	0.0378883	-0.25
67603	OSBPL8	OSBPL8	chr12	-	76853638	76853675	76844630	76844768	76881289	76881398	67603	160	124	1.26e-14	2.62e-13	-0.249
64120	POMT1	POMT1	chr9	+	134379575	134379727	134378288	134378460	134381789	134381840	64120	247	124	2.83e-08	3.48e-07	-0.249
10882	YPEL5	YPEL5	chr2	+	30371110	30371329	30369749	30369928	30378715	30378776	10882	247	124	1.84e-07	2.09e-06	-0.249
57990	ISG20	ISG20	chr15	+	89182190	89182307	89179397	89179523	89182573	89182771	57990	240	124	1.39e-06	1.43e-05	-0.249
43035	ZBTB24	ZBTB24	chr6	-	109797965	109798133	109797377	109797461	109802277	109803257	43035	247	124	2.53e-06	2.51e-05	-0.249
23588	ZBTB49	ZBTB49	chr4	+	4307864	4307911	4303715	4304818	4314767	4314841	23588	170	124	0.0001793	0.0013675	-0.249
35607	SAMD9L	SAMD9L	chr7	-	92774697	92774845	92759366	92765304	92777506	92777701	35607	247	124	9.14e-19	2.49e-17	-0.248
22262	R3HCC1L	R3HCC1L	chr10	+	99989822	99989984	99967857	99969656	99994202	99994273	22262	247	124	2.81e-18	7.39e-17	-0.248
13842	CASK	CASK	chrX	-	41416284	41416353	41412971	41413168	41419031	41419100	13842	192	124	5.8e-08	6.93e-07	-0.248
10567	TANGO2	TANGO2	chr22	+	20040959	20041074	20039987	20040107	20043465	20043536	10567	238	124	0.000136627	0.00106189	-0.248
62422	FYN	FYN	chr6	-	112021306	112021471	112017479	112017659	112024087	112024237	62422	247	124	6.7e-213	2.33e-209	-0.247
47778	LGMN	LGMN	chr14	-	93172827	93172993	93170984	93171052	93176016	93176217	47778	247	124	5.15e-12	8.96e-11	-0.247
45453	PPP3CB-AS1	PPP3CB-AS1	chr10	+	75264566	75264681	75263941	75264030	75265035	75267067	45453	238	124	0.000157	0.00120927	-0.247
27860	ZNF559	ZNF559	chr19	+	9443690	9443789	9435376	9435456	9451777	9451860	27860	222	124	0.000458499	0.00324543	-0.247
3544	LOC101928767	LOC101928767	chr14	+	86595058	86595117	86594293	86594460	86595839	86596121	3544	182	124	1.16e-10	1.8e-09	-0.246
19968	ZMYND8	ZMYND8	chr20	-	45984193	45984264	45976599	45976670	45985400	45985633	19968	194	124	2.75e-10	4.12e-09	-0.246
66394	NCALD	NCALD	chr8	-	102792151	102792207	102731479	102731876	102864799	102864898	66394	179	124	1.54e-38	1.2e-36	-0.245
36628	RIPK2	RIPK2	chr8	+	90775056	90775210	90769974	90770461	90777568	90777724	36628	247	124	3.89e-07	4.27e-06	-0.245
30076	FUBP1	FUBP1	chr1	-	78413137	78413237	78412166	78412261	78414839	78414985	30076	223	124	0.00170417	0.0107881	-0.245
56701	SECISBP2L	SECISBP2L	chr15	-	49311614	49311738	49309744	49309825	49319561	49319677	56701	247	124	9.31e-91	5.51e-88	-0.244
58074	PARL	PARL	chr3	-	183574219	183574335	183562018	183562114	183580484	183580589	58074	239	124	1.51e-66	3.64e-64	-0.244
16195	YDJC	YDJC	chr22	-	21983298	21983476	21982377	21983076	21983596	21983696	16195	247	124	8.47e-07	8.93e-06	-0.244
29774	ELMOD3	ELMOD3	chr2	+	85582677	85582839	85581842	85581952	85584089	85584375	29774	247	124	0.00022713	0.00170525	-0.244
48871	TADA2A	TADA2A	chr17	+	35802670	35802753	35800605	35800763	35804797	35804870	48871	206	124	8.86e-91	5.3e-88	-0.243
40977	MFN2	MFN2	chr1	+	12042579	12042647	12042030	12042171	12049221	12049400	40977	191	124	1.11e-81	4.73e-79	-0.243
3396	SUZ12P1	SUZ12P1	chr17	+	29070318	29070387	29062050	29062115	29086508	29086557	3396	192	124	3.02e-21	9.61e-20	-0.243
8428	JMJD1C	JMJD1C	chr10	-	64975023	64975215	64973232	64974911	64976966	64977091	8428	247	124	8.26e-16	1.86e-14	-0.243
45002	SMPD4	SMPD4	chr2	-	130918663	130918845	130914823	130914969	130921946	130922018	45002	247	124	8.38e-06	7.78e-05	-0.243
63499	ICOS	ICOS	chr2	+	204811707	204811861	204801470	204801595	204820358	204820694	63499	247	124	0.000696791	0.00476123	-0.243
63696	RRAGB	RRAGB	chrX	+	55778659	55778786	55777533	55777629	55779824	55779947	63696	247	124	0.00415479	0.0240788	-0.242
52686	CCDC146	CCDC146	chr7	+	76888000	76888202	76885649	76885826	76888311	76888385	52686	247	124	0.00451979	0.0259904	-0.242
9126	ZNF384	ZNF384	chr12	-	6781515	6781698	6779925	6780004	6782381	6782606	9126	247	124	1.02e-26	4.52e-25	-0.241
44586	ZNF827	ZNF827	chr4	-	146684553	146684620	146678778	146682750	146686130	146686317	44586	190	124	1.5e-13	2.9e-12	-0.241
65000	DENND6B	DENND6B	chr22	-	50752828	50752871	50752635	50752701	50753033	50753129	65000	166	124	0.00015717	0.00121042	-0.241
15143	ZFAND4	ZFAND4	chr10	-	46144410	46144550	46143741	46143982	46147413	46147481	15143	247	124	0.000341617	0.0024786	-0.241
26727	FAM76A	FAM76A	chr1	+	28075578	28075665	28071164	28071322	28081705	28081841	26727	210	124	0.006502	0.0359017	-0.241
25671	ARAP1	ARAP1	chr11	-	72403797	72403830	72399499	72399582	72404369	72404511	25671	156	124	1.8e-86	8.88e-84	-0.24
45556	C3orf17	C3orf17	chr3	-	112736294	112736449	112732799	112732879	112738388	112738555	45556	247	124	1.56e-47	1.77e-45	-0.24
7345	TRPS1	TRPS1	chr8	-	116635841	116635985	116631358	116632287	116680771	116681255	7345	247	124	6.87e-30	3.62e-28	-0.24
29254	DROSHA	DROSHA	chr5	-	31521229	31521320	31515560	31515671	31526185	31527019	29254	214	124	4.19e-08	5.09e-07	-0.24
47664	HKDC1	HKDC1	chr10	+	71021813	71021944	71020894	71021050	71025340	71025574	47664	247	124	1.42e-06	1.46e-05	-0.24
46166	PTPRC	PTPRC	chr1	+	198663146	198663269	198661475	198661502	198665840	198666020	46166	246	124	1.75e-05	0.000155432	-0.24
66791	SLX4IP	SLX4IP	chr20	+	10601961	10602062	10582400	10582467	10603306	10604027	66791	224	124	4.37e-58	8.15e-56	-0.239
26328	GLT8D1	GLT8D1	chr3	-	52738739	52738968	52734460	52734512	52739462	52740099	26328	247	124	2.95e-16	6.84e-15	-0.239
25336	C1orf54	C1orf54	chr1	+	150252053	150252152	150248929	150249040	150253245	150253335	25336	222	124	5.59e-07	6.03e-06	-0.239
12322	SAMD9	SAMD9	chr7	-	92735992	92736226	92728825	92735418	92747175	92747336	12322	247	124	6.81e-06	6.41e-05	-0.239
23294	MEMO1	MEMO1	chr2	-	32103901	32103956	32094916	32095021	32142994	32143106	23294	178	124	1.21e-05	0.000109956	-0.239
34787	HACL1	HACL1	chr3	-	15626754	15626845	15624383	15624496	15628031	15628109	34787	214	124	7.46e-08	8.8e-07	-0.237
39175	MAP4K1	MAP4K1	chr19	-	39105029	39105150	39104682	39104725	39106834	39106899	39175	244	124	9.37e-08	1.1e-06	-0.237
66400	NCALD	NCALD	chr8	-	102864799	102864898	102731479	102731876	102928036	102928086	66400	222	124	0.0027285	0.0164948	-0.237
8407	ZNF326	ZNF326	chr1	+	90473167	90473309	90470691	90470803	90475646	90475845	8407	247	124	4.55e-17	1.11e-15	-0.236
37535	POC1B	POC1B	chr12	-	89890947	89891119	89885712	89885892	89918896	89919344	37535	247	124	0.000677024	0.00463629	-0.236
26	NEDD9	NEDD9	chr6	-	11201055	11201279	11193823	11193925	11213513	11213960	26	247	124	1.18e-91	7.11e-89	-0.235
18528	ZNF691	ZNF691	chr1	+	43315235	43315413	43314961	43315084	43316620	43318146	18528	247	124	8.38e-06	7.78e-05	-0.235
2651	CHD9	CHD9	chr16	+	53133054	53133180	53088944	53088989	53189837	53191453	2651	247	124	5.8e-14	1.15e-12	-0.234
50165	ZNF30	ZNF30	chr19	+	35433497	35433577	35424531	35424627	35434126	35436076	50165	203	124	0.00111545	0.00733395	-0.234
68531	HHLA3	HHLA3	chr1	+	70832615	70832667	70832126	70832220	70833299	70833705	68531	175	124	5.69e-05	0.00046862	-0.233
20662	SUCLG2	SUCLG2	chr3	-	67459288	67459458	67451154	67451275	67568670	67568760	20662	247	124	0.00388311	0.0226486	-0.233
41877	XRRA1	XRRA1	chr11	-	74656062	74656130	74647928	74648113	74659972	74660232	41877	191	124	0.00824532	0.0442639	-0.233
64999	DENND6B	DENND6B	chr22	-	50752828	50752923	50752635	50752701	50753033	50753129	64999	218	124	3.55e-05	0.000301048	-0.232
68311	PCBP1-AS1	PCBP1-AS1	chr2	-	70282845	70283042	70278334	70278437	70286774	70286812	68311	247	124	0.000339202	0.0024641	-0.232
30769	MFF	MFF	chr2	+	228217229	228217289	228212058	228212100	228220392	228220477	30769	183	124	3.19e-68	8.27e-66	-0.231
45228	ARPC2	ARPC2	chr2	+	219103436	219103573	219093460	219093573	219110142	219110238	45228	247	124	8.88e-28	4.1e-26	-0.231
43731	ANKRD10	ANKRD10	chr13	-	111546455	111546549	111545038	111545610	111558379	111558471	43731	217	124	7.47e-13	1.39e-11	-0.231
33365	GNLY	GNLY	chr2	+	85924663	85924672	85923080	85923179	85925686	85925974	33365	132	124	1.5e-09	2.11e-08	-0.231
45076	PCMTD2	PCMTD2	chr20	+	62888254	62888404	62887047	62887223	62891294	62891625	45076	247	124	2.96e-31	1.68e-29	-0.23
41895	XRRA1	XRRA1	chr11	-	74574025	74574066	74563033	74563127	74617283	74617501	41895	164	124	1.95e-17	4.87e-16	-0.23
46608	LGALS9	LGALS9	chr17	+	25970550	25970646	25969263	25969374	25972886	25972955	46608	219	124	0.000951601	0.00634122	-0.23
67673	MTRF1	MTRF1	chr13	-	41836546	41836617	41834628	41835051	41837620	41837713	67673	194	124	0.00617092	0.0342917	-0.23
27199	MS4A7	MS4A7	chr11	+	60152560	60152695	60150601	60150761	60154189	60154246	27199	247	124	4.05e-70	1.12e-67	-0.229
15702	YBX3	YBX3	chr12	-	10862506	10862713	10856649	10856747	10865809	10865932	15702	247	124	5.68e-07	6.12e-06	-0.229
66563	C5orf42	C5orf42	chr5	-	37203425	37203572	37201692	37201910	37205416	37205556	66563	247	124	1.23e-14	2.56e-13	-0.228
2339	RANGRF	RANGRF	chr17	+	8192824	8192928	8192575	8192732	8193130	8193409	2339	227	124	1.37e-05	0.000123388	-0.228
42210	DOPEY1	DOPEY1	chr6	+	83823041	83823140	83819843	83820033	83828606	83828706	42210	222	124	9.12e-05	0.000729204	-0.228
7376	CLK1	CLK1	chr2	-	201724847	201724938	201724402	201724469	201725960	201726189	7376	214	124	0	0	-0.227
36492	DIAPH2	DIAPH2	chrX	+	95990756	95990789	95939661	95940189	95993584	95993761	36492	156	124	1.35e-74	4.37e-72	-0.227
42290	NCOA7	NCOA7	chr6	+	126117821	126117943	126107282	126107359	126136436	126136550	42290	245	124	2.09e-72	6.23e-70	-0.227
68342	PCBP1-AS1	PCBP1-AS1	chr2	-	70304432	70304513	70278334	70278437	70310638	70310819	68342	204	124	6.12e-39	4.89e-37	-0.227
8090	PMF1-BGLAP	PMF1-BGLAP	chr1	+	156195347	156195459	156182778	156182967	156202110	156202216	8090	235	124	4.65e-28	2.19e-26	-0.227
67697	KCTD20	KCTD20	chr6	+	36442804	36442839	36437828	36438034	36446897	36447000	67697	158	124	1.25e-06	1.29e-05	-0.227
51069	ZNF815P	ZNF815P	chr7	+	5889003	5889147	5880320	5880487	5893737	5894066	51069	247	124	0.000318819	0.00232775	-0.227
9945	THAP1	THAP1	chr8	-	42694329	42694524	42691816	42693479	42698166	42698474	9945	247	124	0.000368233	0.00265413	-0.227
18828	CDK5RAP2	CDK5RAP2	chr9	-	123222849	123222945	123220727	123220900	123230137	123230275	18828	219	124	2.12e-30	1.15e-28	-0.226
37372	METTL13	METTL13	chr1	+	171752760	171752797	171750760	171751260	171752879	171753179	37372	160	124	6.77e-40	5.62e-38	-0.225
33104	ITGB2-AS1	ITGB2-AS1	chr21	+	46347539	46347582	46346782	46346919	46347768	46349595	33104	166	124	3.1e-05	0.000265941	-0.225
51247	FAR2	FAR2	chr12	+	29423344	29423571	29301935	29302340	29446232	29446408	51247	247	124	2.16e-33	1.33e-31	-0.224
6793	TMUB2	TMUB2	chr17	+	42265043	42265111	42264573	42264768	42266389	42266459	6793	191	124	8.14e-09	1.06e-07	-0.224
28128	MYO5A	MYO5A	chr15	-	52635313	52635394	52632392	52632591	52638557	52638658	28128	204	124	0.00133215	0.00862731	-0.224
18431	STYXL1	STYXL1	chr7	-	75630160	75630320	75625654	75625917	75633075	75633173	18431	247	124	1.66e-78	6.11e-76	-0.223
42033	DISP1	DISP1	chr1	+	222997225	222997287	222988430	222988513	223008460	223008557	42033	185	124	6.74e-40	5.6e-38	-0.223
43238	MEF2BNB-MEF2B	MEF2BNB-MEF2B	chr19	-	19268024	19268092	19261490	19261573	19291494	19291570	43238	191	124	4.89e-13	9.16e-12	-0.223
3543	LOC101928767	LOC101928767	chr14	+	86595008	86595117	86594293	86594460	86595839	86596121	3543	232	124	5.79e-07	6.23e-06	-0.223
53079	MCPH1	MCPH1	chr8	+	6482416	6482558	6478974	6479212	6500514	6501140	53079	247	124	3.45e-06	3.36e-05	-0.222
40741	TMEM116	TMEM116	chr12	-	112388191	112388270	112375964	112376014	112429561	112429693	40741	202	124	0.00214924	0.0133029	-0.222
37097	SP140	SP140	chr2	+	231156832	231157081	231155174	231155279	231158985	231159033	37097	247	124	0.00459805	0.026402	-0.222
35760	ENOSF1	ENOSF1	chr18	-	677742	677872	677344	677444	678695	678737	35760	247	124	8.36e-85	3.8e-82	-0.221
55047	ZCCHC11	ZCCHC11	chr1	-	52944514	52944599	52943379	52943554	52954580	52954707	55047	208	124	8.95e-78	3.23e-75	-0.221
66784	SLX4IP	SLX4IP	chr20	+	10601919	10602062	10582378	10582467	10603306	10604027	66784	247	124	4.94e-44	4.73e-42	-0.221
58355	XPR1	XPR1	chr1	+	180804009	180804181	180794300	180794480	180832843	180833010	58355	247	124	3.14e-06	3.08e-05	-0.221
17399	LAT2	LAT2	chr7	+	73629151	73629340	73624086	73624418	73630276	73630399	17399	247	124	7.67e-05	0.000619043	-0.221
33851	EIF4G3	EIF4G3	chr1	-	21327691	21327816	21307540	21307720	21329205	21329301	33851	247	124	0.0013544	0.00875319	-0.221
56628	C14orf159	C14orf159	chr14	+	91656058	91656151	91655331	91655514	91662718	91662818	56628	216	124	9.17e-65	2.03e-62	-0.22
15848	TUBE1	TUBE1	chr6	-	112406877	112406946	112405391	112405449	112407758	112407811	15848	192	124	9.73e-05	0.000773405	-0.22
50918	SRSF6	SRSF6	chr20	+	42087792	42088060	42087000	42087149	42088410	42088535	50918	247	124	0.00128996	0.0083807	-0.22
25747	ZNF273	ZNF273	chr7	+	64383763	64383862	64378574	64378670	64388031	64391955	25747	222	124	9.55e-32	5.52e-30	-0.219
14723	C9orf142	C9orf142	chr9	+	139887376	139887420	139887091	139887156	139887504	139887695	14723	167	124	5.04e-26	2.14e-24	-0.218
50136	GPCPD1	GPCPD1	chr20	-	5590285	5590457	5585009	5585086	5591487	5591672	50136	247	124	7.82e-08	9.22e-07	-0.218
327	ZNF573	ZNF573	chr19	-	38261046	38261237	38260644	38260737	38262203	38262336	327	247	124	7.12e-32	4.14e-30	-0.217
50118	TBRG4	TBRG4	chr7	-	45143697	45143855	45142931	45143042	45144136	45144345	50118	247	124	2.57e-10	3.86e-09	-0.217
41750	PI4KB	PI4KB	chr1	-	151297220	151297393	151288048	151288985	151298647	151298849	41750	247	124	6.3e-05	0.000515146	-0.217
11375	CHEK2	CHEK2	chr22	-	29099492	29099554	29095825	29095925	29105993	29106047	11375	185	124	1.69e-79	6.52e-77	-0.216
30119	GOT1	GOT1	chr10	-	101163480	101163600	101163225	101163391	101165512	101165617	30119	243	124	6.56e-25	2.62e-23	-0.216
250	IDH1	IDH1	chr2	-	209106673	209106869	209104586	209104727	209108150	209108328	250	247	124	1.68e-08	2.12e-07	-0.215
49541	BORA	BORA	chr13	+	73305418	73305525	73303063	73303231	73312099	73312181	49541	230	124	0.000154042	0.00118911	-0.215
37808	LOC100132352	LOC100132352	chr9	+	68727456	68727638	68726540	68726979	68728836	68728906	37808	247	124	1.13e-11	1.91e-10	-0.214
2977	AMZ2P1	AMZ2P1	chr17	-	62969694	62969808	62968871	62969045	62970672	62970759	2977	237	124	4.37e-09	5.85e-08	-0.214
40968	TVP23C-CDRT4	TVP23C-CDRT4	chr17	-	15406411	15406546	15343524	15343599	15449098	15449230	40968	247	124	1.1e-08	1.42e-07	-0.214
14556	DCAF8	DCAF8	chr1	-	160190248	160190392	160188638	160188758	160192440	160192571	14556	247	124	2.46e-87	1.3e-84	-0.213
6847	SLC38A9	SLC38A9	chr5	-	54960566	54960691	54952542	54952602	54965055	54965149	6847	247	124	5.22e-61	1.05e-58	-0.213
68407	LCLAT1	LCLAT1	chr2	+	30682417	30682588	30670091	30670270	30748452	30748621	68407	247	124	9.31e-09	1.21e-07	-0.213
53243	ZNF85	ZNF85	chr19	+	21129105	21129146	21117775	21117853	21131549	21133503	53243	164	124	4.32e-05	0.000362346	-0.213
47412	ABHD16A	ABHD16A	chr6	-	31669050	31669117	31668718	31668805	31670926	31671137	47412	190	124	0.000485042	0.00341614	-0.213
57265	RHBDD1	RHBDD1	chr2	+	227732281	227732404	227731901	227732034	227771508	227771597	57265	246	124	7.7e-08	9.08e-07	-0.212
19427	BAZ2B	BAZ2B	chr2	-	160491695	160491834	160472752	160473112	160527218	160527324	19427	247	124	2.84e-07	3.15e-06	-0.212
58938	SLC37A4	SLC37A4	chr11	-	118897211	118897398	118896676	118896790	118897646	118897805	58938	247	124	8.1e-21	2.5e-19	-0.211
64658	POLB	POLB	chr8	+	42211934	42212039	42210036	42210086	42213033	42213085	64658	228	124	0.00168418	0.0106711	-0.211
55113	RASA1	RASA1	chr5	+	86659164	86659321	86658367	86658488	86665629	86665717	55113	247	124	1.51e-52	2.21e-50	-0.21
23592	ZBTB49	ZBTB49	chr4	+	4317362	4317445	4314767	4314841	4322366	4323513	23592	206	124	8.61e-06	7.98e-05	-0.21
5740	AXIN2	AXIN2	chr17	-	63532986	63533181	63532437	63532671	63533441	63533953	5740	247	124	0.00615465	0.0342109	-0.21
48476	ZNF397	ZNF397	chr18	+	32834195	32834366	32823115	32823257	32837891	32838397	48476	247	124	0.00715869	0.0391373	-0.21
13911	ADCY10P1	ADCY10P1	chr6	+	41086979	41087202	41086692	41086846	41088261	41088396	13911	247	124	8.03e-39	6.37e-37	-0.209
50813	FLNB	FLNB	chr3	+	58127584	58127623	58124008	58124256	58128376	58128479	50813	162	124	4.35e-36	3.04e-34	-0.209
13912	ADCY10P1	ADCY10P1	chr6	+	41087012	41087202	41086692	41086846	41088261	41088396	13912	247	124	2.01e-25	8.24e-24	-0.209
32576	LPP	LPP	chr3	+	188059450	188059507	187925987	187926106	188123899	188124101	32576	180	124	5.65e-24	2.12e-22	-0.209
12346	C16orf13	C16orf13	chr16	-	685611	685774	685280	685340	686093	686366	12346	247	124	1.38e-17	3.49e-16	-0.209
33350	GNLY	GNLY	chr2	+	85924663	85924780	85923080	85923179	85925686	85925974	33350	240	124	1.12e-10	1.74e-09	-0.209
11961	LINC01578	LINC01578	chr15	+	93431414	93431544	93429398	93429484	93435233	93435302	11961	247	124	1.24e-07	1.44e-06	-0.209
43612	YIPF1	YIPF1	chr1	-	54320673	54320724	54317391	54317943	54325728	54325826	43612	174	124	8.15e-07	8.62e-06	-0.209
44917	LOC101929125	LOC101929125	chr20	+	3790543	3790661	3789140	3789249	3792176	3792388	44917	241	124	0.000509943	0.00357789	-0.209
33366	GNLY	GNLY	chr2	+	85924663	85924711	85923080	85923179	85925686	85925974	33366	171	124	8.5e-09	1.11e-07	-0.208
57993	ISG20	ISG20	chr15	+	89180592	89180760	89178867	89178931	89182573	89182825	57993	247	124	2.19e-08	2.72e-07	-0.207
11754	OPA1	OPA1	chr3	+	193335572	193335626	193334966	193335074	193336657	193336725	11754	177	124	5.23e-23	1.85e-21	-0.206
3841	EEF1G	EEF1G	chr11	-	62338481	62338495	62334381	62334399	62339011	62339094	3841	137	124	5.66e-09	7.5e-08	-0.206
53507	GINM1	GINM1	chr6	+	149899957	149900117	149893642	149893739	149900969	149901126	53507	247	124	0.000857859	0.00576591	-0.206
35054	PKP4	PKP4	chr2	+	159535092	159535166	159530394	159530512	159536940	159537940	35054	197	124	0.00193831	0.0121089	-0.206
32737	SMPDL3A	SMPDL3A	chr6	+	123127377	123127502	123126053	123126234	123130235	123130864	32737	247	124	0.00870084	0.0464132	-0.206
47985	MCCC2	MCCC2	chr5	+	70935678	70935836	70930977	70931073	70936829	70937022	47985	247	124	3.39e-36	2.38e-34	-0.205
3992	PDE7A	PDE7A	chr8	-	66693078	66693182	66691954	66692038	66695017	66695078	3992	227	124	1.31e-06	1.35e-05	-0.205
20361	RPP14	RPP14	chr3	+	58296035	58296133	58291971	58292378	58296233	58296318	20361	221	124	0.000623401	0.00429848	-0.205
56754	IL18RAP	IL18RAP	chr2	+	103038898	103039007	103036020	103036257	103039637	103039807	56754	232	124	8.15e-46	8.41e-44	-0.204
48018	HDHD2	HDHD2	chr18	-	44663605	44663704	44662709	44662820	44676748	44676871	48018	222	124	2.28e-11	3.76e-10	-0.204
62118	BAZ2A	BAZ2A	chr12	-	57024559	57024649	57011178	57011316	57029965	57030163	62118	213	124	0.000272579	0.002013	-0.204
3812	WIPI1	WIPI1	chr17	-	66430560	66430767	66429608	66429716	66431760	66431853	3812	247	124	8.61e-16	1.94e-14	-0.203
26329	GLT8D1	GLT8D1	chr3	-	52738739	52738964	52734460	52734512	52739462	52740099	26329	247	124	3.43e-12	6.04e-11	-0.203
60153	STK36	STK36	chr2	+	219543890	219543984	219540751	219541001	219544282	219544390	60153	217	124	1.14e-08	1.46e-07	-0.203
57494	RCOR3	RCOR3	chr1	+	211486061	211486303	211477424	211477482	211486765	211489725	57494	247	124	0.000208175	0.00157031	-0.203
8584	FAM222B	FAM222B	chr17	-	27117395	27117443	27093603	27093725	27169699	27169857	8584	171	124	0.000478847	0.00337694	-0.203
32566	LPP	LPP	chr3	+	188059443	188059507	187871660	187871809	188123899	188124101	32566	187	124	1.93e-13	3.71e-12	-0.202
22925	NSUN5P1	NSUN5P1	chr7	+	75039888	75040009	75039604	75039743	75042066	75042210	22925	244	124	1.87e-08	2.34e-07	-0.202
51941	FHOD1	FHOD1	chr16	-	67265090	67265158	67264503	67264694	67265332	67265452	51941	191	124	3.12e-07	3.45e-06	-0.202
28953	SEC16A	SEC16A	chr9	-	139373160	139373282	139368500	139372136	139377389	139377507	28953	245	124	3.14e-05	0.000269099	-0.202
17939	HMGCS1	HMGCS1	chr5	-	43307867	43307926	43298619	43299077	43313457	43313614	17939	182	124	4.03e-19	1.12e-17	-0.201
65152	CLK4	CLK4	chr5	-	178044344	178044435	178043882	178043949	178045556	178045779	65152	214	124	1.91e-08	2.39e-07	-0.201
20360	RPP14	RPP14	chr3	+	58296016	58296133	58291971	58292378	58296233	58296318	20360	240	124	0.00025436	0.0018902	-0.201
33336	GNLY	GNLY	chr2	+	85924718	85924780	85923080	85923179	85925686	85925974	33336	185	124	4.37e-30	2.33e-28	-0.2
65738	MTM1	MTM1	chrX	+	149807078	149807234	149787510	149787612	149807415	149807499	65738	247	124	2.32e-25	9.48e-24	-0.2
42221	APITD1	APITD1	chr1	+	10493898	10494066	10490803	10491458	10494713	10494747	42221	247	124	6.25e-07	6.69e-06	-0.2
38950	OGG1	OGG1	chr3	+	9800917	9800970	9798450	9798500	9807492	9808353	38950	176	124	0.00132641	0.00859202	-0.2
53383	CCDC126	CCDC126	chr7	+	23637590	23637670	23636997	23637224	23650789	23651172	53383	203	124	1.4e-23	5.14e-22	-0.199
9607	ZNF512	ZNF512	chr2	+	27842516	27842595	27840339	27840438	27844019	27846082	9607	202	124	0.00166552	0.0105665	-0.199
56643	C14orf159	C14orf159	chr14	+	91655959	91656151	91655331	91655514	91662718	91662818	56643	247	124	1.17e-68	3.1e-66	-0.198
43736	ANKRD10	ANKRD10	chr13	-	111552876	111553008	111545038	111545610	111558379	111558471	43736	247	124	1.62e-54	2.6e-52	-0.198
3169	UAP1	UAP1	chr1	+	162532262	162532374	162531295	162531567	162535801	162536138	3169	235	124	3.69e-29	1.87e-27	-0.198
64163	SMC4	SMC4	chr3	+	160120463	160120655	160117091	160117537	160122115	160122292	64163	247	124	1.02e-11	1.72e-10	-0.198
1610	P2RX7	P2RX7	chr12	+	121605290	121605427	121603860	121603990	121613190	121613281	1610	247	124	5.71e-10	8.29e-09	-0.198
37121	SP140	SP140	chr2	+	231115674	231115776	231113599	231113683	231120166	231120247	37121	225	124	9.91e-07	1.04e-05	-0.198
63557	TNRC6A	TNRC6A	chr16	+	24804793	24804970	24800552	24803138	24805864	24806040	63557	247	124	1.59e-35	1.09e-33	-0.197
66206	PI4KA	PI4KA	chr22	-	21083280	21083398	21082061	21082152	21083600	21083794	66206	241	124	3.09e-20	9.15e-19	-0.197
63793	MRPL55	MRPL55	chr1	-	228296137	228296350	228295935	228296019	228296961	228297013	63793	247	124	1.06e-10	1.65e-09	-0.197
48017	HDHD2	HDHD2	chr18	-	44663605	44663709	44662709	44662820	44676748	44676871	48017	227	124	5.34e-09	7.1e-08	-0.197
53729	PSMA6	PSMA6	chr14	+	35779918	35780098	35778119	35778201	35782086	35782265	53729	247	124	1.55e-05	0.000138914	-0.197
66537	CEP135	CEP135	chr4	+	56840911	56841135	56837435	56837574	56846308	56846461	66537	247	124	1.91e-05	0.00016861	-0.197
65113	BAIAP2	BAIAP2	chr17	+	79084713	79084759	79082274	79082309	79089569	79091232	65113	169	124	0.00463402	0.0265775	-0.197
56209	GLMP	GLMP	chr1	-	156263110	156263220	156262477	156263000	156263808	156264027	56209	233	124	2.03e-55	3.36e-53	-0.196
59322	TIA1	TIA1	chr2	-	70455475	70455594	70454866	70454954	70456190	70456223	59322	242	124	1.51e-52	2.22e-50	-0.196
4843	KTN1	KTN1	chr14	+	56130672	56130759	56128239	56128330	56133958	56134048	4843	210	124	9.01e-46	9.28e-44	-0.196
8408	ZNF326	ZNF326	chr1	+	90473192	90473309	90470691	90470803	90475646	90475845	8408	240	124	8.92e-37	6.4e-35	-0.196
60882	KIAA0408	KIAA0408	chr6	-	127772426	127772462	127771134	127771497	127774991	127775246	60882	159	124	3.85e-14	7.74e-13	-0.196
47779	LGMN	LGMN	chr14	-	93172827	93172998	93170984	93171052	93176016	93176217	47779	247	124	1.47e-11	2.46e-10	-0.196
11028	RRN3P3	RRN3P3	chr16	-	22433481	22433535	22430866	22431915	22441116	22441269	11028	177	124	9.71e-10	1.38e-08	-0.196
27789	HERC1	HERC1	chr15	-	64031117	64031314	64026922	64027048	64039116	64039282	27789	247	124	1.03e-07	1.2e-06	-0.196
51544	PPIEL	PPIEL	chr1	-	39990507	39990729	39989478	39989568	39994726	39994836	51544	247	124	2.43e-07	2.72e-06	-0.196
1831	TMCO4	TMCO4	chr1	-	20116420	20116541	20113518	20113610	20124629	20124708	1831	244	124	0.00110781	0.00728772	-0.196
56659	AKAP11	AKAP11	chr13	+	42860121	42860171	42846288	42846364	42860435	42860535	56659	173	124	8.13e-19	2.22e-17	-0.195
20563	SF1	SF1	chr11	-	64540901	64540977	64537727	64537880	64543969	64544098	20563	199	124	5.62e-10	8.18e-09	-0.195
31106	IFT80	IFT80	chr3	-	160061438	160061603	160037547	160037727	160073800	160073938	31106	247	124	0.000136804	0.00106312	-0.195
34851	CEP290	CEP290	chr12	-	88508196	88508397	88505470	88505635	88508874	88508959	34851	247	124	0.0030271	0.0181249	-0.195
13171	TTC5	TTC5	chr14	-	20770235	20770449	20769991	20770124	20774045	20774153	13171	247	124	0.00645699	0.0356802	-0.195
20058	ZNF518A	ZNF518A	chr10	+	97911172	97911323	97893312	97893405	97915082	97915155	20058	247	124	4.55e-31	2.55e-29	-0.194
4433	FCGR2A	FCGR2A	chr1	+	161480623	161480746	161479609	161479864	161483684	161483932	4433	246	124	8.57e-29	4.21e-27	-0.194
38913	IL16	IL16	chr15	+	81598766	81598888	81595889	81595991	81600945	81605104	38913	245	124	0.00895957	0.0475716	-0.194
67338	KIF21A	KIF21A	chr12	-	39695281	39695481	39687029	39688319	39696766	39696937	67338	247	124	2.25e-42	2.04e-40	-0.193
11894	JARID2	JARID2	chr6	+	15495959	15496143	15487537	15487773	15496362	15497401	11894	247	124	1.89e-25	7.75e-24	-0.193
7694	TMEM159	TMEM159	chr16	+	21172298	21172329	21169697	21170067	21172405	21172461	7694	154	124	1.18e-16	2.8e-15	-0.193
13119	NPIPB4	NPIPB4	chr16	-	21863235	21863367	21858733	21858862	21868579	21868737	13119	247	124	3.43e-14	6.92e-13	-0.193
36274	ZNF155	ZNF155	chr19	+	44494175	44494264	44492610	44492710	44495699	44495826	36274	212	124	5.78e-12	1e-10	-0.193
3525	FKTN	FKTN	chr9	+	108336478	108336613	108335935	108336027	108337225	108337418	3525	247	124	2.52e-10	3.79e-09	-0.193
64301	RPS3	RPS3	chr11	+	75113423	75113490	75112683	75112749	75115715	75115763	64301	190	124	0.00229453	0.0141107	-0.193
51653	FAM228B	FAM228B	chr2	+	24384457	24384483	24369799	24369956	24387067	24387204	51653	149	124	0.00331506	0.0196689	-0.192
9973	PIGF	PIGF	chr2	-	46818888	46819064	46808412	46808730	46819613	46819722	9973	247	124	1.69e-273	1e-269	-0.191
18529	ZNF691	ZNF691	chr1	+	43315381	43315413	43314961	43315084	43316620	43318146	18529	155	124	1.34e-12	2.43e-11	-0.191
32690	CDK20	CDK20	chr9	-	90585482	90585545	90584108	90584264	90585690	90585812	32690	186	124	8.07e-09	1.05e-07	-0.191
9974	PIGF	PIGF	chr2	-	46818941	46819064	46808412	46808730	46819613	46819722	9974	246	124	7.46e-90	4.24e-87	-0.19
42422	EEF1A1	EEF1A1	chr6	-	74228473	74228553	74227888	74227965	74228667	74228685	42422	203	124	1.55e-09	2.17e-08	-0.19
47085	KLHL7	KLHL7	chr7	+	23165379	23165418	23164666	23164791	23180387	23180563	47085	162	124	1.03e-56	1.8e-54	-0.189
37851	ECHDC2	ECHDC2	chr1	-	53378425	53378623	53377545	53377693	53379566	53379767	37851	247	124	7.27e-07	7.73e-06	-0.189
41362	LOC102606465	LOC102606465	chr1	+	101542918	101543064	101540950	101541272	101549016	101549130	41362	247	124	2.05e-05	0.000179801	-0.189
48617	AP5M1	AP5M1	chr14	+	57740961	57741155	57735605	57736106	57746912	57747140	48617	247	124	0.000441517	0.00313498	-0.189
56634	C14orf159	C14orf159	chr14	+	91655999	91656151	91655331	91655514	91662718	91662818	56634	247	124	1.61e-62	3.35e-60	-0.188
42288	NCOA7	NCOA7	chr6	+	126117825	126117943	126107282	126107359	126136436	126136550	42288	241	124	4.6e-52	6.57e-50	-0.188
66870	CDKL1	CDKL1	chr14	-	50798979	50799150	50796308	50796899	50801282	50801339	66870	247	124	6.97e-14	1.38e-12	-0.188
57735	RPGR	RPGR	chrX	-	38150645	38150737	38150211	38150277	38156536	38156705	57735	215	124	4.75e-05	0.000395932	-0.188
35418	ZNF195	ZNF195	chr11	-	3383026	3383119	3379156	3381795	3392204	3392300	35418	216	124	0.000250742	0.00186618	-0.188
46537	ZC3H14	ZC3H14	chr14	+	89063077	89063152	89044328	89044484	89073586	89073707	46537	198	124	2.16e-38	1.67e-36	-0.187
64677	SLC9A8	SLC9A8	chr20	+	48467298	48467381	48466115	48466217	48471974	48472122	64677	206	124	1.9e-21	6.12e-20	-0.187
54678	THADA	THADA	chr2	-	43787372	43787524	43783483	43783694	43793836	43793960	54678	247	124	7.89e-11	1.24e-09	-0.187
31724	ATP2B1	ATP2B1	chr12	-	90010578	90010816	90004969	90005149	90013775	90014017	31724	247	124	5.71e-08	6.83e-07	-0.187
61097	PUM2	PUM2	chr2	-	20478343	20478580	20462953	20463221	20482707	20482992	61097	247	124	1.86e-14	3.82e-13	-0.186
22060	MIATNB	MIATNB	chr22	+	27122610	27122757	27113215	27113422	27170118	27170180	22060	247	124	1.88e-08	2.35e-07	-0.186
58328	SETD9	SETD9	chr5	+	56206995	56207363	56205086	56205570	56208837	56208961	58328	247	124	1.72e-05	0.000152865	-0.186
52811	LETMD1	LETMD1	chr12	+	51449926	51450028	51445870	51445990	51450132	51450285	52811	225	124	5.32e-05	0.000439678	-0.186
49420	LOC101929147	LOC101929147	chr1	+	119689371	119689459	119683018	119683416	119689575	119689692	49420	211	124	4.28e-41	3.66e-39	-0.185
37148	P4HA1	P4HA1	chr10	-	74804738	74804809	74790024	74790128	74806682	74806859	37148	194	124	2.5e-25	1.02e-23	-0.185
19285	POLR1B	POLR1B	chr2	+	113306843	113306976	113304997	113305144	113308442	113308579	19285	247	124	1.16e-24	4.55e-23	-0.185
34578	FBXO4	FBXO4	chr5	+	41939542	41939717	41934234	41934410	41941293	41941672	34578	247	124	3.25e-21	1.03e-19	-0.185
17114	RYR1	RYR1	chr19	+	39061246	39061333	39058412	39058557	39062658	39062910	17114	210	124	4.96e-08	5.98e-07	-0.185
52719	CCDC84	CCDC84	chr11	+	118872322	118872535	118869720	118869819	118881271	118881338	52719	247	124	4.37e-05	0.000366626	-0.185
8528	CYTH1	CYTH1	chr17	-	76737821	76738000	76705731	76705814	76778283	76778424	8528	247	124	2.03e-23	7.37e-22	-0.184
20497	SPIN1	SPIN1	chr9	+	91077410	91077546	91063855	91063904	91083286	91083520	20497	247	124	9.66e-10	1.38e-08	-0.184
56200	YAF2	YAF2	chr12	-	42629415	42629557	42555414	42555567	42631400	42631526	56200	247	124	0.00240108	0.0146956	-0.184
36749	GTPBP10	GTPBP10	chr7	+	89983771	89983863	89982129	89982323	90001468	90001542	36749	215	124	0.00260089	0.0157831	-0.184
17043	MAST3	MAST3	chr19	+	18240621	18240783	18239675	18239761	18241303	18241512	17043	247	124	1.73e-45	1.75e-43	-0.183
62361	KLRD1	KLRD1	chr12	+	10461986	10462079	10460416	10460683	10462224	10462287	62361	216	124	1.33e-38	1.04e-36	-0.183
11554	MFSD8	MFSD8	chr4	-	128843014	128843137	128842678	128842926	128851837	128851972	11554	246	124	3.1e-24	1.19e-22	-0.183
51940	FHOD1	FHOD1	chr16	-	67265090	67265252	67264503	67264694	67265332	67265452	51940	247	124	9.32e-05	0.000744057	-0.183
55095	SAMD8	SAMD8	chr10	+	76928298	76928451	76924402	76924498	76935823	76941881	55095	247	124	1.1e-44	1.06e-42	-0.182
43725	PLEKHA3	PLEKHA3	chr2	+	179353694	179353741	179350367	179350484	179355385	179355541	43725	170	124	4.36e-13	8.2e-12	-0.182
245	IDH1	IDH1	chr2	-	209106795	209106869	209104586	209104727	209108150	209108328	245	197	124	4.63e-09	6.19e-08	-0.182
37288	OTUD5	OTUD5	chrX	-	48793461	48793629	48792226	48792291	48801450	48801544	37288	247	124	1.15e-06	1.19e-05	-0.181
28447	CBR4	CBR4	chr4	-	169930102	169930207	169928786	169928907	169931098	169931468	28447	228	124	0.000237554	0.00177697	-0.181
4839	KTN1	KTN1	chr14	+	56130672	56130762	56128239	56128330	56133958	56134048	4839	213	124	2.49e-72	7.36e-70	-0.18
65848	APOL3	APOL3	chr22	-	36545306	36545419	36545093	36545190	36556716	36556977	65848	236	124	1.97e-15	4.32e-14	-0.18
64589	CD59	CD59	chr11	-	33752969	33753014	33743924	33744009	33757927	33758025	64589	168	124	8.37e-13	1.55e-11	-0.18
56335	C2orf47	C2orf47	chr2	+	200826507	200826651	200824476	200824603	200828455	200828847	56335	247	124	0.0020096	0.0125212	-0.18
37380	FAM122B	FAM122B	chrX	-	133906172	133906313	133903595	133905384	133915850	133915947	37380	247	124	2.51e-13	4.79e-12	-0.179
4773	HLA-E	HLA-E	chr6	+	30458978	30459083	30458016	30458227	30459313	30459429	4773	228	124	6.6e-12	1.14e-10	-0.179
162	PGS1	PGS1	chr17	+	76419272	76419376	76415626	76415756	76420141	76420740	162	227	124	2.8e-06	2.76e-05	-0.179
2451	PCNXL3	PCNXL3	chr11	+	65403421	65403502	65402999	65403274	65403644	65403778	2451	204	124	4.61e-06	4.43e-05	-0.179
51135	ZBTB40	ZBTB40	chr1	+	22779151	22779439	22778343	22778497	22816372	22817138	51135	247	124	0.00043224	0.00307538	-0.179
9431	ZBTB20	ZBTB20	chr3	-	114790065	114790261	114746302	114746421	114866065	114866127	9431	247	124	2.28e-30	1.23e-28	-0.178
43213	TANK	TANK	chr2	+	162019624	162019869	162017795	162017923	162036124	162036272	43213	247	124	2.56e-11	4.21e-10	-0.178
65148	CLK4	CLK4	chr5	-	178044344	178044432	178043882	178043949	178045556	178045779	65148	211	124	5.52e-10	8.03e-09	-0.178
59374	SYTL3	SYTL3	chr6	+	159134831	159134910	159129353	159129423	159146534	159146669	59374	202	124	7.13e-05	0.000578804	-0.178
52619	LYST	LYST	chr1	-	235992244	235992336	235976270	235976361	235993525	235993724	52619	215	124	0.000403119	0.00288031	-0.178
10325	ZNF708	ZNF708	chr19	-	21493302	21493429	21492047	21492143	21512011	21512212	10325	247	124	0.000544842	0.00379967	-0.178
33108	ITGB2-AS1	ITGB2-AS1	chr21	+	46342827	46342898	46340949	46341242	46346782	46346919	33108	194	124	2.19e-40	1.84e-38	-0.177
8268	PREB	PREB	chr2	-	27354541	27354699	27353624	27354376	27354877	27354950	8268	247	124	4.1e-30	2.19e-28	-0.177
33068	N4BP2	N4BP2	chr4	+	40098846	40099189	40075074	40075171	40103694	40104838	33068	247	124	1.47e-18	3.95e-17	-0.177
8643	UHRF2	UHRF2	chr9	+	6465743	6465846	6460572	6460791	6475390	6475500	8643	226	124	5.6e-06	5.32e-05	-0.177
51259	LMO7	LMO7	chr13	+	76210791	76210862	76197406	76197456	76287317	76287384	51259	194	124	0.00368749	0.0216525	-0.177
54311	HMGCR	HMGCR	chr5	+	74650880	74651039	74650327	74650522	74651189	74651347	54311	247	124	1.37e-09	1.93e-08	-0.176
13468	SLC25A17	SLC25A17	chr22	-	41193287	41193340	41175012	41175129	41195026	41195087	13468	176	124	1.35e-07	1.56e-06	-0.176
32011	SLC37A3	SLC37A3	chr7	-	140058439	140058585	140055467	140055564	140064207	140064291	32011	247	124	6.39e-34	4.03e-32	-0.175
28086	SLC39A11	SLC39A11	chr17	-	70708936	70709120	70645308	70645407	70732788	70732858	28086	247	124	4.48e-28	2.11e-26	-0.175
11373	CHEK2	CHEK2	chr22	-	29092888	29093117	29091697	29091861	29095825	29095925	11373	247	124	1e-54	1.62e-52	-0.174
19931	VPS53	VPS53	chr17	-	429111	429209	424840	424978	436081	436151	19931	221	124	1.73e-46	1.85e-44	-0.174
38863	STAMBPL1	STAMBPL1	chr10	+	90672857	90673215	90670672	90670768	90674290	90674415	38863	247	124	9.84e-46	1.01e-43	-0.174
15779	FOXP3	FOXP3	chrX	-	49111889	49111970	49110377	49110528	49112175	49112263	15779	204	124	9.68e-16	2.17e-14	-0.174
65958	CD244	CD244	chr1	-	160812368	160812521	160811373	160811691	160832406	160832692	65958	247	124	7.29e-08	8.62e-07	-0.174
35462	MR1	MR1	chr1	+	181021370	181021646	181019281	181019422	181022708	181022813	35462	247	124	3.79e-06	3.68e-05	-0.174
44427	DTNB	DTNB	chr2	-	25830104	25830190	25818954	25819109	25851039	25851253	44427	209	124	4.7e-05	0.000392484	-0.174
48869	TADA2A	TADA2A	chr17	+	35802664	35802753	35800609	35800763	35804797	35804870	48869	212	124	2.73e-53	4.17e-51	-0.173
18893	VPS18	VPS18	chr15	+	41188363	41188555	41188135	41188277	41191104	41191196	18893	247	124	1.48e-31	8.47e-30	-0.173
43482	PIGB	PIGB	chr15	+	55642989	55643110	55633935	55634000	55646995	55647176	43482	244	124	4.23e-19	1.17e-17	-0.173
63052	PGAP1	PGAP1	chr2	-	197757069	197757125	197755551	197755635	197757863	197757969	63052	179	124	1.63e-07	1.86e-06	-0.173
50138	GPCPD1	GPCPD1	chr20	-	5590285	5590449	5585009	5585086	5591487	5591672	50138	247	124	1.71e-07	1.94e-06	-0.173
68517	TRNT1	TRNT1	chr3	+	3188113	3188247	3186267	3186394	3189133	3189387	68517	247	124	1.29e-55	2.15e-53	-0.172
65013	PYHIN1	PYHIN1	chr1	+	158943436	158943561	158914664	158914832	158946490	158946849	65013	247	124	5.01e-35	3.34e-33	-0.172
11166	ATXN7L1	ATXN7L1	chr7	-	105318358	105318511	105305512	105305735	105429049	105429154	11166	247	124	1.08e-23	3.97e-22	-0.172
54028	ZNF26	ZNF26	chr12	+	133582642	133582794	133562933	133563459	133583627	133583754	54028	247	124	1.7e-11	2.84e-10	-0.172
60651	LRRC28	LRRC28	chr15	+	99903310	99903470	99901540	99901716	99926234	99926514	60651	247	124	1.97e-08	2.47e-07	-0.172
50989	PSMB4	PSMB4	chr1	+	151373189	151373321	151372917	151373064	151374017	151374106	50989	247	124	0.00160615	0.0102272	-0.172
4873	ZNF256	ZNF256	chr19	-	58455301	58455428	58452200	58454015	58458809	58459077	4873	247	124	0.00374858	0.0219613	-0.172
4573	FLNA	FLNA	chrX	-	153585618	153585642	153583192	153583440	153585801	153585991	4573	147	124	3.53e-19	9.81e-18	-0.171
24883	NAALADL1	NAALADL1	chr11	-	64813916	64813998	64813660	64813834	64815118	64815210	24883	205	124	1.63e-05	0.000145194	-0.171
51478	PRDM2	PRDM2	chr1	+	14099572	14099683	14075875	14075982	14142921	14143065	51478	234	124	0.000625367	0.00431003	-0.171
29700	ANK3	ANK3	chr10	-	62268231	62268383	62039319	62039397	62374943	62374982	29700	247	124	1.53e-59	2.97e-57	-0.17
17615	SETMAR	SETMAR	chr3	+	4354581	4355445	4344987	4345210	4357895	4358949	17615	247	124	1.73e-30	9.4e-29	-0.17
28402	FIG4	FIG4	chr6	+	110037647	110037771	110036280	110036379	110048311	110048468	28402	247	124	1.38e-10	2.12e-09	-0.17
65398	ANGEL2	ANGEL2	chr1	-	213177922	213178045	213174127	213174254	213178374	213178796	65398	246	124	5.7e-08	6.83e-07	-0.17
38833	HIBADH	HIBADH	chr7	-	27581187	27581374	27577959	27578036	27582585	27582719	38833	247	124	4.67e-06	4.48e-05	-0.17
36908	MTERF3	MTERF3	chr8	-	97258496	97258682	97258087	97258159	97263133	97263221	36908	247	124	0.000153074	0.00118211	-0.17
31747	ARPC4-TTLL3	ARPC4-TTLL3	chr3	+	9874787	9874929	9870643	9871079	9876364	9878040	31747	247	124	6.44e-06	6.07e-05	-0.169
67710	KCTD20	KCTD20	chr6	+	36442565	36442839	36437828	36438034	36446897	36447000	67710	247	124	0.000482841	0.00340307	-0.169
29541	PARP12	PARP12	chr7	-	139738038	139738111	139737514	139737656	139741443	139741639	29541	196	124	0.000865058	0.00581034	-0.169
63701	RRAGB	RRAGB	chrX	+	55778678	55778786	55777533	55777629	55779824	55779947	63701	231	124	0.00214765	0.0132945	-0.169
51349	SNHG17	SNHG17	chr20	-	37050733	37050888	37049652	37049745	37055061	37055146	51349	247	124	4.21e-66	1e-63	-0.168
45529	NDFIP2	NDFIP2	chr13	+	80117752	80117817	80113816	80113910	80122462	80122529	45529	188	124	2.4e-42	2.17e-40	-0.168
45450	PPP3CB-AS1	PPP3CB-AS1	chr10	+	75264562	75264681	75263941	75264030	75265035	75267067	45450	242	124	1.35e-15	3e-14	-0.168
3546	LOC101928767	LOC101928767	chr14	+	86465063	86465183	86401021	86401205	86537206	86537311	3546	243	124	5.98e-15	1.27e-13	-0.168
60360	CAMKMT	CAMKMT	chr2	+	44776693	44776867	44617379	44617444	44931421	44931482	60360	247	124	3.64e-12	6.4e-11	-0.168
37359	ADAL	ADAL	chr15	+	43639213	43639294	43638051	43638178	43641104	43641615	37359	204	124	3.13e-10	4.66e-09	-0.168
21742	MECP2	MECP2	chrX	-	153305242	153305354	153297657	153298008	153363060	153363188	21742	235	124	0.00246306	0.0150222	-0.168
59481	EPS15L1	EPS15L1	chr19	-	16560465	16560590	16552988	16553030	16582723	16582823	59481	247	124	2.11e-24	8.19e-23	-0.167
1722	ST7L	ST7L	chr1	-	113126593	113126748	113124996	113125094	113134146	113134225	1722	247	124	5.18e-17	1.26e-15	-0.167
48989	RBBP7	RBBP7	chrX	-	16870538	16870673	16870168	16870245	16870871	16870998	48989	247	124	1.86e-06	1.88e-05	-0.167
39552	RALY	RALY	chr20	+	32661624	32661672	32661368	32661441	32663679	32663846	39552	171	124	8.88e-06	8.22e-05	-0.167
46653	AP4B1	AP4B1	chr1	-	114440433	114440565	114438378	114438660	114441339	114441423	46653	247	124	5.96e-05	0.000489188	-0.167
58143	PFDN5	PFDN5	chr12	+	53690237	53690251	53689622	53689725	53691633	53691708	58143	137	124	7.68e-05	0.000619854	-0.167
57406	WDR20	WDR20	chr14	+	102664091	102664184	102661274	102661457	102674939	102675054	57406	216	124	0.000727056	0.00495316	-0.167
7350	LOC100506023	LOC100506023	chr1	-	173445770	173445924	173431462	173431593	173446147	173446294	7350	247	124	0.00161936	0.0103026	-0.167
52601	ACTR3B	ACTR3B	chr7	+	152549210	152549336	152522114	152522207	152550578	152550662	52601	247	124	0.0046175	0.0264956	-0.167
45017	RIOK1	RIOK1	chr6	+	7401190	7401411	7396935	7397005	7402835	7402948	45017	247	124	0.00710685	0.0388718	-0.167
1848	DDX3X	DDX3X	chrX	+	41199888	41200067	41198288	41198336	41200736	41200869	1848	247	124	1.02e-105	9.61e-103	-0.166
14431	DPY19L4	DPY19L4	chr8	+	95746857	95746982	95738558	95738669	95750596	95750687	14431	247	124	5.22e-42	4.61e-40	-0.166
61800	CNOT1	CNOT1	chr16	-	58657185	58657313	58633139	58633415	58663631	58663790	61800	247	124	7.24e-31	4.01e-29	-0.166
50371	LINC01278	LINC01278	chrX	-	62729823	62729959	62652243	62652371	62780711	62780873	50371	247	124	9.67e-31	5.34e-29	-0.166
65890	CEP63	CEP63	chr3	+	134277991	134278271	134270767	134270854	134280218	134283870	65890	247	124	2.81e-30	1.51e-28	-0.166
44305	R3HDM1	R3HDM1	chr2	+	136374237	136374327	136362375	136362586	136379063	136379141	44305	213	124	1.8e-23	6.57e-22	-0.166
3596	ITPR2	ITPR2	chr12	-	26806908	26807059	26784798	26784992	26808640	26808785	3596	247	124	6.36e-12	1.1e-10	-0.166
40943	NAAA	NAAA	chr4	-	76835340	76835491	76831807	76832506	76836060	76836138	40943	247	124	2.59e-05	0.00022525	-0.166
37130	SP140	SP140	chr2	+	231115695	231115776	231113599	231113683	231120166	231120247	37130	204	124	0.00105022	0.00694519	-0.166
23740	TCF25	TCF25	chr16	+	89941452	89941574	89941206	89941301	89944868	89945035	23740	245	124	0.00278067	0.0167947	-0.166
47363	HELQ	HELQ	chr4	-	84344510	84344601	84342715	84342889	84347146	84347245	47363	214	124	8.77e-33	5.29e-31	-0.165
29614	HIP1	HIP1	chr7	-	75210552	75210614	75203065	75203206	75211390	75211467	29614	185	124	1.47e-20	4.46e-19	-0.165
31644	KIAA1109	KIAA1109	chr4	+	123197126	123197177	123195497	123195591	123200929	123201136	31644	174	124	2.63e-08	3.25e-07	-0.165
2395	HEXDC	HEXDC	chr17	+	80398099	80398210	80397506	80397589	80398872	80399142	2395	234	124	2.23e-05	0.000195366	-0.165
15267	CD96	CD96	chr3	+	111316971	111317057	111304178	111304225	111325546	111325639	15267	209	124	0.000174796	0.00133746	-0.165
66974	CEP85L	CEP85L	chr6	-	118985573	118985684	118973862	118973971	119031198	119031238	66974	234	124	0.000244046	0.00182288	-0.165
56254	PHF3	PHF3	chr6	+	64381668	64381748	64356523	64356700	64389900	64390062	56254	203	124	8.36e-30	4.39e-28	-0.164
35239	FUS	FUS	chr16	+	31198122	31198157	31196259	31196500	31199645	31199678	35239	158	124	1.48e-28	7.17e-27	-0.164
55836	ZNF254	ZNF254	chr19	+	24289349	24289445	24232206	24232350	24309055	24312769	55836	219	124	4.73e-18	1.23e-16	-0.164
12375	CHP1	CHP1	chr15	+	41556362	41556433	41554953	41555081	41562754	41562816	12375	194	124	6.7e-12	1.15e-10	-0.164
40464	TCERG1	TCERG1	chr5	+	145883386	145883569	145882937	145883102	145886590	145886770	40464	247	124	1.11e-05	0.000101224	-0.164
31403	NAPB	NAPB	chr20	-	23375775	23375899	23375558	23375636	23377708	23377825	31403	247	124	9.72e-05	0.000772886	-0.164
56614	C14orf159	C14orf159	chr14	+	91611564	91611657	91580356	91580627	91623982	91624034	56614	216	124	0.0035252	0.0207802	-0.164
15295	HLA-B	HLA-B	chr6	-	31322935	31323034	31322405	31322442	31323311	31323313	15295	222	124	0.00820553	0.0440706	-0.164
17208	GOLGB1	GOLGB1	chr3	-	121438492	121438597	121437234	121437348	121441108	121441215	17208	228	124	2.59e-73	8.1e-71	-0.163
56214	GLMP	GLMP	chr1	-	156263110	156263367	156262477	156263000	156263808	156264027	56214	247	124	7.7e-71	2.15e-68	-0.163
51350	SNHG17	SNHG17	chr20	-	37050742	37050888	37049652	37049745	37055061	37055146	51350	247	124	2.8e-23	1e-21	-0.163
61659	RBM6	RBM6	chr3	+	50099111	50099181	50098894	50098980	50099394	50099541	61659	193	124	4.23e-16	9.73e-15	-0.163
63807	MRPL55	MRPL55	chr1	-	228296137	228296175	228295935	228296019	228296961	228297013	63807	161	124	3.93e-13	7.41e-12	-0.163
40799	RNF34	RNF34	chr12	+	121840544	121840610	121837920	121838021	121853961	121854180	40799	189	124	6.97e-10	1e-08	-0.163
49900	ZNF484	ZNF484	chr9	-	95624421	95624447	95618473	95618600	95637296	95637341	49900	149	124	1.5e-08	1.9e-07	-0.163
38446	TBC1D31	TBC1D31	chr8	+	124161374	124161544	124156956	124157095	124162275	124162368	38446	247	124	3.2e-07	3.54e-06	-0.163
25038	WHAMM	WHAMM	chr15	+	83490462	83490591	83488074	83488240	83491851	83492039	25038	247	124	2.91e-50	3.8e-48	-0.162
25576	ABCA5	ABCA5	chr17	-	67321839	67321958	67310454	67310571	67323192	67323323	25576	242	124	2.56e-05	0.000222346	-0.162
2381	HEXDC	HEXDC	chr17	+	80397992	80398210	80397506	80397589	80398872	80399142	2381	247	124	2.61e-05	0.000226448	-0.162
4895	RPE	RPE	chr2	+	210874362	210874460	210867288	210867507	210880696	210880836	4895	221	124	1.34e-08	1.71e-07	-0.161
42980	AHCTF1	AHCTF1	chr1	-	247015206	247015298	247012916	247014744	247016392	247016601	42980	215	124	1.09e-05	9.98e-05	-0.161
21090	BTBD8	BTBD8	chr1	+	92606671	92606768	92604906	92604987	92612736	92612825	21090	220	124	0.00259073	0.0157279	-0.161
3194	METTL17	METTL17	chr14	+	21461276	21461331	21460282	21460364	21462127	21462222	3194	178	124	0.00869213	0.0463721	-0.161
25681	ARAP1	ARAP1	chr11	-	72403797	72403978	72399499	72399582	72404369	72404515	25681	247	124	1.71e-81	7.12e-79	-0.16
10361	CIDEB	CIDEB	chr14	-	24777023	24777159	24776576	24776721	24777684	24778036	10361	247	124	0.00210734	0.0130668	-0.16
55105	RASA1	RASA1	chr5	+	86676325	86676412	86675624	86675667	86679529	86679597	55105	210	124	0.0089651	0.0475924	-0.16
25723	MGEA5	MGEA5	chr10	-	103553669	103553755	103552595	103552700	103555591	103555728	25723	209	124	2.28e-75	7.63e-73	-0.159
22645	PSMB8-AS1	PSMB8-AS1	chr6	+	32812421	32812644	32811862	32812051	32813194	32814277	22645	247	124	3.17e-73	9.82e-71	-0.159
29288	TOE1	TOE1	chr1	+	45807115	45807241	45806974	45807015	45807620	45807779	29288	247	124	1.66e-18	4.45e-17	-0.159
42990	RAP2C-AS1	RAP2C-AS1	chrX	+	131375634	131375699	131373647	131373739	131563840	131566839	42990	188	124	2.09e-13	4.01e-12	-0.159
33887	ELMO2	ELMO2	chr20	-	45027335	45027410	45023043	45023171	45035186	45035271	33887	198	124	5.12e-11	8.2e-10	-0.159
68324	PCBP1-AS1	PCBP1-AS1	chr2	-	70259264	70259387	70245146	70245263	70278334	70278437	68324	246	124	1.37e-08	1.74e-07	-0.159
56336	C2orf47	C2orf47	chr2	+	200826549	200826651	200824476	200824603	200828455	200828847	56336	225	124	0.00233377	0.0143282	-0.159
25572	PLEKHA1	PLEKHA1	chr10	+	124187791	124187832	124186457	124186547	124189139	124191871	25572	164	124	1e-29	5.26e-28	-0.158
1790	KRBOX4	KRBOX4	chrX	+	46330576	46330620	46322632	46322743	46332184	46334074	1790	167	124	1.28e-14	2.67e-13	-0.158
8363	ERP29	ERP29	chr12	+	112457543	112457698	112451257	112451413	112459953	112461024	8363	247	124	2.13e-12	3.81e-11	-0.158
56048	VEZT	VEZT	chr12	+	95652020	95652063	95650929	95651015	95656681	95656857	56048	166	124	3.63e-11	5.89e-10	-0.158
21149	FAM49B	FAM49B	chr8	-	130916744	130916831	130915557	130915596	130951853	130952118	21149	210	124	1.46e-05	0.000131366	-0.158
20591	APTX	APTX	chr9	-	32984619	32984855	32974455	32974559	32985968	32986028	20591	247	124	0.0012485	0.00813185	-0.158
16393	CALML4	CALML4	chr15	-	68491878	68492019	68489777	68489966	68497458	68497489	16393	247	124	0.00244035	0.0149005	-0.158
50606	KDM5A	KDM5A	chr12	-	430170	430271	427450	427627	431582	431733	50606	224	124	7.08e-35	4.66e-33	-0.157
62011	IKBIP	IKBIP	chr12	-	99028073	99028191	99007181	99008118	99038300	99038829	62011	241	124	3.85e-15	8.29e-14	-0.157
55998	RFX3	RFX3	chr9	-	3286556	3286609	3277339	3277461	3288130	3288250	55998	176	124	2.43e-07	2.72e-06	-0.157
12429	DLG5	DLG5	chr10	-	79554606	79554716	79553765	79553875	79555818	79555946	12429	233	124	8.13e-05	0.000653973	-0.157
55657	C16orf70	C16orf70	chr16	+	67168530	67168713	67168257	67168370	67173886	67174020	55657	247	124	0.000403075	0.00288031	-0.157
33845	EIF4G3	EIF4G3	chr1	-	21137230	21137395	21132784	21133993	21139650	21139732	33845	247	124	0.00506402	0.0287708	-0.157
17206	GOLGB1	GOLGB1	chr3	-	121438492	121438615	121437234	121437348	121441108	121441225	17206	246	124	1.27e-44	1.23e-42	-0.156
42222	APITD1	APITD1	chr1	+	10493898	10494022	10490803	10491458	10494713	10494747	42222	247	124	2.6e-14	5.32e-13	-0.156
16055	COPS3	COPS3	chr17	-	17164913	17165006	17158168	17158259	17165279	17165420	16055	216	124	5.79e-06	5.48e-05	-0.156
20595	APTX	APTX	chr9	-	32984699	32984855	32974455	32974559	32985968	32986003	20595	247	124	0.00114595	0.00751191	-0.156
6837	SLC38A9	SLC38A9	chr5	-	54960520	54960691	54952542	54952602	54965055	54965149	6837	247	124	4e-65	9.06e-63	-0.155
66409	NCALD	NCALD	chr8	-	102758058	102758202	102731479	102731876	102928036	102928086	66409	247	124	5.67e-25	2.28e-23	-0.155
13493	GNAS	GNAS	chr20	+	57473995	57474040	57470666	57470739	57478585	57478640	13493	168	124	1.18e-12	2.16e-11	-0.155
10359	CIDEB	CIDEB	chr14	-	24777023	24777141	24776576	24776721	24777684	24778036	10359	241	124	1.61e-10	2.46e-09	-0.155
56358	CEP164	CEP164	chr11	+	117253511	117253658	117252356	117252584	117257918	117258128	56358	247	124	4.75e-10	6.97e-09	-0.155
37814	LOC100132352	LOC100132352	chr9	+	69082109	69082235	69080668	69080838	69084845	69084959	37814	247	124	7.28e-09	9.55e-08	-0.155
55956	HINFP	HINFP	chr11	+	119002952	119003007	119002539	119002692	119003205	119003283	55956	178	124	1.06e-07	1.24e-06	-0.155
19103	TUBD1	TUBD1	chr17	-	57943970	57944110	57941024	57941208	57955463	57955637	19103	247	124	6.05e-07	6.5e-06	-0.155
30757	MFF	MFF	chr2	+	228211941	228212100	228205007	228205096	228217229	228217289	30757	247	124	0.000570307	0.00396148	-0.155
40903	SRPK2	SRPK2	chr7	-	104909252	104909316	104844074	104844232	105029094	105029149	40903	187	124	1.9e-48	2.25e-46	-0.154
31226	SOS1	SOS1	chr2	-	39216410	39216455	39214613	39214732	39222263	39222528	31226	168	124	3.16e-35	2.15e-33	-0.154
40755	TMEM116	TMEM116	chr12	-	112416539	112416591	112403398	112403563	112429561	112429693	40755	175	124	7.42e-28	3.46e-26	-0.154
7057	SENP6	SENP6	chr6	+	76332466	76332574	76331247	76331341	76333615	76333676	7057	231	124	2.01e-09	2.78e-08	-0.154
4422	TBC1D7	TBC1D7	chr6	-	13323877	13324021	13321139	13321327	13325325	13325406	4422	247	124	2.83e-09	3.86e-08	-0.154
34778	HACL1	HACL1	chr3	-	15626754	15626849	15624383	15624496	15628031	15628109	34778	218	124	5.22e-06	4.98e-05	-0.154
1814	KAT6A	KAT6A	chr8	-	41907137	41907225	41906687	41906820	41909418	41909544	1814	211	124	0.000880952	0.00590878	-0.154
37781	CAT	CAT	chr11	+	34479322	34479394	34478211	34478364	34485651	34485782	37781	195	124	0.00186228	0.0116764	-0.154
9400	ZBTB20	ZBTB20	chr3	-	114099623	114099787	114099063	114099251	114107851	114107952	9400	247	124	0.00456339	0.0262157	-0.154
37101	SP140	SP140	chr2	+	231118030	231118132	231113599	231113683	231120166	231120247	37101	225	124	2.24e-46	2.38e-44	-0.153
46662	AP4B1	AP4B1	chr1	-	114438879	114439087	114438378	114438660	114441339	114441423	46662	247	124	6.56e-17	1.58e-15	-0.153
27094	KLRC1	KLRC1	chr12	-	10602512	10602566	10601835	10601987	10603082	10603178	27094	177	124	2.93e-15	6.36e-14	-0.153
37381	FAM122B	FAM122B	chrX	-	133923609	133923666	133923252	133923296	133927844	133927923	37381	180	124	2.85e-12	5.07e-11	-0.153
56315	RPARP-AS1	RPARP-AS1	chr10	+	104211155	104211312	104209943	104210117	104215093	104216050	56315	247	124	5.77e-07	6.2e-06	-0.153
28152	FCRL6	FCRL6	chr1	+	159785077	159785249	159784010	159784082	159785325	159786047	28152	247	124	0.000183216	0.00139503	-0.153
20886	ITGB1	ITGB1	chr10	-	33242520	33242737	33224419	33224486	33247072	33247293	20886	247	124	0.000306597	0.00224405	-0.153
63610	SEPT7P2	SEPT7P2	chr7	-	45768430	45768622	45767776	45767912	45776385	45776509	63610	247	124	0.00880709	0.0468713	-0.153
37095	SP140	SP140	chr2	+	231118048	231118132	231113599	231113683	231120166	231120247	37095	207	124	9.02e-48	1.05e-45	-0.152
56755	IL18RAP	IL18RAP	chr2	+	103038808	103039007	103036020	103036257	103039637	103039807	56755	247	124	9.57e-32	5.53e-30	-0.152
30118	GOT1	GOT1	chr10	-	101163480	101163631	101163225	101163391	101165512	101165617	30118	247	124	7.24e-23	2.54e-21	-0.152
52228	DENND4A	DENND4A	chr15	-	65972514	65972731	65968782	65968972	65982752	65983849	52228	247	124	1.54e-14	3.18e-13	-0.152
15661	CD1C	CD1C	chr1	+	158263001	158263092	158262385	158262664	158263244	158264564	15661	214	124	1.19e-12	2.17e-11	-0.152
6001	TRABD2A	TRABD2A	chr2	-	85059213	85059269	85048790	85049224	85097348	85097909	6001	179	124	7.66e-09	1e-07	-0.152
47031	SHOC2	SHOC2	chr10	+	112758602	112758671	112745385	112745523	112760172	112760303	47031	192	124	7.83e-72	2.3e-69	-0.151
66406	NCALD	NCALD	chr8	-	102815926	102816026	102731479	102731876	102928036	102928086	66406	223	124	5.97e-33	3.64e-31	-0.151
45256	ARPC2	ARPC2	chr2	+	219103386	219103573	219093460	219093573	219110142	219110269	45256	247	124	1.5e-26	6.61e-25	-0.151
8519	SMG7	SMG7	chr1	+	183516237	183516387	183515100	183515472	183518342	183518423	8519	247	124	1.99e-22	6.75e-21	-0.151
8186	DDX17	DDX17	chr22	-	38885227	38885463	38883883	38884120	38888060	38888120	8186	247	124	7.13e-16	1.62e-14	-0.151
64981	CEP170	CEP170	chr1	-	243349080	243349374	243335998	243336148	243349560	243349724	64981	247	124	4.6e-11	7.39e-10	-0.151
29773	ELMOD3	ELMOD3	chr2	+	85582677	85582839	85582198	85582293	85584089	85584375	29773	247	124	7.62e-11	1.2e-09	-0.151
40203	NR2C1	NR2C1	chr12	-	95453681	95453760	95452085	95452265	95456283	95456514	40203	202	124	0.00279057	0.0168477	-0.151
19445	UCKL1	UCKL1	chr20	-	62575196	62575391	62572488	62572561	62575749	62575811	19445	247	124	4.08e-09	5.48e-08	-0.15
29678	POC5	POC5	chr5	-	74973598	74973775	74970023	74970403	74981031	74981309	29678	247	124	5.22e-07	5.65e-06	-0.15
20220	PTOV1-AS2	PTOV1-AS2	chr19	-	50361838	50361883	50361603	50361684	50362099	50362354	20220	168	124	0.00218411	0.0135018	-0.15
34066	VPS8	VPS8	chr3	+	184611021	184611200	184603744	184603944	184612490	184612713	34066	247	124	0.00453221	0.0260517	-0.15
37769	PRPSAP2	PRPSAP2	chr17	+	18768781	18768877	18761380	18761574	18769114	18769265	37769	219	124	1.34e-46	1.44e-44	-0.149
67357	SLC35D1	SLC35D1	chr1	-	67477082	67477117	67474767	67474850	67486051	67486130	67357	158	124	6.56e-32	3.82e-30	-0.149
11279	NUDT9	NUDT9	chr4	+	88366473	88366659	88362980	88363067	88370293	88370405	11279	247	124	2.71e-08	3.34e-07	-0.149
36166	ADA	ADA	chr20	-	43251674	43251719	43251469	43251571	43257687	43257810	36166	168	124	0.00681654	0.0374815	-0.149
25934	SRSF7	SRSF7	chr2	-	38976381	38976488	38975720	38975795	38976670	38976847	25934	230	124	5.86e-171	1.28e-167	-0.148
18426	STYXL1	STYXL1	chr7	-	75630207	75630320	75625654	75625917	75633075	75633316	18426	236	124	1.3e-50	1.72e-48	-0.148
54223	SLAMF1	SLAMF1	chr1	-	160604402	160604501	160582277	160582370	160606980	160607319	54223	222	124	2.33e-40	1.95e-38	-0.148
58674	MGME1	MGME1	chr20	+	17956326	17956546	17950443	17951013	17970581	17971762	58674	247	124	6.82e-19	1.87e-17	-0.148
7344	TRPS1	TRPS1	chr8	-	116635827	116635985	116631358	116632287	116680771	116681255	7344	247	124	2.72e-18	7.16e-17	-0.148
11405	ANKMY1	ANKMY1	chr2	-	241465645	241465862	241465101	241465266	241492330	241492474	11405	247	124	5.03e-15	1.07e-13	-0.148
65429	TRERF1	TRERF1	chr6	-	42217107	42217233	42214193	42214282	42222588	42222664	65429	247	124	8.63e-12	1.47e-10	-0.148
47937	ZNHIT1	ZNHIT1	chr7	+	100864913	100865077	100860984	100861498	100865884	100866055	47937	247	124	5.76e-11	9.18e-10	-0.148
24436	CALU	CALU	chr7	+	128394582	128394776	128388626	128388858	128398924	128399091	24436	247	124	3.77e-09	5.09e-08	-0.148
4865	ATAD5	ATAD5	chr17	+	29191959	29192066	29187450	29187630	29192721	29192818	4865	230	124	7.01e-09	9.2e-08	-0.148
61999	C9orf156	C9orf156	chr9	-	100673199	100673352	100672241	100672898	100675154	100675257	61999	247	124	2.43e-05	0.000211578	-0.148
59416	SULF2	SULF2	chr20	-	46288142	46288196	46286149	46287136	46288440	46288474	59416	177	124	0.000134508	0.00104666	-0.148
11173	ATXN7L1	ATXN7L1	chr7	-	105318392	105318511	105305512	105305735	105429049	105429154	11173	242	124	0.00690853	0.0379308	-0.148
25927	SRSF7	SRSF7	chr2	-	38976282	38976488	38975720	38975795	38976670	38976847	25927	247	124	6.66e-151	1.31e-147	-0.147
2991	WARS	WARS	chr14	-	100835423	100835595	100828044	100828258	100842596	100842680	2991	247	124	9.42e-45	9.21e-43	-0.147
8712	DTX2	DTX2	chr7	+	76126653	76126794	76121469	76121570	76129757	76129837	8712	247	124	5.47e-10	7.96e-09	-0.147
2284	ITSN1	ITSN1	chr21	+	35140016	35140132	35138178	35138316	35144364	35144627	2284	239	124	0.00758733	0.0411947	-0.147
25933	SRSF7	SRSF7	chr2	-	38976297	38976488	38975720	38975795	38976670	38976847	25933	247	124	1.36e-149	2.59e-146	-0.146
36996	RBM15	RBM15	chr1	+	110888160	110888271	110881944	110884890	110888929	110889303	36996	234	124	1.31e-45	1.33e-43	-0.146
5137	FAM120AOS	FAM120AOS	chr9	-	96210650	96210771	96208781	96209979	96212760	96212881	5137	244	124	1.34e-17	3.4e-16	-0.146
2389	HEXDC	HEXDC	chr17	+	80398138	80398210	80397506	80397589	80398872	80399142	2389	195	124	3.64e-13	6.89e-12	-0.146
49752	ACVR2A	ACVR2A	chr2	+	148680541	148680680	148677798	148677913	148683599	148683730	49752	247	124	7.94e-10	1.14e-08	-0.146
25567	PLEKHA1	PLEKHA1	chr10	+	124187791	124187862	124186457	124186547	124189139	124191871	25567	194	124	1.45e-06	1.49e-05	-0.146
2387	HEXDC	HEXDC	chr17	+	80382269	80382379	80377624	80377759	80386433	80386521	2387	233	124	7.16e-06	6.71e-05	-0.146
47320	NFATC2	NFATC2	chr20	-	50015179	50015267	50003493	50007988	50048603	50049293	47320	211	124	0.00444551	0.0256081	-0.146
35275	HSPBAP1	HSPBAP1	chr3	-	122477618	122477700	122474106	122474278	122478070	122478207	35275	205	124	0.00575779	0.0322504	-0.146
68465	SLTM	SLTM	chr15	-	59191929	59192079	59191001	59191051	59193458	59193486	68465	247	124	1.67e-29	8.62e-28	-0.145
24369	LRCH3	LRCH3	chr3	+	197593023	197593090	197592293	197592342	197597030	197597149	24369	190	124	3.16e-15	6.84e-14	-0.145
41576	RASSF7	RASSF7	chr11	+	563395	563478	563188	563317	563557	564025	41576	206	124	1.34e-07	1.54e-06	-0.145
4890	RPE	RPE	chr2	+	210874380	210874460	210867288	210867507	210880696	210880836	4890	203	124	8.27e-07	8.73e-06	-0.145
9486	SLC35B3	SLC35B3	chr6	-	8419812	8419877	8417116	8417228	8420953	8421061	9486	188	124	4.11e-06	3.97e-05	-0.145
43494	PIGB	PIGB	chr15	+	55642896	55643110	55633935	55634000	55646995	55647176	43494	247	124	0.00158809	0.0101241	-0.145
884	LY96	LY96	chr8	+	74917030	74917120	74903563	74903789	74922235	74922364	884	213	124	1.34e-23	4.91e-22	-0.144
60504	THEM4	THEM4	chr1	-	151862458	151862690	151861689	151861849	151867483	151867670	60504	247	124	1.47e-12	2.67e-11	-0.144
63199	GUCD1	GUCD1	chr22	-	24939809	24940051	24936390	24939068	24942881	24942973	63199	247	124	0.000104566	0.000828266	-0.144
54252	USP8	USP8	chr15	+	50724534	50724696	50716573	50716851	50731205	50731374	54252	247	124	0.000680549	0.00465778	-0.144
68091	ITGB1BP1	ITGB1BP1	chr2	-	9558754	9558861	9552397	9552534	9563501	9563643	68091	230	124	1.99e-27	9.06e-26	-0.143
25568	PLEKHA1	PLEKHA1	chr10	+	124187791	124187936	124186457	124186547	124189139	124191871	25568	247	124	4e-15	8.61e-14	-0.143
42914	DGKE	DGKE	chr17	+	54924885	54925030	54923054	54923170	54925282	54925426	42914	247	124	6e-14	1.19e-12	-0.143
28169	FCRL6	FCRL6	chr1	+	159785217	159785249	159784010	159784082	159785325	159786047	28169	155	124	6.63e-10	9.56e-09	-0.143
13851	PRC1	PRC1	chr15	-	91524728	91524899	91524113	91524263	91524977	91525211	13851	247	124	1.85e-09	2.57e-08	-0.143
44428	DTNB	DTNB	chr2	-	25830104	25830190	25803589	25803695	25851039	25851253	44428	209	124	2.21e-08	2.75e-07	-0.143
16823	CD53	CD53	chr1	+	111439274	111439355	111436948	111437023	111441745	111442558	16823	204	124	2.79e-07	3.1e-06	-0.143
46650	AP4B1	AP4B1	chr1	-	114440461	114440565	114438378	114438660	114441339	114441423	46650	227	124	4.88e-05	0.000406473	-0.143
41356	LOC102606465	LOC102606465	chr1	+	101540831	101540950	101491401	101491617	101542918	101543064	41356	242	124	0.000534413	0.00373584	-0.143
15854	FNBP1L	FNBP1L	chr1	+	93988444	93988648	93987638	93987692	93988900	93989048	15854	247	124	0.00486841	0.0277764	-0.143
50208	ZNF683	ZNF683	chr1	-	26688606	26688666	26688124	26688513	26689516	26689625	50208	183	124	0.00691198	0.0379406	-0.143
5900	DOCK8	DOCK8	chr9	+	280790	280905	273047	273100	286460	286636	5900	238	124	2.37e-15	5.17e-14	-0.142
30763	MFF	MFF	chr2	+	228207460	228207535	228205007	228205096	228217229	228217289	30763	198	124	1.18e-13	2.3e-12	-0.142
56051	VEZT	VEZT	chr12	+	95652020	95652058	95650929	95651015	95656681	95656857	56051	161	124	8.89e-12	1.51e-10	-0.142
52830	LETMD1	LETMD1	chr12	+	51447594	51447643	51445870	51445990	51450132	51450285	52830	172	124	5.53e-11	8.83e-10	-0.142
32236	GTF3C2	GTF3C2	chr2	-	27573180	27573256	27566174	27566445	27579605	27579901	32236	199	124	1.09e-09	1.55e-08	-0.142
16755	DPP9	DPP9	chr19	-	4683201	4683336	4682707	4682850	4683488	4683641	16755	247	124	5.68e-08	6.81e-07	-0.142
28267	HSD17B4	HSD17B4	chr5	+	118807330	118807395	118792009	118792063	118809602	118809710	28267	188	124	8.65e-08	1.02e-06	-0.142
24878	DYRK1A	DYRK1A	chr21	+	38794075	38794168	38792600	38792686	38844985	38845182	24878	216	124	0.000246563	0.00183877	-0.142
47523	INTS6	INTS6	chr13	-	51995247	51995470	51969435	51969619	52004429	52004519	47523	247	124	0.000593183	0.00410688	-0.142
37398	ARID1A	ARID1A	chr1	+	27060598	27060764	27059166	27059283	27087346	27087587	37398	247	124	1.42e-77	5.02e-75	-0.141
44309	R3HDM1	R3HDM1	chr2	+	136399105	136399360	136396465	136396692	136402948	136403097	44309	247	124	1.22e-67	3.05e-65	-0.141
53382	CCDC126	CCDC126	chr7	+	23637585	23637670	23636997	23637224	23650789	23651172	53382	208	124	2.15e-26	9.38e-25	-0.141
26747	DPF2	DPF2	chr11	+	65111461	65111559	65111225	65111308	65113136	65113274	26747	221	124	1.31e-20	3.97e-19	-0.141
11234	BCOR	BCOR	chrX	-	39930889	39930943	39930225	39930412	39931601	39934433	11234	177	124	6.06e-15	1.29e-13	-0.141
63722	TCF7	TCF7	chr5	+	133470320	133470355	133451349	133451777	133473749	133473855	63722	158	124	3.05e-09	4.14e-08	-0.141
35463	MR1	MR1	chr1	+	181021457	181021646	181019281	181019422	181022708	181022813	35463	247	124	3.2e-05	0.000273622	-0.141
30243	ZFX	ZFX	chrX	+	24191723	24191840	24190831	24190917	24197299	24197887	30243	240	124	0.000389156	0.00278964	-0.141
43495	PIGB	PIGB	chr15	+	55616977	55617032	55611132	55611611	55619728	55619833	43495	178	124	0.00379739	0.0222209	-0.141
50814	FLNB	FLNB	chr3	+	58127584	58127656	58124008	58124256	58128376	58128479	50814	195	124	2.86e-24	1.1e-22	-0.14
31349	ACAP1	ACAP1	chr17	+	7252269	7252486	7251634	7251794	7253445	7253497	31349	247	124	9.82e-14	1.93e-12	-0.14
49339	MASTL	MASTL	chr10	+	27456030	27456203	27454317	27454468	27458872	27460012	49339	247	124	5.97e-08	7.13e-07	-0.14
38577	PVT1	PVT1	chr8	+	128994605	128994725	128951753	128951922	128996149	128996450	38577	243	124	0.00320346	0.0190891	-0.14
60166	HN1L	HN1L	chr16	+	1733509	1733593	1728277	1728357	1735439	1735588	60166	207	124	0.00595145	0.0332088	-0.14
37736	MBNL1	MBNL1	chr3	+	152175918	152175982	152174055	152174150	152177059	152177134	37736	187	124	4.83e-82	2.09e-79	-0.139
55096	SAMD8	SAMD8	chr10	+	76928298	76928416	76924402	76924498	76935823	76941881	55096	241	124	8.86e-57	1.56e-54	-0.139
50787	LSM14A	LSM14A	chr19	+	34717312	34717369	34712411	34712643	34718269	34720420	50787	180	124	1.21e-48	1.47e-46	-0.139
21717	MUTYH	MUTYH	chr1	-	45798768	45798797	45798589	45798631	45798956	45798996	21717	152	124	2.03e-37	1.49e-35	-0.139
42005	PMS2P5	PMS2P5	chr7	+	74307374	74307598	74306886	74306965	74310232	74310372	42005	247	124	2.03e-19	5.73e-18	-0.139
8410	ZNF326	ZNF326	chr1	+	90472903	90473309	90470691	90470803	90475646	90475845	8410	247	124	3.37e-14	6.81e-13	-0.139
55909	TEX264	TEX264	chr3	+	51708286	51708425	51705190	51705304	51718428	51718650	55909	247	124	1.39e-10	2.14e-09	-0.139
44546	MICAL2	MICAL2	chr11	+	12241747	12242005	12237765	12237866	12243190	12243306	44546	247	124	8.44e-06	7.84e-05	-0.139
17197	GOLGB1	GOLGB1	chr3	-	121438492	121438600	121437234	121437348	121441108	121441215	17197	231	124	0.00162871	0.010353	-0.139
57515	RAC2	RAC2	chr22	-	37627932	37628058	37627270	37627430	37628840	37628958	57515	247	124	0.0030447	0.0182238	-0.139
15681	PDCD6	PDCD6	chr5	+	306716	306875	304291	304336	314531	315089	15681	247	124	0.00845213	0.0452386	-0.139
55903	TEX264	TEX264	chr3	+	51708286	51708397	51705190	51705304	51718428	51718650	55903	234	124	9.92e-10	1.41e-08	-0.138
10909	MIPEP	MIPEP	chr13	-	24448984	24449048	24444151	24444334	24453406	24453493	10909	187	124	3.32e-25	1.35e-23	-0.137
43316	KIAA0101	KIAA0101	chr15	-	64668941	64669104	64657210	64658274	64673156	64673237	43316	247	124	1.62e-24	6.3e-23	-0.137
26743	DPF2	DPF2	chr11	+	65111461	65111555	65111225	65111308	65113136	65113274	26743	217	124	7.9e-17	1.9e-15	-0.137
41515	REV1	REV1	chr2	-	100048202	100048402	100046301	100046410	100050793	100050910	41515	247	124	1.37e-05	0.000123604	-0.137
35733	PRMT7	PRMT7	chr16	+	68349799	68349977	68345944	68346079	68355328	68355365	35733	247	124	0.00266674	0.0161528	-0.137
15673	PDCD6	PDCD6	chr5	+	306716	306869	304291	304336	314531	315089	15673	247	124	0.00822037	0.0441339	-0.137
6878	SLC38A6	SLC38A6	chr14	+	61503776	61503859	61497162	61497241	61504342	61504401	6878	206	124	3.39e-52	4.9e-50	-0.136
6332	PABPC1L	PABPC1L	chr20	+	43565534	43565617	43565277	43565371	43566701	43566832	6332	206	124	1.65e-50	2.17e-48	-0.136
19428	BAZ2B	BAZ2B	chr2	-	160491695	160491768	160472752	160473112	160527218	160527324	19428	196	124	2.36e-17	5.84e-16	-0.136
28154	FCRL6	FCRL6	chr1	+	159785221	159785249	159784010	159784082	159785325	159786047	28154	151	124	0.000112564	0.000887342	-0.136
58941	SLC37A4	SLC37A4	chr11	-	118897312	118897398	118896676	118896790	118897646	118897805	58941	209	124	0.000277246	0.00204364	-0.136
58838	C17orf80	C17orf80	chr17	+	71238382	71238490	71231614	71233134	71239034	71239142	58838	231	124	0.00031916	0.00232909	-0.136
64443	LINC-PINT	LINC-PINT	chr7	-	130686955	130687079	130668811	130668868	130737183	130737314	64443	247	124	0.00260088	0.0157831	-0.136
36388	BDP1	BDP1	chr5	+	70811887	70812098	70810770	70810949	70813148	70813279	36388	247	124	0.00299921	0.0179807	-0.136
61803	CNOT1	CNOT1	chr16	-	58598714	58598812	58594115	58594266	58608512	58608664	61803	221	124	4.55e-101	3.69e-98	-0.135
54650	ZBP1	ZBP1	chr20	-	56191299	56191524	56190567	56190636	56195317	56195632	54650	247	124	4.14e-18	1.08e-16	-0.135
67684	MTRF1	MTRF1	chr13	-	41831808	41831932	41828664	41828756	41834628	41835051	67684	247	124	1.11e-05	0.000101255	-0.135
62426	FYN	FYN	chr6	-	112020717	112020871	112017479	112017659	112024087	112024237	62426	247	124	0.000215316	0.00162149	-0.135
50988	NONO	NONO	chrX	+	70504246	70504303	70503041	70503571	70510478	70510640	50988	180	124	0.000786595	0.00532443	-0.135
26510	OMA1	OMA1	chr1	-	58996272	58996426	58992932	58993007	58999624	58999730	26510	247	124	0.000933728	0.00622914	-0.135
26501	OMA1	OMA1	chr1	-	58996272	58996425	58992932	58993007	58999624	58999730	26501	247	124	0.00111601	0.00733517	-0.135
26489	OMA1	OMA1	chr1	-	58996272	58996397	58992932	58993007	58999624	58999730	26489	247	124	0.00130755	0.00848284	-0.135
34727	GPR137	GPR137	chr11	+	64056074	64056180	64055811	64055940	64056508	64056972	34727	229	124	0.00399318	0.0232287	-0.135
68634	ARMC8	ARMC8	chr3	+	137928658	137928735	137907242	137907372	137940767	137940839	68634	200	124	1.25e-87	6.7e-85	-0.134
27279	TTC21B	TTC21B	chr2	-	166797536	166797694	166789482	166789567	166799728	166799851	27279	247	124	8.21e-66	1.92e-63	-0.134
13889	ADCY10P1	ADCY10P1	chr6	+	41091388	41091535	41090715	41090988	41092223	41092559	13889	247	124	5.94e-48	6.99e-46	-0.134
33928	ARNT	ARNT	chr1	-	150790395	150790506	150789836	150789909	150795669	150795817	33928	234	124	5.99e-39	4.79e-37	-0.134
48630	ANKRD55	ANKRD55	chr5	-	55422444	55422476	55412441	55412609	55422748	55422933	48630	155	124	1.39e-27	6.36e-26	-0.134
54187	SGOL1	SGOL1	chr3	-	20215740	20216547	20212534	20212724	20218092	20218151	54187	247	124	3.48e-08	4.26e-07	-0.134
16211	TERF1	TERF1	chr8	+	73942570	73942630	73939178	73939287	73944276	73944368	16211	183	124	1.08e-06	1.13e-05	-0.134
1549	CAMTA1	CAMTA1	chr1	+	6946299	6946406	6931816	6931900	6947713	6948261	1549	230	124	0.000182915	0.00139291	-0.134
46503	MKKS	MKKS	chr20	-	10394443	10394579	10389271	10389451	10401175	10401406	46503	247	124	0.000591412	0.00409653	-0.134
8248	NDUFAF7	NDUFAF7	chr2	+	37469777	37469836	37468720	37468780	37471005	37471116	8248	182	124	0.000889374	0.0059608	-0.134
16029	CCDC18	CCDC18	chr1	+	93735903	93736371	93730257	93730458	93744019	93744287	16029	247	124	0.00110705	0.00728357	-0.134
9289	ULK4	ULK4	chr3	-	41957468	41957544	41954298	41954391	41959948	41960011	9289	199	124	6.59e-58	1.22e-55	-0.133
25188	MIS18BP1	MIS18BP1	chr14	-	45686221	45686382	45679582	45679731	45687484	45687635	25188	247	124	1.49e-25	6.19e-24	-0.133
48803	IKBKB	IKBKB	chr8	+	42146151	42146246	42129600	42129723	42147673	42147791	48803	218	124	3.81e-07	4.19e-06	-0.133
55656	C16orf70	C16orf70	chr16	+	67168530	67168696	67168257	67168370	67173886	67174020	55656	247	124	4.11e-06	3.98e-05	-0.133
40367	NT5C2	NT5C2	chr10	-	104940920	104941085	104934614	104934739	104952992	104953063	40367	247	124	4.6e-06	4.41e-05	-0.133
3046	ILF3	ILF3	chr19	+	10795091	10795152	10794592	10794646	10798021	10798384	3046	184	124	5.33e-06	5.08e-05	-0.133
59026	AMICA1	AMICA1	chr11	-	118085538	118085601	118083121	118083276	118095655	118095809	59026	186	124	3.66e-28	1.73e-26	-0.132
13978	KLHL24	KLHL24	chr3	+	183354008	183354099	183353410	183353581	183361267	183361330	13978	214	124	4.66e-07	5.06e-06	-0.132
43695	TTLL5	TTLL5	chr14	+	76408032	76408123	76368484	76368567	76420766	76421425	43695	214	124	0.000731108	0.00497789	-0.132
478	SIRT5	SIRT5	chr6	+	13588562	13588696	13584307	13584457	13591900	13592126	478	247	124	1.21e-66	2.95e-64	-0.131
41894	XRRA1	XRRA1	chr11	-	74601964	74602126	74559159	74559507	74617283	74617501	41894	247	124	1.07e-24	4.21e-23	-0.131
45428	P2RX4	P2RX4	chr12	+	121661060	121661237	121659896	121659969	121666335	121666416	45428	247	124	3.04e-09	4.13e-08	-0.131
19280	POLR1B	POLR1B	chr2	+	113312100	113312155	113310221	113310393	113315486	113315658	19280	178	124	6.34e-09	8.35e-08	-0.131
46424	CCDC14	CCDC14	chr3	-	123650560	123650603	123650154	123650373	123652519	123652602	46424	166	124	2.82e-08	3.48e-07	-0.131
38583	PVT1	PVT1	chr8	+	129094998	129095094	129001407	129001537	129108763	129108900	38583	219	124	1.95e-07	2.2e-06	-0.131
56340	C2orf47	C2orf47	chr2	+	200826503	200826651	200824476	200824603	200828455	200828847	56340	247	124	0.000145298	0.00112573	-0.131
28951	SEC16A	SEC16A	chr9	-	139340096	139340171	139338274	139338352	139341306	139341401	28951	198	124	0.000229464	0.00172124	-0.131
61099	PUM2	PUM2	chr2	-	20526021	20526146	20518297	20518406	20527070	20527147	61099	247	124	0.00073621	0.00501091	-0.131
45482	CCDC141	CCDC141	chr2	-	179699513	179699730	179694483	179699167	179701620	179702471	45482	247	124	6.84e-33	4.16e-31	-0.13
57133	KARS	KARS	chr16	-	75678180	75678360	75675461	75675621	75681475	75681585	57133	247	124	1.72e-30	9.39e-29	-0.13
38438	TBC1D31	TBC1D31	chr8	+	124154501	124154696	124153000	124153141	124156956	124157095	38438	247	124	1.19e-24	4.67e-23	-0.13
45978	MTG1	MTG1	chr10	+	135215032	135215094	135213032	135213123	135215652	135215749	45978	185	124	5.32e-19	1.46e-17	-0.13
57807	RAD51	RAD51	chr15	+	41011002	41011097	41001222	41001314	41020908	41021022	57807	218	124	1.95e-12	3.5e-11	-0.13
53506	GINM1	GINM1	chr6	+	149899957	149900109	149893642	149893739	149900969	149901126	53506	247	124	0.000861651	0.00578877	-0.13
48147	ZNF76	ZNF76	chr6	+	35261527	35261688	35260657	35260821	35262232	35262346	48147	247	124	0.00845511	0.0452505	-0.13
20038	HERC4	HERC4	chr10	-	69748419	69748592	69726439	69726559	69750660	69750772	20038	247	124	6.5e-22	2.15e-20	-0.129
68006	BID	BID	chr22	-	18232870	18232940	18222114	18222254	18257146	18257261	68006	193	124	1.48e-17	3.72e-16	-0.129
12267	THAP9	THAP9	chr4	+	83831849	83831964	83828937	83829088	83838096	83841284	12267	238	124	2.66e-10	3.99e-09	-0.129
16430	ZFYVE16	ZFYVE16	chr5	+	79739612	79739739	79738941	79739103	79741081	79741224	16430	247	124	2.69e-06	2.67e-05	-0.129
62191	MTHFSD	MTHFSD	chr16	-	86581640	86581717	86580164	86580255	86582069	86582183	62191	200	124	2.37e-05	0.000206481	-0.129
42606	EEF1A1	EEF1A1	chr6	-	74228076	74228166	74227752	74227965	74228241	74228315	42606	213	124	0.000486842	0.0034276	-0.129
56337	C2orf47	C2orf47	chr2	+	200826688	200826830	200824476	200824603	200828455	200828847	56337	247	124	0.000519719	0.00364043	-0.129
13625	NUMB	NUMB	chr14	-	73745988	73746132	73741917	73744001	73749066	73749213	13625	247	124	0.0064909	0.0358475	-0.129
8767	LY75-CD302	LY75-CD302	chr2	-	160732764	160732856	160731954	160732154	160734834	160735004	8767	215	124	6.89e-52	9.7e-50	-0.128
48665	FAM104A	FAM104A	chr17	-	71208816	71208879	71203491	71205907	71223303	71223403	48665	186	124	5.46e-38	4.18e-36	-0.128
35409	ZNF195	ZNF195	chr11	-	3383775	3383832	3379156	3381795	3392204	3392300	35409	180	124	8.88e-29	4.36e-27	-0.128
4841	KTN1	KTN1	chr14	+	56139889	56139973	56139646	56139730	56142552	56142636	4841	207	124	1.23e-13	2.38e-12	-0.128
8560	IL1RAP	IL1RAP	chr3	+	190273918	190274005	190231839	190232008	190282077	190282142	8560	210	124	0.00777187	0.0420466	-0.128
13494	GNAS	GNAS	chr20	+	57473995	57474040	57470666	57470739	57478582	57478640	13494	168	124	8.57e-51	1.15e-48	-0.127
44983	CCP110	CCP110	chr16	+	19547261	19548909	19543737	19543866	19551978	19552109	44983	247	124	1.24e-25	5.15e-24	-0.127
44230	NUSAP1	NUSAP1	chr15	+	41667909	41668026	41663724	41663882	41669393	41669502	44230	240	124	4.43e-16	1.02e-14	-0.127
6187	LOC103091866	LOC103091866	chr1	+	149671771	149671860	149670208	149670452	149672300	149672983	6187	212	124	5.98e-16	1.36e-14	-0.127
59182	ASXL1	ASXL1	chr20	+	30959580	30959677	30956817	30956926	31015930	31016051	59182	220	124	1.32e-09	1.85e-08	-0.127
58414	IFI44L	IFI44L	chr1	+	79094635	79094684	79086066	79086256	79101021	79101174	58414	172	124	3.95e-09	5.32e-08	-0.127
3978	ZNF138	ZNF138	chr7	+	64275295	64275422	64254765	64254949	64291828	64294059	3978	247	124	0.00012795	0.000999964	-0.127
6401	TCEB1	TCEB1	chr8	-	74876721	74876860	74871999	74872053	74884276	74884522	6401	247	124	0.000416682	0.00296897	-0.127
8871	MPV17	MPV17	chr2	-	27539944	27540040	27535414	27535639	27545314	27545389	8871	219	124	0.000733116	0.00499042	-0.127
3153	THUMPD2	THUMPD2	chr2	-	39996040	39996233	39995563	39995641	39996849	39997259	3153	247	124	3.47e-24	1.32e-22	-0.126
49957	SENP7	SENP7	chr3	-	101136436	101136590	101090696	101090970	101177798	101177896	49957	247	124	1.27e-19	3.65e-18	-0.126
67347	SLC39A9	SLC39A9	chr14	+	69908548	69908689	69890810	69890919	69908785	69908983	67347	247	124	1.09e-10	1.7e-09	-0.126
15100	KANTR	KANTR	chrX	+	53160200	53160309	53123581	53123656	53171029	53173249	15100	232	124	2.87e-07	3.18e-06	-0.126
56114	CTBS	CTBS	chr1	-	85035613	85035822	85031523	85031695	85036264	85036403	56114	247	124	3.77e-06	3.66e-05	-0.126
18038	IP6K2	IP6K2	chr3	-	48732126	48732150	48730883	48731673	48732522	48732854	18038	147	124	0.00254457	0.0154666	-0.126
4142	SUGP2	SUGP2	chr19	-	19109732	19109794	19105952	19106089	19112421	19112483	4142	185	124	1.14e-28	5.53e-27	-0.125
34592	LOC100131564	LOC100131564	chr1	-	93792158	93792219	93791325	93791452	93804913	93805092	34592	184	124	2.21e-18	5.86e-17	-0.125
11962	LINC01578	LINC01578	chr15	+	93426814	93426849	93426072	93426416	93428744	93428814	11962	158	124	1.16e-15	2.58e-14	-0.125
25722	MGEA5	MGEA5	chr10	-	103553669	103553755	103552595	103552700	103557736	103557911	25722	209	124	5.05e-08	6.09e-07	-0.125
26622	IL18R1	IL18R1	chr2	+	103001337	103001458	102998079	102998142	103003320	103003460	26622	244	124	3.28e-19	9.14e-18	-0.124
38598	DOCK10	DOCK10	chr2	-	225750779	225750902	225750387	225750522	225751175	225751248	38598	246	124	2.29e-14	4.69e-13	-0.124
8365	ERP29	ERP29	chr12	+	112457559	112457698	112451257	112451413	112459953	112461024	8365	247	124	1.12e-12	2.05e-11	-0.124
30728	PHC3	PHC3	chr3	-	169843749	169843795	169840378	169840532	169846127	169846175	30728	169	124	3.23e-10	4.81e-09	-0.124
39248	PTPN22	PTPN22	chr1	-	114394648	114394726	114391161	114391248	114397092	114397159	39248	201	124	7.6e-33	4.6e-31	-0.123
48628	ANKRD55	ANKRD55	chr5	-	55422444	55422495	55412441	55412609	55422748	55422933	48628	174	124	3.03e-28	1.45e-26	-0.123
24712	SLC39A6	SLC39A6	chr18	-	33706181	33706979	33704482	33704663	33709076	33709357	24712	247	124	7.11e-18	1.82e-16	-0.123
24367	LRCH3	LRCH3	chr3	+	197592982	197593090	197592293	197592342	197597030	197597149	24367	231	124	1.38e-17	3.49e-16	-0.123
64849	ADIPOR2	ADIPOR2	chr12	+	1890054	1890242	1889616	1889803	1893045	1893239	64849	247	124	9.54e-17	2.28e-15	-0.123
26447	SDHAP1	SDHAP1	chr3	-	195695087	195695256	195694749	195694861	195698193	195698315	26447	247	124	0.000362956	0.00261961	-0.123
65714	KIAA1468	KIAA1468	chr18	+	59947592	59947675	59942606	59942706	59947878	59947942	65714	206	124	0.000600596	0.0041548	-0.123
20700	LNPEP	LNPEP	chr5	+	96342861	96342974	96342130	96342219	96349351	96349535	20700	236	124	8.49e-72	2.46e-69	-0.122
41	AARSD1	AARSD1	chr17	-	41105740	41105795	41103816	41103911	41106892	41106984	41	178	124	1.69e-65	3.91e-63	-0.122
32076	ANAPC4	ANAPC4	chr4	+	25415270	25415364	25411319	25411413	25415945	25416007	32076	217	124	2.95e-65	6.75e-63	-0.122
44899	OAS1	OAS1	chr12	+	113355351	113355505	113354313	113354543	113357291	113357712	44899	247	124	1.51e-58	2.87e-56	-0.122
26952	IVNS1ABP	IVNS1ABP	chr1	-	185275616	185275757	185274667	185274775	185276145	185276271	26952	247	124	3.47e-49	4.32e-47	-0.122
5610	RPSAP58	RPSAP58	chr19	+	23990846	23990956	23990627	23990741	23991520	23991616	5610	233	124	3.87e-38	2.98e-36	-0.122
31741	ARPC4-TTLL3	ARPC4-TTLL3	chr3	+	9874787	9874957	9870643	9871079	9876364	9878040	31741	247	124	2.75e-30	1.48e-28	-0.122
17201	GOLGB1	GOLGB1	chr3	-	121438597	121438615	121437234	121437348	121441108	121441215	17201	141	124	1.58e-14	3.26e-13	-0.122
54275	AAMDC	AAMDC	chr11	+	77566390	77566528	77553524	77553674	77580767	77580863	54275	247	124	1.2e-08	1.54e-07	-0.122
63809	MRPL55	MRPL55	chr1	-	228296137	228296175	228295935	228296019	228296849	228297013	63809	161	124	2.06e-07	2.32e-06	-0.122
12208	ASF1B	ASF1B	chr19	-	14236933	14237049	14232343	14232520	14247159	14247440	12208	239	124	0.00101979	0.00676057	-0.122
65509	ANAPC10	ANAPC10	chr4	-	145985723	145985841	145915726	145916755	146002811	146002902	65509	241	124	0.00135326	0.00874682	-0.122
22359	SMARCA4	SMARCA4	chr19	+	11144442	11144541	11143965	11144193	11144798	11144876	22359	222	124	0.00801607	0.0431742	-0.122
247	IDH1	IDH1	chr2	-	209106717	209106869	209104586	209104727	209108150	209108328	247	247	124	1.87e-75	6.29e-73	-0.121
32541	ARSG	ARSG	chr17	+	66399668	66399811	66397500	66397591	66416329	66417000	32541	247	124	1.5e-16	3.54e-15	-0.121
41092	FAM221A	FAM221A	chr7	+	23737810	23737918	23731008	23731215	23740404	23740487	41092	231	124	3.07e-16	7.11e-15	-0.121
49583	TRAPPC9	TRAPPC9	chr8	-	141436713	141436740	141415675	141415797	141445210	141445339	49583	150	124	1.97e-10	2.99e-09	-0.121
19163	RWDD1	RWDD1	chr6	+	116895220	116895334	116892529	116892818	116901457	116901523	19163	237	124	0.000467672	0.00330325	-0.121
46441	PTAR1	PTAR1	chr9	-	72355636	72355692	72349065	72349170	72356707	72356774	46441	179	124	0.00520783	0.0295165	-0.121
44927	MTUS1	MTUS1	chr8	-	17532694	17532761	17513371	17513574	17541836	17542051	44927	190	124	0.00886015	0.0471198	-0.121
18661	AMBRA1	AMBRA1	chr11	-	46534276	46534363	46529740	46529920	46563494	46564948	18661	210	124	5.33e-24	2e-22	-0.12
58399	C1D	C1D	chr2	-	68280192	68280269	68274304	68274451	68290089	68290159	58399	200	124	3.52e-22	1.18e-20	-0.12
50372	LINC01278	LINC01278	chrX	-	62729823	62729980	62652243	62652371	62780711	62780873	50372	247	124	1.82e-20	5.5e-19	-0.12
29287	TOE1	TOE1	chr1	+	45807144	45807241	45806974	45807015	45807620	45807779	29287	220	124	1.28e-19	3.65e-18	-0.12
8947	LACE1	LACE1	chr6	+	108831414	108831555	108798394	108798495	108840899	108841013	8947	247	124	1.53e-18	4.1e-17	-0.12
30770	MFF	MFF	chr2	+	228217229	228217289	228205007	228205096	228220392	228220477	30770	183	124	1.09e-06	1.13e-05	-0.12
8714	DTX2	DTX2	chr7	+	76099530	76099736	76092939	76093026	76109737	76110094	8714	247	124	4.12e-05	0.000347129	-0.12
46932	DNAJA1	DNAJA1	chr9	+	33026819	33026988	33026479	33026614	33030437	33030665	46932	247	124	0.000232332	0.00174143	-0.12
47747	PXN	PXN	chr12	-	120662445	120662530	120661953	120662180	120703419	120703574	47747	208	124	0.000633996	0.00436492	-0.12
16687	BIRC6	BIRC6	chr2	+	32710544	32710594	32707496	32707650	32710709	32710826	16687	173	124	0.00925494	0.0489116	-0.12
16505	ANKRD36C	ANKRD36C	chr2	-	96574249	96574322	96572541	96572570	96574416	96574445	16505	196	124	9.89e-29	4.83e-27	-0.119
57429	HKR1	HKR1	chr19	+	37848863	37848941	37838678	37838774	37853010	37855357	57429	201	124	1.96e-12	3.53e-11	-0.119
63792	MRPL55	MRPL55	chr1	-	228296137	228296350	228295935	228296019	228296849	228297013	63792	247	124	1.28e-08	1.63e-07	-0.119
23957	NME6	NME6	chr3	-	48338216	48338319	48336564	48336725	48342842	48343175	23957	226	124	1.79e-07	2.04e-06	-0.119
5049	AP3M1	AP3M1	chr10	-	75898563	75898689	75897864	75898140	75910512	75910826	5049	247	124	1.19e-06	1.23e-05	-0.119
575	EIF4A2	EIF4A2	chr3	+	186506098	186506209	186505591	186505671	186506913	186507685	575	234	124	1.07e-192	2.88e-189	-0.118
60931	PPP4R3A	PPP4R3A	chr14	-	91932604	91932760	91931593	91931763	91937180	91937339	60931	247	124	1.37e-29	7.1e-28	-0.118
32359	ARRB2	ARRB2	chr17	+	4618494	4618631	4618307	4618338	4619267	4619328	32359	247	124	4.4e-16	1.01e-14	-0.118
62430	FYN	FYN	chr6	-	112020717	112020873	112017479	112017659	112024087	112024237	62430	247	124	3.66e-12	6.44e-11	-0.118
18734	TMEM14B	TMEM14B	chr6	+	10751369	10751467	10749854	10749931	10755374	10755442	18734	221	124	4.11e-10	6.05e-09	-0.118
39400	ZMYM1	ZMYM1	chr1	+	35558920	35559042	35544963	35545043	35559514	35559684	39400	245	124	7.25e-10	1.04e-08	-0.118
36907	MTERF3	MTERF3	chr8	-	97258534	97258682	97258087	97258159	97263133	97263323	36907	247	124	8.22e-10	1.18e-08	-0.118
42686	EEF1A1	EEF1A1	chr6	-	74228241	74228271	74227888	74227965	74228461	74228494	42686	153	124	1.05e-07	1.23e-06	-0.118
67169	LINC01125	LINC01125	chr2	+	98305357	98305456	98292307	98292391	98306718	98306790	67169	222	124	1.56e-06	1.59e-05	-0.118
3925	NICN1	NICN1	chr3	-	49463030	49463109	49462799	49462871	49463315	49463429	3925	202	124	8.22e-06	7.65e-05	-0.118
51037	PEX5	PEX5	chr12	+	7354836	7354947	7354346	7354437	7355207	7355300	51037	234	124	9.24e-05	0.000738299	-0.118
26485	OMA1	OMA1	chr1	-	58996272	58996361	58992932	58993007	58999624	58999730	26485	212	124	0.00159276	0.0101496	-0.118
33671	KDM5C	KDM5C	chrX	-	53250869	53250975	53250020	53250098	53253921	53254604	33671	229	124	0.00542808	0.0306153	-0.118
68514	TRNT1	TRNT1	chr3	+	3188099	3188307	3186267	3186394	3189133	3189387	68514	247	124	3.45e-48	4.07e-46	-0.117
44429	DTNB	DTNB	chr2	-	25678273	25678363	25674416	25674504	25705664	25705742	44429	213	124	9.7e-26	4.06e-24	-0.117
42323	CBY1	CBY1	chr22	+	39067074	39067193	39066771	39066994	39069163	39069855	42323	242	124	5.62e-23	1.98e-21	-0.117
65886	CEP63	CEP63	chr3	+	134276983	134277189	134270767	134270854	134280218	134283870	65886	247	124	2.92e-20	8.67e-19	-0.117
55057	ZCCHC11	ZCCHC11	chr1	-	52947094	52947307	52943379	52943554	52947475	52947595	55057	247	124	4.93e-18	1.28e-16	-0.117
11687	MYL9	MYL9	chr20	+	35176529	35176596	35173261	35173471	35177479	35178226	11687	190	124	6.49e-12	1.12e-10	-0.117
42983	AHCTF1	AHCTF1	chr1	-	247015206	247015340	247012916	247014744	247016392	247016601	42983	247	124	5.45e-11	8.71e-10	-0.117
59000	ZNF222	ZNF222	chr19	+	44535092	44535218	44531549	44531642	44535969	44537262	59000	247	124	2.5e-10	3.77e-09	-0.117
24230	ETV7	ETV7	chr6	-	36343606	36343812	36341229	36341355	36353310	36353446	24230	247	124	9.72e-10	1.38e-08	-0.117
58063	PARL	PARL	chr3	-	183560085	183560233	183558357	183558428	183562018	183562114	58063	247	124	1.01e-05	9.28e-05	-0.117
47820	IKZF1	IKZF1	chr7	+	50444230	50444491	50367233	50367353	50450237	50450405	47820	247	124	2.23e-05	0.000195293	-0.117
53255	PPFIA1	PPFIA1	chr11	+	70196028	70196145	70194294	70194526	70200406	70200558	53255	240	124	0.00425899	0.0246296	-0.117
50103	ILKAP	ILKAP	chr2	-	239092137	239092381	239090705	239090827	239092660	239092754	50103	247	124	0.00529302	0.029942	-0.117
572	EIF4A2	EIF4A2	chr3	+	186506098	186506205	186505591	186505671	186506913	186507685	572	230	124	9.44e-245	4.29e-241	-0.116
16810	CD53	CD53	chr1	+	111439280	111439355	111437581	111437677	111441745	111442558	16810	198	124	8.26e-20	2.38e-18	-0.116
10338	ODF2L	ODF2L	chr1	-	86821027	86821066	86820456	86820542	86822126	86822285	10338	162	124	2.6e-15	5.65e-14	-0.116
27132	SDCCAG8	SDCCAG8	chr1	+	243468313	243468425	243468014	243468079	243471290	243471479	27132	235	124	3.54e-15	7.65e-14	-0.116
11285	ZNF614	ZNF614	chr19	-	52520828	52520950	52516576	52520612	52521260	52521356	11285	245	124	8.43e-10	1.21e-08	-0.116
4742	HLA-E	HLA-E	chr6	+	30459058	30459098	30458913	30458998	30459387	30459432	4742	163	124	2.7e-06	2.67e-05	-0.116
11755	OPA1	OPA1	chr3	+	193335572	193335626	193333462	193333559	193336657	193336725	11755	177	124	6.03e-05	0.000494048	-0.116
43550	SLC29A1	SLC29A1	chr6	+	44193797	44193904	44191240	44191378	44194999	44195079	43550	230	124	6.54e-05	0.000533878	-0.116
29464	DHDDS	DHDDS	chr1	+	26786527	26786635	26784281	26784396	26795385	26797795	29464	231	124	0.000140933	0.00109334	-0.116
22344	ZFP62	ZFP62	chr5	-	180278987	180279060	180274610	180278493	180287527	180287679	22344	196	124	0.00453528	0.0260668	-0.116
23657	ALAS1	ALAS1	chr3	+	52232687	52232864	52232098	52232271	52233225	52233456	23657	247	124	0.00933265	0.0492606	-0.116
54102	ANKMY2	ANKMY2	chr7	-	16643173	16643285	16642004	16642134	16644345	16644474	54102	235	124	1e-69	2.71e-67	-0.115
64786	GLB1	GLB1	chr3	-	33087128	33087281	33065742	33065817	33087611	33087724	64786	247	124	9.54e-47	1.04e-44	-0.115
1963	IQCB1	IQCB1	chr3	-	121515964	121516074	121514303	121514413	121518042	121518221	1963	233	124	1.05e-21	3.43e-20	-0.115
3581	DPP4	DPP4	chr2	-	162895641	162895694	162895458	162895531	162902041	162902122	3581	176	124	3.86e-19	1.07e-17	-0.115
10348	ODF2L	ODF2L	chr1	-	86821027	86821071	86820456	86820542	86822126	86822285	10348	167	124	2.17e-15	4.76e-14	-0.115
34030	SLC25A19	SLC25A19	chr17	-	73284578	73284672	73282713	73282883	73285434	73285530	34030	217	124	9e-13	1.66e-11	-0.115
36961	ZNF28	ZNF28	chr19	-	53308397	53308515	53300660	53304955	53311259	53311386	36961	241	124	4.09e-09	5.49e-08	-0.115
45419	P2RX4	P2RX4	chr12	+	121654936	121655084	121647663	121648101	121666335	121666431	45419	247	124	5.77e-06	5.47e-05	-0.115
31343	ACAP1	ACAP1	chr17	+	7253265	7253302	7252313	7252486	7253445	7253556	31343	160	124	1.77e-05	0.000157553	-0.115
47584	FBXL4	FBXL4	chr6	-	99374352	99374936	99353301	99353546	99375580	99375698	47584	247	124	5.14e-05	0.000426713	-0.115
53698	SCMH1	SCMH1	chr1	-	41617285	41617356	41608549	41608784	41626546	41626570	53698	194	124	0.00625242	0.0346859	-0.115
57283	ZNF569	ZNF569	chr19	-	37957640	37957706	37956214	37956375	37957985	37958339	57283	189	124	4.67e-30	2.49e-28	-0.114
58070	PARL	PARL	chr3	-	183560085	183560172	183558357	183558428	183562018	183562114	58070	210	124	3.33e-25	1.35e-23	-0.114
29200	GBP3	GBP3	chr1	-	89478946	89479110	89477429	89477710	89479765	89479962	29200	247	124	1.52e-09	2.12e-08	-0.114
1563	CRHR1-IT1	CRHR1-IT1	chr17	+	43717754	43717821	43716340	43716886	43723266	43723595	1563	190	124	1.78e-08	2.24e-07	-0.114
768	BCO2	BCO2	chr11	+	112050000	112050205	112046207	112046412	112064196	112064420	768	247	124	9.1e-05	0.000727645	-0.114
38120	NFRKB	NFRKB	chr11	-	129754880	129754990	129754639	129754741	129755329	129755504	38120	233	124	0.0010539	0.00696716	-0.114
17502	TAMM41	TAMM41	chr3	-	11874476	11874625	11871187	11871338	11880695	11880788	17502	247	124	0.00185054	0.0116059	-0.114
48145	ZNF76	ZNF76	chr6	+	35261527	35261716	35260657	35260821	35262232	35262346	48145	247	124	0.00884892	0.0470643	-0.114
61410	ZNF292	ZNF292	chr6	+	87932487	87932612	87928325	87928449	87943042	87943245	61410	247	124	5.84e-13	1.09e-11	-0.113
26224	GSAP	GSAP	chr7	-	76946872	76947061	76943686	76943806	76950041	76950136	26224	247	124	9.49e-12	1.61e-10	-0.113
61443	NASP	NASP	chr1	+	46066056	46066129	46056894	46056942	46067926	46068037	61443	196	124	1.39e-11	2.34e-10	-0.113
57662	HLA-DQB1	HLA-DQB1	chr6	-	32629123	32629234	32627240	32628026	32629743	32630025	57662	234	124	2.47e-05	0.000214874	-0.113
14114	CSTF2	CSTF2	chrX	+	100078280	100078417	100077239	100077409	100078874	100078994	14114	247	124	0.00126843	0.00824901	-0.113
51279	LOC100506100	LOC100506100	chr9	+	131492438	131492527	131486740	131486914	131495120	131495522	51279	212	124	0.0016216	0.0103144	-0.113
17476	CCAR1	CCAR1	chr10	+	70525644	70525756	70517050	70517134	70530962	70531202	17476	235	124	0.00210245	0.0130392	-0.113
34855	CEP290	CEP290	chr12	-	88508196	88508339	88505470	88505635	88508874	88508959	34855	247	124	0.00550217	0.0309859	-0.113
20916	TRMT61B	TRMT61B	chr2	-	29087882	29087985	29075273	29075365	29092444	29093175	20916	226	124	3.42e-24	1.3e-22	-0.112
50226	SRRM1	SRRM1	chr1	+	24974597	24974657	24973569	24973699	24975349	24975520	50226	183	124	4.97e-09	6.62e-08	-0.112
23841	PMS2P3	PMS2P3	chr7	-	75141632	75141745	75140252	75140436	75141912	75141999	23841	236	124	1.54e-08	1.95e-07	-0.112
23503	INADL	INADL	chr1	+	62538692	62538767	62516637	62516730	62545121	62545239	23503	198	124	1.79e-08	2.24e-07	-0.112
61623	RBM6	RBM6	chr3	+	50084148	50084266	50000008	50000118	50085677	50085752	61623	241	124	2.51e-08	3.1e-07	-0.112
19024	UBA7	UBA7	chr3	-	49846822	49846916	49846408	49846592	49846974	49847158	19024	217	124	4.12e-08	5.01e-07	-0.112
66062	RNF14	RNF14	chr5	+	141354368	141354520	141353147	141353307	141357867	141358395	66062	247	124	7.82e-07	8.29e-06	-0.112
52022	USPL1	USPL1	chr13	+	31195209	31195376	31191829	31192193	31195900	31196029	52022	247	124	1.14e-06	1.18e-05	-0.112
66333	ZBTB8OS	ZBTB8OS	chr1	-	33100368	33100393	33099551	33099673	33116002	33116191	66333	148	124	5.15e-06	4.92e-05	-0.112
64265	ADGRG5	ADGRG5	chr16	+	57604329	57604447	57601767	57602036	57608726	57609004	64265	241	124	0.000175007	0.0013389	-0.112
6134	CHFR	CHFR	chr12	-	133446204	133446375	133438052	133438220	133448870	133449008	6134	247	124	0.000677096	0.00463629	-0.112
43208	MAN2A1	MAN2A1	chr5	+	109139854	109139978	109125160	109125228	109152973	109153139	43208	247	124	0.000703134	0.00480013	-0.112
55019	NEDD1	NEDD1	chr12	+	97318610	97318720	97313762	97313903	97328753	97328983	55019	233	124	2.54e-36	1.78e-34	-0.111
39643	SH2D1B	SH2D1B	chr1	-	162368712	162368877	162365055	162367105	162372528	162372592	39643	247	124	7.83e-34	4.93e-32	-0.111
23288	WASH7P	WASH7P	chr1	-	17258	17368	16857	17055	17605	17742	23288	233	124	3.4e-25	1.37e-23	-0.111
10885	YPEL5	YPEL5	chr2	+	30378715	30378776	30371110	30371407	30379493	30379658	10885	184	124	5.32e-23	1.88e-21	-0.111
5342	PSMD5	PSMD5	chr9	-	123591376	123591486	123586771	123586963	123593608	123593737	5342	233	124	3.82e-16	8.81e-15	-0.111
23889	USP4	USP4	chr3	-	49362282	49362472	49362134	49362196	49365118	49365249	23889	247	124	8.35e-12	1.43e-10	-0.111
26460	FAM120B	FAM120B	chr6	+	170702747	170702879	170700100	170700209	170704574	170704667	26460	247	124	1.99e-11	3.3e-10	-0.111
4413	APEX2	APEX2	chrX	+	55028683	55028864	55027978	55028062	55029394	55029541	4413	247	124	3.51e-08	4.29e-07	-0.111
39371	RAD51D	RAD51D	chr17	-	33445519	33445638	33434384	33434466	33446129	33446191	39371	242	124	9.56e-08	1.12e-06	-0.111
13903	ADCY10P1	ADCY10P1	chr6	+	41092223	41092559	41090715	41090988	41095283	41095347	13903	247	124	1.89e-05	0.0001671	-0.111
1268	SLC18B1	SLC18B1	chr6	-	133093153	133093388	133092174	133092268	133094131	133094227	1268	247	124	0.000788144	0.00533431	-0.111
41399	ORC3	ORC3	chr6	+	88306444	88306604	88304070	88304125	88311501	88311599	41399	247	124	0.00211074	0.0130865	-0.111
62801	MBD5	MBD5	chr2	+	149067698	149067855	148990813	148990964	149099782	149099905	62801	247	124	3.89e-64	8.42e-62	-0.11
40180	DPH2	DPH2	chr1	+	44437058	44437742	44436267	44436380	44437829	44438006	40180	247	124	8.33e-16	1.88e-14	-0.11
17770	MTRR	MTRR	chr5	+	7873485	7873639	7870882	7871036	7875370	7875488	17770	247	124	2.87e-11	4.71e-10	-0.11
54436	OFD1	OFD1	chrX	+	13769367	13769487	13767545	13767652	13774696	13774886	54436	243	124	0.00914013	0.0483609	-0.11
47759	KIAA1429	KIAA1429	chr8	-	95560378	95560433	95556054	95556170	95565612	95565746	47759	178	124	1.87e-35	1.28e-33	-0.109
64971	TAF8	TAF8	chr6	+	42025126	42025251	42023689	42023752	42034049	42034197	64971	247	124	1.74e-16	4.1e-15	-0.109
58622	U2AF1L4	U2AF1L4	chr19	-	36235391	36235441	36234970	36235322	36235526	36235639	58622	173	124	1.82e-09	2.53e-08	-0.109
50650	NNT	NNT	chr5	+	43619188	43619221	43615949	43616167	43624133	43624222	50650	156	124	2.01e-05	0.000176907	-0.109
320	SFXN4	SFXN4	chr10	-	120901764	120901885	120900424	120900831	120905747	120905865	320	244	124	7.85e-58	1.44e-55	-0.108
4825	BIN1	BIN1	chr2	-	127815048	127815177	127808377	127808488	127816586	127816731	4825	247	124	1.3e-51	1.79e-49	-0.108
60296	ABI2	ABI2	chr2	+	204247965	204248044	204244934	204245107	204255768	204255866	60296	202	124	6.06e-44	5.78e-42	-0.108
54288	HNRNPC	HNRNPC	chr14	-	21731825	21731988	21731469	21731495	21737456	21737638	54288	247	124	5.89e-35	3.89e-33	-0.108
48935	RMDN1	RMDN1	chr8	-	87520344	87520400	87519223	87519341	87520720	87521009	48935	179	124	1.68e-25	6.94e-24	-0.108
67279	NPAT	NPAT	chr11	-	108057208	108057296	108056129	108056221	108058824	108058906	67279	211	124	1.13e-14	2.36e-13	-0.108
25637	TASP1	TASP1	chr20	-	13539654	13539761	13514668	13514788	13561543	13561628	25637	230	124	3.09e-14	6.27e-13	-0.108
52466	COX15	COX15	chr10	-	101478102	101478257	101476104	101476218	101480743	101480825	52466	247	124	3.65e-09	4.92e-08	-0.108
68216	NLRC5	NLRC5	chr16	+	57089347	57089426	57088943	57089006	57091976	57092060	68216	202	124	4.59e-08	5.55e-07	-0.108
47954	CUL4B	CUL4B	chrX	-	119688762	119688808	119680990	119681094	119691778	119691894	47954	169	124	4.4e-06	4.23e-05	-0.108
38352	UNC13D	UNC13D	chr17	-	73836098	73836205	73835919	73836023	73836305	73836410	38352	230	124	9.05e-06	8.37e-05	-0.108
55667	BPTF	BPTF	chr17	+	65882246	65882432	65871680	65871860	65887959	65888150	55667	247	124	6.67e-05	0.00054341	-0.108
41495	AAK1	AAK1	chr2	-	69766443	69766553	69759172	69759294	69769654	69769797	41495	233	124	0.000108369	0.000856329	-0.108
25931	SRSF7	SRSF7	chr2	-	38976381	38976487	38975720	38975795	38976670	38976847	25931	229	124	5.43e-66	1.28e-63	-0.107
24106	RALGAPA1	RALGAPA1	chr14	-	36215758	36215876	36211573	36211771	36217790	36218030	24106	241	124	8.34e-65	1.86e-62	-0.107
27975	N4BP2L2	N4BP2L2	chr13	-	33052023	33052185	33016524	33018263	33054726	33054774	27975	247	124	2.73e-37	1.98e-35	-0.107
14083	UPP1	UPP1	chr7	+	48142893	48143008	48141420	48141579	48146469	48146679	14083	238	124	4.51e-35	3.02e-33	-0.107
14300	LMAN2L	LMAN2L	chr2	-	97378843	97378876	97377600	97377762	97399255	97399338	14300	156	124	2.72e-31	1.54e-29	-0.107
52335	ATAT1	ATAT1	chr6	+	30610544	30610788	30609952	30610024	30613671	30613751	52335	247	124	1.13e-12	2.07e-11	-0.107
33946	BOD1L1	BOD1L1	chr4	-	13580535	13580580	13579205	13579255	13581551	13581597	33946	168	124	5.36e-10	7.81e-09	-0.107
19443	BAZ2B	BAZ2B	chr2	-	160310123	160310312	160304752	160304920	160335085	160335232	19443	247	124	7.99e-06	7.44e-05	-0.107
12263	TNFRSF14	TNFRSF14	chr1	+	2492932	2493107	2492062	2492153	2493215	2493396	12263	247	124	5.95e-05	0.000488313	-0.107
15211	GPS1	GPS1	chr17	+	80010250	80010335	80009762	80009840	80011149	80011242	15211	208	124	0.000109866	0.000867692	-0.107
46467	CENPL	CENPL	chr1	-	173775576	173775714	173772100	173772643	173776404	173776448	46467	247	124	0.00173731	0.0109772	-0.107
6178	UPF2	UPF2	chr10	-	12021055	12021164	12009339	12009453	12039670	12039756	6178	232	124	0.00181899	0.0114299	-0.107
3730	SF3B3	SF3B3	chr16	+	70584552	70584581	70582272	70582345	70588348	70588500	3730	152	124	0.00213672	0.0132337	-0.107
52771	EWSR1	EWSR1	chr22	+	29686401	29686582	29682986	29683123	29687553	29687588	52771	247	124	0.00375545	0.0219961	-0.107
56800	BCLAF1	BCLAF1	chr6	-	136590278	136590441	136589299	136589477	136590574	136590750	56800	247	124	1.49e-68	3.92e-66	-0.106
20779	PABPC4	PABPC4	chr1	-	40029507	40029594	40029285	40029413	40030142	40030214	20779	210	124	6.07e-31	3.37e-29	-0.106
47936	ZNHIT1	ZNHIT1	chr7	+	100861599	100861766	100860984	100861498	100865884	100866055	47936	247	124	2.15e-19	6.06e-18	-0.106
1176	DENND4C	DENND4C	chr9	+	19296005	19296244	19290701	19290874	19298053	19298120	1176	247	124	1.13e-11	1.91e-10	-0.106
39479	STAG2	STAG2	chrX	+	123155216	123155281	123094409	123094716	123156380	123156521	39479	188	124	2.79e-08	3.45e-07	-0.106
20983	NLRC3	NLRC3	chr16	-	3625064	3625177	3617243	3617325	3627149	3627405	20983	236	124	0.000223559	0.00167993	-0.106
48146	ZNF76	ZNF76	chr6	+	35261527	35261692	35260657	35260821	35262232	35262346	48146	247	124	0.00120266	0.00785496	-0.106
12141	NVL	NVL	chr1	-	224500735	224500853	224495692	224495965	224505395	224505495	12141	241	124	0.00392927	0.0228952	-0.106
67354	SLC35D1	SLC35D1	chr1	-	67476910	67477117	67474767	67474850	67486051	67486130	67354	247	124	8.02e-38	6.06e-36	-0.105
30801	ARIH2	ARIH2	chr3	+	48962150	48962274	48960180	48960244	48964894	48965246	30801	247	124	6.95e-18	1.79e-16	-0.105
37819	LOC100132352	LOC100132352	chr9	+	68741662	68741815	68728836	68728906	68743104	68743230	37819	247	124	1.84e-17	4.6e-16	-0.105
9710	IL2RA	IL2RA	chr10	-	6063467	6063656	6061832	6061904	6066206	6066317	9710	247	124	8.85e-16	1.99e-14	-0.105
53646	UBE2W	UBE2W	chr8	-	74737381	74737484	74722708	74722864	74742615	74742736	53646	226	124	0.00125514	0.0081688	-0.105
4200	APEH	APEH	chr3	+	49712615	49712742	49711921	49712054	49713126	49713220	4200	247	124	0.00189328	0.0118576	-0.105
10437	MX2	MX2	chr21	+	42762491	42762630	42754336	42754491	42767513	42767712	10437	247	124	0.00363759	0.0213895	-0.105
44376	MTERF4	MTERF4	chr2	-	242036657	242036842	242029394	242029459	242038810	242039309	44376	247	124	0.00423648	0.0245066	-0.105
53641	PPP4R3B	PPP4R3B	chr2	-	55818640	55818711	55816014	55816092	55831113	55831212	53641	194	124	0.00920745	0.0486823	-0.105
23351	HEXA	HEXA	chr15	-	72645408	72645519	72643537	72643575	72647899	72647965	23351	234	124	9.55e-72	2.76e-69	-0.104
7487	PHKB	PHKB	chr16	+	47581594	47581662	47581343	47581459	47614205	47614269	7487	191	124	1.21e-47	1.38e-45	-0.104
30815	ARIH2	ARIH2	chr3	+	48962150	48962272	48960180	48960244	48964894	48965246	30815	245	124	3.73e-22	1.25e-20	-0.104
44521	CTR9	CTR9	chr11	+	10783493	10783601	10781719	10781868	10784977	10785085	44521	231	124	7.05e-19	1.93e-17	-0.104
58987	RNMTL1	RNMTL1	chr17	+	686322	686567	685512	685932	691204	691372	58987	247	124	1.29e-11	2.18e-10	-0.104
56143	ACYP1	ACYP1	chr14	-	75528386	75528465	75519927	75520362	75530172	75530264	56143	202	124	2.09e-09	2.89e-08	-0.104
54188	SGOL1	SGOL1	chr3	-	20216496	20216547	20212534	20212724	20218092	20218151	54188	174	124	3.56e-09	4.81e-08	-0.104
31241	IL15	IL15	chr4	+	142642211	142642330	142641621	142641719	142643076	142643161	31241	242	124	6.54e-06	6.16e-05	-0.104
46317	C8orf76	C8orf76	chr8	-	124238739	124238872	124232195	124232537	124243539	124243997	46317	247	124	8.48e-05	0.000680262	-0.104
54270	AAMDC	AAMDC	chr11	+	77542940	77543058	77532207	77532283	77553524	77553674	54270	241	124	0.000577201	0.0040042	-0.104
66077	GEMIN2	GEMIN2	chr14	+	39602864	39602923	39601161	39601272	39605643	39606177	66077	182	124	1.99e-38	1.54e-36	-0.103
50523	ANAPC16	ANAPC16	chr10	+	73983650	73983814	73975757	73975896	73990123	73990198	50523	247	124	2.11e-09	2.91e-08	-0.103
19032	UBA7	UBA7	chr3	-	49846822	49846888	49846408	49846592	49846974	49847158	19032	189	124	2.79e-07	3.1e-06	-0.103
354	AASDHPPT	AASDHPPT	chr11	+	105950896	105951109	105950193	105950419	105962042	105962204	354	247	124	1.51e-05	0.000135383	-0.103
17332	CDC42SE2	CDC42SE2	chr5	+	130721240	130721341	130694901	130695240	130726685	130726801	17332	224	124	0.000225248	0.00169176	-0.103
63688	RNF19A	RNF19A	chr8	-	101287180	101287389	101282096	101282241	101299728	101300495	63688	247	124	0.000239808	0.00179247	-0.103
65115	GSTZ1	GSTZ1	chr14	+	77794254	77794380	77793814	77793895	77795465	77795544	65115	247	124	0.00221271	0.0136544	-0.103
30250	CISD3	CISD3	chr17	+	36888013	36888159	36887572	36887692	36889528	36891858	30250	247	124	0.00244493	0.0149254	-0.103
29695	ANK3	ANK3	chr10	-	62268231	62268272	62039295	62039397	62374943	62374982	29695	164	124	0.00379319	0.0222007	-0.103
18035	IP6K2	IP6K2	chr3	-	48731891	48731958	48730883	48731673	48732522	48732854	18035	190	124	0.00395977	0.0230457	-0.103
37426	CNOT2	CNOT2	chr12	+	70726546	70726626	70713077	70713144	70729217	70729343	37426	203	124	0.00576566	0.0322884	-0.103
9944	THAP1	THAP1	chr8	-	42694328	42694524	42691816	42693479	42698166	42698474	9944	247	124	5.47e-53	8.19e-51	-0.102
25407	C8orf59	C8orf59	chr8	-	86131464	86131589	86129614	86129731	86132534	86132651	25407	247	124	2.32e-26	1.01e-24	-0.102
3890	C1orf50	C1orf50	chr1	+	43233179	43233295	43232915	43233061	43239233	43239320	3890	239	124	7.82e-25	3.11e-23	-0.102
52240	CLEC7A	CLEC7A	chr12	-	10275843	10275962	10269375	10271189	10277895	10278047	52240	242	124	3.93e-20	1.16e-18	-0.102
30745	PHC3	PHC3	chr3	-	169846127	169846196	169840378	169840532	169846471	169847340	30745	192	124	3.64e-14	7.34e-13	-0.102
409	MPHOSPH9	MPHOSPH9	chr12	-	123646661	123646739	123645682	123645930	123647560	123647681	409	201	124	1.47e-11	2.46e-10	-0.102
68642	ARMC8	ARMC8	chr3	+	137907242	137907372	137906089	137906441	137928658	137928735	68642	247	124	1.74e-08	2.19e-07	-0.102
8707	DTX2	DTX2	chr7	+	76099616	76099736	76092939	76093026	76109737	76110094	8707	243	124	0.000402948	0.00287979	-0.102
39722	IGFLR1	IGFLR1	chr19	-	36231278	36231465	36230610	36230989	36231924	36232124	39722	247	124	5.59e-41	4.75e-39	-0.101
62038	TRMT11	TRMT11	chr6	+	126329802	126329891	126329537	126329618	126332398	126332563	62038	212	124	1.21e-25	5.03e-24	-0.101
19960	ZMYND8	ZMYND8	chr20	-	45841286	45841370	45837858	45839542	45848908	45848975	19960	207	124	4.72e-10	6.92e-09	-0.101
22069	PLA2G16	PLA2G16	chr11	-	63365532	63365635	63357571	63357840	63381471	63381540	22069	226	124	1.22e-09	1.72e-08	-0.101
68173	ANKRD11	ANKRD11	chr16	-	89358088	89358207	89357420	89357591	89371613	89371752	68173	242	124	7.11e-08	8.41e-07	-0.101
28900	ZNF146	ZNF146	chr19	+	36716855	36716975	36709027	36709097	36719649	36719721	28900	243	124	0.00240034	0.0146927	-0.101
23200	TGDS	TGDS	chr13	-	95243110	95243197	95235347	95235490	95244494	95244563	23200	210	124	0.00282731	0.0170468	-0.101
32386	SLFN13	SLFN13	chr17	-	33773858	33773951	33771633	33772712	33774286	33774433	32386	216	124	0.00722877	0.0394766	-0.101
573	EIF4A2	EIF4A2	chr3	+	186506098	186506201	186505591	186505671	186506913	186507685	573	226	124	1.87e-209	5.82e-206	-0.1
17555	FAM21C	FAM21C	chr10	+	46237270	46237384	46235526	46235694	46238837	46238931	17555	237	124	3.02e-07	3.34e-06	-0.1
50134	GPCPD1	GPCPD1	chr20	-	5572483	5572532	5564926	5564968	5573972	5574057	50134	172	124	4.95e-06	4.74e-05	-0.1
18481	PUM1	PUM1	chr1	-	31437520	31437757	31426560	31426828	31438828	31439044	18481	247	124	0.00012293	0.000963282	-0.1
36735	LINC00426	LINC00426	chr13	-	30938205	30938342	30937297	30937363	30946421	30946511	36735	247	124	0.000161954	0.00124532	-0.1
32446	KIAA1328	KIAA1328	chr18	+	34424181	34424265	34415196	34415339	34465519	34465635	32446	207	124	0.000171603	0.00131533	-0.1
33447	SLC25A26	SLC25A26	chr3	+	66286967	66287124	66271167	66271553	66293626	66293736	33447	247	124	0.002416	0.0147786	-0.1
44302	R3HDM1	R3HDM1	chr2	+	136399105	136399174	136396465	136396692	136402948	136403097	44302	192	124	7.13e-29	3.54e-27	-0.099
2148	KRIT1	KRIT1	chr7	-	91873315	91873415	91871347	91871451	91874215	91874485	2148	223	124	2.11e-21	6.78e-20	-0.099
58985	MAVS	MAVS	chr20	+	3841978	3842151	3838281	3838456	3842900	3843060	58985	247	124	4.72e-19	1.3e-17	-0.099
21729	MUTYH	MUTYH	chr1	-	45798768	45798842	45798589	45798631	45798956	45798996	21729	197	124	4.11e-16	9.45e-15	-0.099
6913	SLC35D2	SLC35D2	chr9	-	99098998	99099066	99086372	99086451	99106185	99106278	6913	191	124	1.95e-11	3.23e-10	-0.099
52	LINC00152	LINC00152	chr2	+	87777640	87777749	87754973	87755164	87779741	87779942	52	232	124	3.53e-10	5.22e-09	-0.099
61946	PPOX	PPOX	chr1	+	161137128	161137276	161136889	161137024	161137784	161137917	61946	247	124	1.63e-08	2.06e-07	-0.099
18368	STAU1	STAU1	chr20	-	47782533	47782822	47770469	47770608	47790731	47790806	18368	247	124	2.33e-06	2.32e-05	-0.099
42003	PMS2P5	PMS2P5	chr7	+	74307374	74307470	74306886	74306965	74310232	74310372	42003	219	124	9.09e-06	8.4e-05	-0.099
407	MPHOSPH9	MPHOSPH9	chr12	-	123646661	123646765	123645682	123645930	123647560	123647681	407	227	124	0.000425451	0.00302927	-0.099
38121	NFRKB	NFRKB	chr11	-	129754880	129754990	129754639	129754777	129755329	129755504	38121	233	124	0.000650256	0.00446751	-0.099
2789	BRCC3	BRCC3	chrX	+	154327486	154327664	154319058	154319114	154344331	154344463	2789	247	124	0.00699966	0.0383529	-0.099
11372	CHEK2	CHEK2	chr22	-	29092888	29092975	29091697	29091861	29095825	29095925	11372	210	124	3.52e-42	3.15e-40	-0.098
57693	ISOC2	ISOC2	chr19	-	55967002	55967212	55966626	55966697	55967715	55967856	57693	247	124	2.15e-36	1.52e-34	-0.098
50303	ATXN2L	ATXN2L	chr16	+	28847769	28847811	28847253	28847443	28848048	28848558	50303	165	124	4.59e-16	1.05e-14	-0.098
16293	WWOX	WWOX	chr16	+	78151110	78151311	78148872	78149051	78198079	78198186	16293	247	124	1.84e-15	4.05e-14	-0.098
29256	DROSHA	DROSHA	chr5	-	31521229	31521345	31515560	31515671	31526185	31527019	29256	239	124	3.84e-07	4.21e-06	-0.098
30814	ARIH2	ARIH2	chr3	+	48962150	48962272	48956280	48956431	48964894	48965246	30814	245	124	6.16e-07	6.6e-06	-0.098
48613	AP5M1	AP5M1	chr14	+	57740961	57741607	57735605	57736106	57746912	57747140	48613	247	124	0.000389247	0.00278996	-0.098
49723	ZNF655	ZNF655	chr7	+	99160810	99160889	99158155	99158318	99161485	99162328	49723	202	124	0.00227974	0.0140299	-0.098
18896	CD101	CD101	chr1	+	117561775	117562021	117560777	117561182	117564194	117564605	18896	247	124	0.00899172	0.0477061	-0.098
8239	PRPF3	PRPF3	chr1	+	150302869	150302967	150300778	150300925	150305154	150305238	8239	221	124	3.67e-50	4.76e-48	-0.097
333	ZNF573	ZNF573	chr19	-	38249115	38249236	38229202	38231095	38260644	38260734	333	244	124	9.78e-44	9.21e-42	-0.097
68424	RER1	RER1	chr1	+	2324708	2324794	2323213	2323397	2327222	2327310	68424	209	124	7.89e-29	3.9e-27	-0.097
45967	FAM136A	FAM136A	chr2	-	70528568	70528735	70527971	70528112	70529056	70529220	45967	247	124	5.7e-24	2.14e-22	-0.097
14352	ACADVL	ACADVL	chr17	+	7127464	7127542	7127286	7127388	7127639	7127712	14352	201	124	9.15e-21	2.81e-19	-0.097
20184	MBTPS1	MBTPS1	chr16	-	84109159	84109261	84108201	84108346	84115351	84115513	20184	225	124	4.05e-19	1.12e-17	-0.097
10571	TANGO2	TANGO2	chr22	+	20049052	20049206	20043465	20043536	20050860	20050965	10571	247	124	1.85e-12	3.33e-11	-0.097
5460	PPP2R5C	PPP2R5C	chr14	+	102290350	102290527	102252354	102252520	102323022	102323222	5460	247	124	1.85e-09	2.57e-08	-0.097
59819	SLC41A3	SLC41A3	chr3	-	125769740	125769893	125752510	125752521	125786789	125787089	59819	247	124	1.69e-08	2.13e-07	-0.097
22067	MIATNB	MIATNB	chr22	+	27122606	27122757	27113215	27113422	27170118	27170180	22067	247	124	4.12e-06	3.98e-05	-0.097
24566	CLSTN1	CLSTN1	chr1	-	9797555	9797612	9795942	9796100	9801151	9801314	24566	180	124	0.0012543	0.00816425	-0.097
1715	ST7L	ST7L	chr1	-	113093222	113093315	113084572	113084712	113098489	113098640	1715	216	124	0.00179627	0.0113051	-0.097
31767	PPP2R2B	PPP2R2B	chr5	-	145971611	145971759	145969067	145969789	145972533	145972625	31767	247	124	0.00338245	0.0200346	-0.097
48153	ZNF76	ZNF76	chr6	+	35261527	35261705	35260657	35260821	35262232	35262346	48153	247	124	0.00386765	0.0225673	-0.097
34906	VPS29	VPS29	chr12	-	110939221	110939364	110933816	110934008	110939853	110939945	34906	247	124	0.00635348	0.035174	-0.097
56605	ATXN3	ATXN3	chr14	-	92545758	92545812	92537278	92537397	92547308	92547405	56605	177	124	2.13e-45	2.14e-43	-0.096
26445	SDHAP1	SDHAP1	chr3	-	195689386	195689498	195686791	195686957	195690170	195690292	26445	235	124	3.25e-34	2.09e-32	-0.096
13449	SLC25A17	SLC25A17	chr22	-	41188528	41188680	41175012	41175129	41195026	41195044	13449	247	124	8.25e-29	4.06e-27	-0.096
8137	FAM107B	FAM107B	chr10	-	14598360	14598404	14595320	14595386	14613761	14614188	8137	167	124	4.25e-14	8.53e-13	-0.096
588	TAF11	TAF11	chr6	-	34848065	34848128	34845554	34846497	34850708	34850857	588	186	124	1.58e-11	2.63e-10	-0.096
15239	DECR1	DECR1	chr8	+	91027768	91027894	91013579	91013789	91029351	91029554	15239	247	124	6.69e-07	7.14e-06	-0.096
1060	TRA2A	TRA2A	chr7	-	23570799	23570889	23561325	23561459	23571407	23571660	1060	213	124	2.45e-06	2.44e-05	-0.096
28134	OXA1L	OXA1L	chr14	+	23238985	23239141	23237166	23237380	23239401	23239487	28134	247	124	2.74e-06	2.71e-05	-0.096
40375	NT5C2	NT5C2	chr10	-	104940989	104941085	104934614	104934739	104952992	104953063	40375	219	124	1.55e-05	0.000138495	-0.096
67820	SELO	SELO	chr22	+	50651054	50651113	50649059	50649340	50654145	50654296	67820	182	124	0.000135641	0.00105492	-0.096
63522	LINC00539	LINC00539	chr13	-	21886284	21886504	21885180	21885257	21886590	21886694	63522	247	124	0.00079052	0.00534856	-0.096
63524	LINC00539	LINC00539	chr13	-	21886289	21886504	21885180	21885257	21886590	21886694	63524	247	124	0.0016306	0.0103628	-0.096
60216	GALT	GALT	chr9	+	34647828	34647958	34647085	34647255	34648044	34648168	60216	247	124	7.75e-42	6.8e-40	-0.095
54295	HNRNPC	HNRNPC	chr14	-	21731778	21731988	21731469	21731495	21737456	21737638	54295	247	124	1.66e-27	7.57e-26	-0.095
17612	SETMAR	SETMAR	chr3	+	4355350	4355445	4344987	4345210	4357895	4358949	17612	218	124	3.81e-17	9.33e-16	-0.095
34588	LOC100131564	LOC100131564	chr1	-	93792158	93792219	93791325	93791452	93802933	93803069	34588	184	124	2.85e-15	6.19e-14	-0.095
1697	ST7L	ST7L	chr1	-	113143462	113143470	113140592	113140708	113153462	113153625	1697	131	124	2.44e-13	4.65e-12	-0.095
3154	THUMPD2	THUMPD2	chr2	-	39982434	39982549	39971509	39971618	39983028	39983100	3154	238	124	4.54e-11	7.31e-10	-0.095
50726	EIF4G1	EIF4G1	chr3	+	184035108	184035219	184032282	184032462	184035504	184035604	50726	234	124	9.48e-11	1.49e-09	-0.095
48210	RPL5	RPL5	chr1	+	93301757	93301948	93300335	93300470	93303012	93303190	48210	247	124	6.67e-10	9.61e-09	-0.095
41508	REV1	REV1	chr2	-	100067806	100067989	100065797	100065966	100078957	100079084	41508	247	124	4.54e-09	6.07e-08	-0.095
26579	INO80C	INO80C	chr18	-	33069295	33069349	33060416	33060527	33077682	33077955	26579	177	124	1.02e-08	1.32e-07	-0.095
45968	FAM136A	FAM136A	chr2	-	70528683	70528735	70527971	70528112	70529056	70529220	45968	175	124	4.26e-07	4.65e-06	-0.095
39224	TEX10	TEX10	chr9	-	103070781	103070963	103065913	103066124	103072580	103072661	39224	247	124	1.3e-06	1.34e-05	-0.095
36287	C1orf27	C1orf27	chr1	+	186355127	186355215	186352153	186352288	186357573	186357679	36287	211	124	2.78e-06	2.74e-05	-0.095
4274	NOD1	NOD1	chr7	-	30492449	30492656	30487913	30487997	30494752	30494927	4274	247	124	3.11e-06	3.05e-05	-0.095
27236	RABGAP1L	RABGAP1L	chr1	+	174846529	174846743	174780969	174781098	174926593	174926686	27236	247	124	3.31e-06	3.23e-05	-0.095
44715	RBM4	RBM4	chr11	+	66413473	66413588	66407170	66407594	66424606	66424730	44715	238	124	0.000186292	0.00141626	-0.095
15201	GPS1	GPS1	chr17	+	80010131	80010335	80009762	80009840	80011149	80011242	15201	247	124	0.000338208	0.00245748	-0.095
5057	FAHD2CP	FAHD2CP	chr2	+	96685228	96685448	96680856	96681073	96686872	96686981	5057	247	124	0.000448007	0.00317565	-0.095
33548	CYLD	CYLD	chr16	+	50778640	50778777	50776672	50776752	50783486	50784113	33548	247	124	4.2e-39	3.39e-37	-0.094
63823	MRPL55	MRPL55	chr1	-	228296655	228296722	228295935	228296019	228296849	228297013	63823	190	124	5.48e-26	2.32e-24	-0.094
44313	R3HDM1	R3HDM1	chr2	+	136394558	136394636	136393657	136393753	136396187	136396225	44313	201	124	2.44e-23	8.8e-22	-0.094
2804	NTMT1	NTMT1	chr9	+	132394928	132395134	132388431	132388574	132396332	132396585	2804	247	124	9.12e-09	1.18e-07	-0.094
4517	SP110	SP110	chr2	-	231067294	231067438	231065600	231065681	231072705	231072774	4517	247	124	4.99e-06	4.78e-05	-0.094
67240	GON4L	GON4L	chr1	-	155731980	155732165	155730234	155730432	155733102	155733355	67240	247	124	0.00112514	0.00738858	-0.094
4554	TMEM63A	TMEM63A	chr1	-	226054811	226054863	226054273	226054382	226055587	226055730	4554	175	124	0.00148659	0.00952428	-0.094
9776	MDN1	MDN1	chr6	-	90396102	90396136	90395545	90395692	90396620	90396742	9776	157	124	0.00719897	0.0393381	-0.094
39380	GOLT1B	GOLT1B	chr12	+	21660877	21661043	21659818	21659910	21661316	21661495	39380	247	124	0.0076907	0.0416799	-0.094
5128	TRPV2	TRPV2	chr17	+	16330035	16330191	16326782	16327081	16330762	16330861	5128	247	124	3.39e-63	7.24e-61	-0.093
56802	BCLAF1	BCLAF1	chr6	-	136590317	136590441	136589299	136589477	136590574	136590750	56802	247	124	5.27e-27	2.36e-25	-0.093
50436	NKTR	NKTR	chr3	+	42671457	42671564	42668691	42668719	42672037	42672067	50436	230	124	3.47e-12	6.11e-11	-0.093
30685	TM6SF1	TM6SF1	chr15	+	83795506	83795599	83793365	83793528	83796109	83796229	30685	216	124	8.89e-12	1.51e-10	-0.093
66310	SP140L	SP140L	chr2	+	231265029	231265128	231264841	231264957	231265669	231265778	66310	222	124	1.62e-05	0.000144304	-0.093
6137	CHFR	CHFR	chr12	-	133447309	133447369	133438052	133438220	133448870	133448980	6137	183	124	1.99e-05	0.000175072	-0.093
14293	RHOT1	RHOT1	chr17	+	30530125	30530198	30529788	30529919	30530908	30530992	14293	196	124	0.000514453	0.00360697	-0.093
41569	PAM	PAM	chr5	+	102363885	102363942	102360834	102361038	102364590	102366808	41569	180	124	0.00149098	0.00955034	-0.093
16993	CCDC53	CCDC53	chr12	-	102443966	102444065	102439831	102439897	102455689	102455902	16993	222	124	0.00387961	0.0226304	-0.093
45522	DLG1	DLG1	chr3	-	197022184	197022279	197009549	197009716	197023216	197023348	45522	218	124	0.00946155	0.049852	-0.093
68516	TRNT1	TRNT1	chr3	+	3188113	3188307	3186267	3186394	3189133	3189387	68516	247	124	3.01e-58	5.64e-56	-0.092
63690	RNF19A	RNF19A	chr8	-	101315387	101315629	101299728	101300495	101322094	101322394	63690	247	124	1.6e-56	2.78e-54	-0.092
63684	RNF19A	RNF19A	chr8	-	101315387	101315593	101299728	101300495	101322094	101322394	63684	247	124	1.61e-56	2.79e-54	-0.092
63692	RNF19A	RNF19A	chr8	-	101315387	101315583	101299728	101300495	101322094	101322394	63692	247	124	1.61e-56	2.79e-54	-0.092
23699	SCRN2	SCRN2	chr17	-	45917556	45917738	45916809	45917009	45918035	45918209	23699	247	124	6.67e-33	4.06e-31	-0.092
60892	LARP4	LARP4	chr12	+	50831517	50831621	50829270	50829407	50834221	50834332	60892	227	124	1.05e-26	4.65e-25	-0.092
56799	BCLAF1	BCLAF1	chr6	-	136590266	136590441	136589299	136589477	136590574	136590750	56799	247	124	1.93e-26	8.47e-25	-0.092
15708	CKLF	CKLF	chr16	+	66596974	66597120	66592092	66592251	66599788	66600190	15708	247	124	3.26e-18	8.53e-17	-0.092
45965	FAM136A	FAM136A	chr2	-	70528539	70528735	70527971	70528112	70529056	70529220	45965	247	124	2.23e-17	5.55e-16	-0.092
59678	CUL5	CUL5	chr11	+	107954791	107954943	107948902	107948967	107959253	107959386	59678	247	124	2.24e-16	5.22e-15	-0.092
68252	NBAS	NBAS	chr2	-	15679346	15679480	15674666	15674765	15691616	15691660	68252	247	124	1.52e-12	2.75e-11	-0.092
34580	FBXO4	FBXO4	chr5	+	41939542	41939718	41934234	41934410	41941293	41941672	34580	247	124	1.54e-10	2.35e-09	-0.092
45966	FAM136A	FAM136A	chr2	-	70528653	70528735	70527971	70528112	70529056	70529220	45966	205	124	3.51e-10	5.21e-09	-0.092
46075	PCNXL2	PCNXL2	chr1	-	233335899	233336010	233334684	233334776	233344263	233344435	46075	234	124	2.42e-09	3.32e-08	-0.092
10108	DAZAP1	DAZAP1	chr19	+	1425876	1425959	1422346	1422395	1428840	1428994	10108	206	124	6.47e-09	8.52e-08	-0.092
50977	YWHAZ	YWHAZ	chr8	-	101964156	101964356	101960823	101961128	101965496	101965623	50977	247	124	4.33e-07	4.72e-06	-0.092
13729	PMM2	PMM2	chr16	+	8898653	8898700	8895655	8895767	8900172	8900264	13729	170	124	1.91e-05	0.000168618	-0.092
14286	RHOT1	RHOT1	chr17	+	30538134	30538257	30536368	30536464	30551634	30552790	14286	246	124	1.93e-05	0.000170804	-0.092
21332	MGST2	MGST2	chr4	+	140599696	140599796	140586921	140587231	140616350	140616421	21332	223	124	4.35e-05	0.000365151	-0.092
51016	OXR1	OXR1	chr8	+	107715133	107715318	107704955	107705105	107718609	107719373	51016	247	124	7.13e-05	0.000578473	-0.092
11641	POP5	POP5	chr12	-	121017576	121017726	121017316	121017400	121018917	121019060	11641	247	124	9.98e-05	0.000792569	-0.092
66395	NCALD	NCALD	chr8	-	102792151	102792207	102731479	102731876	102928036	102928086	66395	179	124	0.000271355	0.00200446	-0.092
167	CHD1	CHD1	chr5	-	98195675	98195772	98194667	98194719	98199111	98199290	167	220	124	0.00339511	0.0200955	-0.092
8066	WNK1	WNK1	chr12	+	989886	990165	987377	987527	990857	990955	8066	247	124	1.69e-47	1.9e-45	-0.091
39717	IGFLR1	IGFLR1	chr19	-	36231280	36231465	36230940	36230989	36231924	36232124	39717	247	124	7.59e-28	3.53e-26	-0.091
63856	ATP9B	ATP9B	chr18	+	76973961	76974038	76966936	76967012	77013380	77013541	63856	200	124	1.99e-16	4.65e-15	-0.091
61618	RBM6	RBM6	chr3	+	50084592	50084759	50036872	50036946	50085677	50085752	61618	247	124	1.23e-14	2.56e-13	-0.091
751	CENPU	CENPU	chr4	-	185621973	185622035	185618800	185618957	185623242	185623290	751	185	124	7.84e-12	1.34e-10	-0.091
4902	ATAD2B	ATAD2B	chr2	-	24039506	24039590	24033185	24033372	24042616	24042752	4902	207	124	1.9e-08	2.37e-07	-0.091
41619	PPP1R12A	PPP1R12A	chr12	-	80199945	80200132	80192273	80192364	80201005	80201110	41619	247	124	4e-08	4.87e-07	-0.091
41624	PPP1R12A	PPP1R12A	chr12	-	80199945	80200098	80192273	80192364	80201005	80201110	41624	247	124	5.4e-08	6.49e-07	-0.091
50971	YWHAZ	YWHAZ	chr8	-	101964156	101964353	101960823	101961128	101965496	101965623	50971	247	124	2.36e-07	2.65e-06	-0.091
22141	NFATC3	NFATC3	chr16	+	68248231	68248335	68224670	68225678	68260252	68263162	22141	227	124	5.54e-07	5.98e-06	-0.091
8276	DCUN1D4	DCUN1D4	chr4	+	52775085	52775145	52765435	52765544	52777235	52777340	8276	183	124	9.35e-05	0.000746064	-0.091
57992	ISG20	ISG20	chr15	+	89180592	89180760	89179397	89179523	89182573	89182825	57992	247	124	0.000488985	0.00344105	-0.091
65834	LOC645513	LOC645513	chr4	+	120379125	120379232	120375937	120376288	120381337	120381397	65834	230	124	0.00368224	0.0216284	-0.091
8273	DCUN1D4	DCUN1D4	chr4	+	52775085	52775141	52765435	52765544	52777235	52777340	8273	179	124	0.00882518	0.0469549	-0.091
27237	RABGAP1L	RABGAP1L	chr1	+	174846529	174846743	174843523	174843644	174926593	174926686	27237	247	124	0.0093811	0.0494855	-0.091
8269	PREB	PREB	chr2	-	27354539	27354699	27353624	27354376	27354877	27354950	8269	247	124	2.6e-19	7.29e-18	-0.09
59273	ANKRD36B	ANKRD36B	chr2	-	98138458	98138535	98132194	98132408	98139788	98139930	59273	200	124	5.11e-13	9.57e-12	-0.09
21155	FAM49B	FAM49B	chr8	-	130892621	130892704	130891634	130891717	130915557	130915596	21155	206	124	6.57e-10	9.48e-09	-0.09
38478	RTN4	RTN4	chr2	-	55201830	55201893	55200698	55200757	55209650	55209789	38478	186	124	2.97e-06	2.92e-05	-0.09
27288	LYSMD3	LYSMD3	chr5	-	89816180	89816278	89811444	89815301	89820851	89821117	27288	221	124	0.000140108	0.00108751	-0.09
32334	TMEM175	TMEM175	chr4	+	942198	942403	941903	941942	944208	944306	32334	247	124	0.000421926	0.00300489	-0.09
60982	MLLT10	MLLT10	chr10	+	21860888	21860955	21846549	21846753	21875222	21875277	60982	190	124	0.00102165	0.00677138	-0.09
10572	TANGO2	TANGO2	chr22	+	20048696	20048884	20043465	20043536	20049052	20049206	10572	247	124	0.00243642	0.0148812	-0.09
24575	C11orf30	C11orf30	chr11	+	76179895	76179941	76174864	76175124	76183607	76183884	24575	169	124	0.00401698	0.0233534	-0.09
4823	BIN1	BIN1	chr2	-	127815048	127815177	127808729	127808819	127816586	127816731	4823	247	124	0.00410094	0.0237947	-0.09
32009	ATP6V0B	ATP6V0B	chr1	+	44441471	44441520	44440319	44440779	44441761	44441845	32009	172	124	0.0087294	0.0465374	-0.09
51361	KLHL28	KLHL28	chr14	-	45400535	45400744	45393512	45398394	45403317	45403761	51361	247	124	1.27e-194	3.75e-191	-0.089
48545	CDC26	CDC26	chr9	-	116036839	116036868	116035608	116035718	116037661	116037869	48545	152	124	1.1e-80	4.47e-78	-0.089
20186	MBTPS1	MBTPS1	chr16	-	84109130	84109261	84108201	84108346	84115351	84115513	20186	247	124	4.23e-31	2.37e-29	-0.089
66808	ARHGAP15	ARHGAP15	chr2	+	143925456	143925548	143886898	143887035	143959702	143959771	66808	215	124	1.16e-28	5.66e-27	-0.089
53155	NUP88	NUP88	chr17	-	5307418	5307562	5302871	5302970	5308376	5308447	53155	247	124	6.55e-28	3.06e-26	-0.089
40007	EFTUD1	EFTUD1	chr15	-	82499371	82499474	82456193	82456325	82507057	82507196	40007	226	124	5.29e-24	1.99e-22	-0.089
42918	DHX16	DHX16	chr6	-	30629532	30629729	30627808	30628019	30630403	30630519	42918	247	124	1.17e-12	2.14e-11	-0.089
14726	C9orf142	C9orf142	chr9	+	139887380	139887426	139887091	139887156	139887504	139887695	14726	169	124	1.65e-09	2.3e-08	-0.089
57942	MKL1	MKL1	chr22	-	40990677	40990739	40948109	40948371	41032481	41032723	57942	185	124	3.53e-09	4.77e-08	-0.089
21055	BZRAP1-AS1	BZRAP1-AS1	chr17	+	56423640	56423704	56414562	56415040	56429095	56429275	21055	187	124	3.37e-08	4.13e-07	-0.089
9951	FLCN	FLCN	chr17	-	17139789	17139997	17136101	17136215	17140225	17140502	9951	247	124	9.08e-06	8.4e-05	-0.089
56089	RNF7	RNF7	chr3	+	141461485	141461749	141457050	141457351	141462350	141462398	56089	247	124	1.32e-05	0.000119177	-0.089
42890	DPP8	DPP8	chr15	-	65744297	65744440	65737997	65739344	65746600	65746753	42890	247	124	1.8e-05	0.000159463	-0.089
8588	FAM222B	FAM222B	chr17	-	27089003	27089174	27082995	27086894	27093603	27093725	8588	247	124	0.000577399	0.00400509	-0.089
41600	C6orf62	C6orf62	chr6	-	24708954	24709100	24705089	24706490	24714545	24714668	41600	247	124	0.00144911	0.0093003	-0.089
20910	ITGB1	ITGB1	chr10	-	33225169	33225327	33224419	33224486	33247072	33247293	20910	247	124	2.9e-77	1.02e-74	-0.088
47877	PXMP4	PXMP4	chr20	-	32298360	32298579	32290549	32295775	32302479	32302542	47877	247	124	4.37e-18	1.14e-16	-0.088
20725	CMC1	CMC1	chr3	+	28335924	28336017	28304781	28304871	28357823	28357914	20725	216	124	9.05e-18	2.31e-16	-0.088
21892	CAPN12	CAPN12	chr19	-	39225452	39225510	39221746	39221863	39226009	39226069	21892	181	124	1.46e-11	2.46e-10	-0.088
15746	OXCT1	OXCT1	chr5	-	41794778	41794851	41794104	41794180	41801123	41801172	15746	196	124	4.88e-08	5.9e-07	-0.088
37006	FRS2	FRS2	chr12	+	69874078	69874139	69864128	69864310	69924644	69924740	37006	184	124	1.09e-07	1.27e-06	-0.088
29848	ATG7	ATG7	chr3	+	11340835	11340890	11340159	11340329	11348416	11348534	29848	178	124	4.7e-07	5.1e-06	-0.088
39397	ZMYM1	ZMYM1	chr1	+	35558994	35559042	35544963	35545043	35559514	35559684	39397	171	124	1.39e-06	1.43e-05	-0.088
48938	RMDN1	RMDN1	chr8	-	87507057	87507195	87500780	87500868	87519223	87519341	48938	247	124	2.9e-06	2.86e-05	-0.088
33848	EIF4G3	EIF4G3	chr1	-	21137230	21137377	21132784	21133993	21139650	21139732	33848	247	124	3.2e-05	0.00027367	-0.088
12253	TNFRSF14	TNFRSF14	chr1	+	2492932	2493113	2492062	2492153	2493215	2493396	12253	247	124	0.00138905	0.00895858	-0.088
38103	BCAS3	BCAS3	chr17	+	58766292	58766407	58761342	58761397	58767046	58767122	38103	238	124	0.00180176	0.0113348	-0.088
43734	ANKRD10	ANKRD10	chr13	-	111553367	111553424	111545374	111545610	111558379	111558471	43734	180	124	0.00201753	0.0125666	-0.088
21849	PPIP5K2	PPIP5K2	chr5	+	102503775	102503999	102502882	102503024	102508858	102508984	21849	247	124	0.00317139	0.0189132	-0.088
47495	CTC1	CTC1	chr17	-	8139148	8139277	8138370	8138603	8139375	8139660	47495	247	124	0.00337491	0.0199919	-0.088
57809	RAD51	RAD51	chr15	+	41022050	41022172	41021702	41021832	41023252	41024356	57809	245	124	0.00449147	0.0258351	-0.088
41267	SSBP4	SSBP4	chr19	+	18542162	18542228	18541650	18541740	18542456	18542516	41267	189	124	0.00773555	0.0418961	-0.088
56387	VPS13D	VPS13D	chr1	+	12295119	12295248	12294247	12294420	12302569	12302647	56387	247	124	8.8e-55	1.43e-52	-0.087
11960	LINC01578	LINC01578	chr15	+	93426814	93427008	93426072	93426416	93428744	93428814	11960	247	124	5.57e-35	3.69e-33	-0.087
51346	SNHG17	SNHG17	chr20	-	37054582	37054696	37049652	37049745	37055061	37055146	51346	237	124	1.27e-29	6.62e-28	-0.087
12305	RNPEP	RNPEP	chr1	+	201966446	201966682	201965274	201965391	201969029	201969143	12305	247	124	3.06e-22	1.03e-20	-0.087
32019	SLC37A3	SLC37A3	chr7	-	140080081	140080190	140069389	140069482	140082237	140082396	32019	232	124	6.74e-21	2.09e-19	-0.087
27432	GK	GK	chrX	+	30745582	30745669	30742217	30742298	30746848	30749577	27432	210	124	4.04e-19	1.12e-17	-0.087
51127	KDSR	KDSR	chr18	-	61002489	61002591	60994970	60999134	61006032	61006116	51127	225	124	7.83e-13	1.45e-11	-0.087
2784	BRCC3	BRCC3	chrX	+	154327489	154327664	154319058	154319114	154344331	154344463	2784	247	124	1.84e-11	3.06e-10	-0.087
19581	FBXW7	FBXW7	chr4	-	153333631	153333681	153332311	153333024	153456092	153456185	19581	173	124	2.09e-11	3.45e-10	-0.087
20494	SPIN1	SPIN1	chr9	+	91077410	91077664	91063855	91063904	91083286	91083520	20494	247	124	1.43e-10	2.19e-09	-0.087
32382	TMEM222	TMEM222	chr1	+	27657731	27657890	27657475	27657628	27658560	27658592	32382	247	124	1.41e-07	1.63e-06	-0.087
65335	AFAP1	AFAP1	chr4	-	7830136	7830303	7820802	7820898	7840250	7840430	65335	247	124	3.03e-07	3.35e-06	-0.087
41635	PPP1R12A	PPP1R12A	chr12	-	80199945	80200077	80192273	80192364	80201005	80201110	41635	247	124	1.87e-06	1.89e-05	-0.087
50847	EDEM2	EDEM2	chr20	-	33719430	33719586	33714053	33714178	33722540	33722752	50847	247	124	2.01e-05	0.000177072	-0.087
47844	PRMT9	PRMT9	chr4	-	148594788	148595025	148594109	148594277	148601473	148601622	47844	247	124	0.000147734	0.00114326	-0.087
55683	BPTF	BPTF	chr17	+	65882243	65882432	65871671	65871860	65887959	65888150	55683	247	124	0.000152103	0.00117507	-0.087
30011	FYB	FYB	chr5	-	39126106	39126237	39124354	39124380	39127842	39127888	30011	247	124	0.000745863	0.00507019	-0.087
6257	CHMP4A	CHMP4A	chr14	-	24680885	24681035	24679859	24679974	24682614	24683036	6257	247	124	0.00133137	0.00862324	-0.087
59353	CAMLG	CAMLG	chr5	+	134077155	134077213	134074169	134074482	134086448	134087850	59353	181	124	0.00182862	0.0114806	-0.087
29168	ZCCHC6	ZCCHC6	chr9	-	88941285	88941406	88940248	88940429	88943254	88943407	29168	244	124	0.00218565	0.0135099	-0.087
30298	IDS	IDS	chrX	-	148579674	148579838	148577876	148578047	148582479	148582531	30298	247	124	9.16e-27	4.07e-25	-0.086
25405	C8orf59	C8orf59	chr8	-	86131464	86131592	86129614	86129731	86132534	86132651	25405	247	124	1.44e-25	5.96e-24	-0.086
33491	SRPK1	SRPK1	chr6	-	35840339	35840496	35838710	35838736	35842009	35842116	33491	247	124	2.77e-22	9.32e-21	-0.086
48634	ANKRD55	ANKRD55	chr5	-	55422444	55422592	55412441	55412609	55422748	55422933	48634	247	124	3.7e-21	1.17e-19	-0.086
4635	ADCK2	ADCK2	chr7	+	140390559	140390613	140389396	140389525	140394462	140394908	4635	177	124	2.25e-17	5.57e-16	-0.086
63794	MRPL55	MRPL55	chr1	-	228296655	228296714	228295935	228296019	228296849	228297013	63794	182	124	1.03e-12	1.88e-11	-0.086
63533	SIRPB1	SIRPB1	chr20	-	1546999	1547133	1546798	1546913	1551450	1551783	63533	247	124	9.38e-12	1.59e-10	-0.086
50529	ANAPC16	ANAPC16	chr10	+	73983645	73983814	73975757	73975896	73990123	73990198	50529	247	124	2.96e-10	4.42e-09	-0.086
7197	MAPKAPK5-AS1	MAPKAPK5-AS1	chr12	-	112278136	112278281	112277572	112277807	112279130	112280706	7197	247	124	7.85e-09	1.02e-07	-0.086
41513	REV1	REV1	chr2	-	100067806	100067963	100065797	100065966	100078957	100079084	41513	247	124	1.42e-08	1.8e-07	-0.086
47755	KIAA1429	KIAA1429	chr8	-	95502166	95502310	95500004	95501088	95504879	95505046	47755	247	124	2.25e-08	2.79e-07	-0.086
67284	IZUMO4	IZUMO4	chr19	+	2097583	2097811	2097422	2097494	2097927	2097954	67284	247	124	2.44e-06	2.42e-05	-0.086
55010	DEDD2	DEDD2	chr19	-	42720831	42721197	42719299	42719404	42721783	42721944	55010	247	124	2.25e-05	0.000197075	-0.086
66405	NCALD	NCALD	chr8	-	102894926	102895058	102731479	102731876	102899368	102899455	66405	247	124	6.29e-05	0.000514886	-0.086
37079	RAD17	RAD17	chr5	+	68667860	68668044	68666531	68666998	68669656	68669914	37079	247	124	7.84e-05	0.000631438	-0.086
49966	ZNF131	ZNF131	chr5	+	43139266	43139411	43123310	43123412	43161350	43161708	49966	247	124	0.000101067	0.000802269	-0.086
57761	SLC50A1	SLC50A1	chr1	+	155109303	155109427	155108774	155108852	155110454	155110574	57761	247	124	7.04e-29	3.5e-27	-0.085
66544	LOC283922	LOC283922	chr16	-	74382300	74382396	74378676	74378869	74382764	74382913	66544	219	124	8.83e-28	4.08e-26	-0.085
13455	SLC25A17	SLC25A17	chr22	-	41190517	41190584	41175012	41175129	41195026	41195087	13455	190	124	5.01e-15	1.07e-13	-0.085
19060	TUBD1	TUBD1	chr17	-	57941024	57941208	57936840	57937785	57955463	57955637	19060	247	124	2.05e-10	3.11e-09	-0.085
41633	PPP1R12A	PPP1R12A	chr12	-	80199945	80200042	80192273	80192364	80201005	80201110	41633	220	124	7.7e-08	9.09e-07	-0.085
27088	DNAJC4	DNAJC4	chr11	+	64000172	64000337	63999901	64000086	64001365	64001753	27088	247	124	1.67e-07	1.9e-06	-0.085
51176	EPB41	EPB41	chr1	+	29385100	29385157	29379615	29379824	29391493	29391670	51176	180	124	4.52e-07	4.92e-06	-0.085
58338	DUSP22	DUSP22	chr6	+	335113	335163	311879	311962	345853	345928	58338	173	124	3.38e-06	3.3e-05	-0.085
14341	RBM27	RBM27	chr5	+	145631273	145631437	145616846	145616995	145634505	145634655	14341	247	124	1.54e-05	0.00013801	-0.085
20188	MBTPS1	MBTPS1	chr16	-	84109150	84109261	84108201	84108346	84115351	84115513	20188	234	124	7.27e-05	0.000588956	-0.085
35975	ELF2	ELF2	chr4	-	139988837	139988924	139983018	139983211	139993019	139993157	35975	210	124	0.000155115	0.00119678	-0.085
34104	NOP58	NOP58	chr2	+	203164808	203164860	203162567	203162629	203164956	203165090	34104	175	124	0.000236335	0.00176897	-0.085
43357	PRMT2	PRMT2	chr21	+	48056355	48056459	48055506	48055675	48056807	48056902	43357	227	124	0.000378324	0.0027199	-0.085
13094	NGLY1	NGLY1	chr3	-	25773809	25773955	25770623	25770809	25775362	25775473	13094	247	124	0.00857609	0.0458316	-0.085
56176	MKNK1	MKNK1	chr1	-	47027149	47027345	47023078	47024472	47028320	47028515	56176	247	124	0.00908074	0.0480983	-0.085
2807	CENPK	CENPK	chr5	-	64846932	64847069	64838628	64838675	64847390	64847463	2807	247	124	6.78e-47	7.42e-45	-0.084
49201	MTF1	MTF1	chr1	-	38310609	38310660	38305591	38305830	38322922	38323381	49201	174	124	1.73e-45	1.75e-43	-0.084
330	ZNF573	ZNF573	chr19	-	38245840	38245901	38229202	38231095	38260644	38260737	330	184	124	1.49e-30	8.17e-29	-0.084
1009	ANKRD36	ANKRD36	chr2	+	97873670	97873743	97873547	97873576	97875417	97875446	1009	196	124	1.52e-29	7.88e-28	-0.084
45185	SNX14	SNX14	chr6	-	86243316	86243518	86239909	86239993	86246509	86246642	45185	247	124	1.07e-10	1.66e-09	-0.084
58008	ISG20	ISG20	chr15	+	89182178	89182303	89179397	89179523	89182573	89182825	58008	247	124	2.96e-08	3.64e-07	-0.084
20894	ITGB1	ITGB1	chr10	-	33225169	33225351	33224419	33224486	33247072	33247293	20894	247	124	1.23e-06	1.27e-05	-0.084
20508	PICALM	PICALM	chr11	-	85687665	85687725	85685750	85685855	85692171	85692271	20508	183	124	1.57e-06	1.6e-05	-0.084
2831	LINC01089	LINC01089	chr12	-	122239477	122239514	122237752	122237862	122239612	122239714	2831	160	124	1.07e-05	9.82e-05	-0.084
52379	USP34	USP34	chr2	-	61430274	61430398	61420035	61420115	61431631	61431736	52379	247	124	1.9e-05	0.000167812	-0.084
34093	NOP58	NOP58	chr2	+	203164701	203164860	203162567	203162629	203164956	203165090	34093	247	124	3.06e-05	0.000262122	-0.084
30010	FYB	FYB	chr5	-	39126052	39126237	39124354	39124380	39127842	39127888	30010	247	124	0.00106833	0.00705158	-0.084
56197	YAF2	YAF2	chr12	-	42592937	42593037	42555414	42555567	42631400	42631526	56197	223	124	0.00108321	0.0071378	-0.084
30005	FYB	FYB	chr5	-	39126099	39126237	39124354	39124380	39127842	39127909	30005	247	124	0.00253126	0.0153953	-0.084
7078	CARD8	CARD8	chr19	-	48726975	48727125	48724986	48725112	48733694	48733957	7078	247	124	0.00258689	0.015711	-0.084
23800	DCAF16	DCAF16	chr4	-	17811159	17811315	17806729	17806848	17812069	17812381	23800	247	124	0.00323949	0.0192553	-0.084
11296	SIRT2	SIRT2	chr19	-	39389018	39389065	39384458	39384507	39390145	39390463	11296	170	124	0.0076872	0.0416647	-0.084
32077	ANAPC4	ANAPC4	chr4	+	25415266	25415364	25411319	25411413	25415945	25416007	32077	221	124	6.26e-70	1.71e-67	-0.083
37407	RBM48	RBM48	chr7	+	92165747	92165788	92163715	92164284	92166164	92166823	37407	164	124	1.04e-64	2.3e-62	-0.083
27052	AK2	AK2	chr1	-	33497144	33497262	33490042	33490168	33502336	33502512	27052	241	124	3.75e-44	3.6e-42	-0.083
61065	MBIP	MBIP	chr14	-	36777297	36777395	36769990	36770029	36780778	36780931	61065	221	124	1.46e-33	9.08e-32	-0.083
19294	PEX14	PEX14	chr1	+	10636834	10636908	10596269	10596354	10659294	10659423	19294	197	124	8.64e-32	5.01e-30	-0.083
43344	PRMT2	PRMT2	chr21	+	48056350	48056459	48055506	48055675	48056807	48056902	43344	232	124	4.59e-17	1.12e-15	-0.083
68070	PPP1R8	PPP1R8	chr1	+	28167524	28167745	28165209	28165363	28169696	28169841	68070	247	124	9.23e-12	1.57e-10	-0.083
27025	USP21	USP21	chr1	+	161130118	161130296	161129253	161129468	161130409	161131030	27025	247	124	1.67e-07	1.91e-06	-0.083
6981	DMTF1	DMTF1	chr7	+	86823999	86824142	86823040	86823418	86824346	86825648	6981	247	124	1.08e-06	1.13e-05	-0.083
38921	IL16	IL16	chr15	+	81598763	81598888	81595896	81595991	81600945	81605104	38921	247	124	0.000101485	0.000805266	-0.083
748	IVD	IVD	chr15	+	40707021	40707181	40705165	40705286	40707599	40707681	748	247	124	0.000160852	0.00123765	-0.083
37812	LOC100132352	LOC100132352	chr9	+	68728578	68728707	68727456	68727638	68728836	68728906	37812	247	124	0.000955883	0.00636689	-0.083
61947	PPOX	PPOX	chr1	+	161138234	161138366	161137784	161137917	161138782	161138820	61947	247	124	0.0012341	0.00804517	-0.083
64178	HSP90B1	HSP90B1	chr12	+	104326572	104326724	104326054	104326196	104327733	104328065	64178	247	124	0.00162179	0.0103145	-0.083
28927	ACBD6	ACBD6	chr1	-	180295545	180295697	180283826	180283857	180366650	180366740	28927	247	124	0.00740764	0.0403454	-0.083
43522	GS1-124K5.11	GS1-124K5.11	chr7	-	66038401	66038537	66019571	66019824	66041741	66041916	43522	247	124	9.84e-46	1.01e-43	-0.082
13731	PMM2	PMM2	chr16	+	8898623	8898700	8895655	8895767	8900172	8900264	13731	200	124	6.93e-19	1.9e-17	-0.082
34029	SLC25A19	SLC25A19	chr17	-	73284582	73284672	73282713	73282883	73285434	73285530	34029	213	124	6.12e-17	1.48e-15	-0.082
55761	BIN3	BIN3	chr8	-	22494037	22494176	22487954	22488091	22494434	22494475	55761	247	124	9.68e-17	2.31e-15	-0.082
5018	NAP1L4	NAP1L4	chr11	-	2970456	2970494	2965659	2966876	2972488	2972524	5018	161	124	9.36e-16	2.09e-14	-0.082
20715	CMC1	CMC1	chr3	+	28335924	28336020	28304781	28304871	28357823	28357914	20715	219	124	8.66e-12	1.48e-10	-0.082
33558	HMGXB4	HMGXB4	chr22	+	35658222	35658414	35653444	35653550	35659070	35659219	33558	247	124	2.91e-09	3.97e-08	-0.082
14658	TMX3	TMX3	chr18	-	66368852	66368904	66367641	66367722	66368981	66369027	14658	175	124	1.99e-07	2.25e-06	-0.082
47663	OSBPL2	OSBPL2	chr20	+	60835072	60835181	60831112	60831277	60838671	60838747	47663	232	124	4.02e-06	3.89e-05	-0.082
51280	LOC100506100	LOC100506100	chr9	+	131492342	131492527	131486740	131486914	131495120	131495522	51280	247	124	3.47e-05	0.000295103	-0.082
34105	NOP58	NOP58	chr2	+	203164736	203164860	203162567	203162629	203164956	203165090	34105	247	124	6.45e-05	0.000526811	-0.082
30006	FYB	FYB	chr5	-	39126073	39126237	39124354	39124380	39127842	39127909	30006	247	124	0.000396278	0.00283555	-0.082
61435	NASP	NASP	chr1	+	46072992	46074009	46072153	46072263	46078840	46078920	61435	247	124	0.000930887	0.00621228	-0.082
18037	IP6K2	IP6K2	chr3	-	48732134	48732274	48731891	48731958	48732522	48732854	18037	247	124	0.00403316	0.0234405	-0.082
18898	CD101	CD101	chr1	+	117561794	117562021	117560777	117561182	117564194	117564605	18898	247	124	1.36e-30	7.44e-29	-0.081
26997	RREB1	RREB1	chr6	+	7240670	7240835	7229229	7232140	7246656	7247454	26997	247	124	0.000110806	0.000874533	-0.081
30765	MFF	MFF	chr2	+	228207460	228207535	228205007	228205096	228220392	228220477	30765	198	124	0.000245986	0.00183584	-0.081
63822	MRPL55	MRPL55	chr1	-	228296655	228296722	228295935	228296019	228296961	228297013	63822	190	124	0.00112337	0.00737862	-0.081
61957	PPOX	PPOX	chr1	+	161138182	161138366	161137784	161137917	161138782	161138820	61957	247	124	0.00181162	0.0113928	-0.081
56178	MKNK1	MKNK1	chr1	-	47027149	47027308	47023078	47024472	47028320	47028515	56178	247	124	0.00498249	0.0283699	-0.081
58075	PARL	PARL	chr3	-	183560089	183560235	183558357	183558428	183562018	183562114	58075	247	124	1.09e-28	5.29e-27	-0.08
28215	FBXO42	FBXO42	chr1	-	16642931	16643063	16641663	16641930	16678749	16678986	28215	247	124	3.4e-24	1.3e-22	-0.08
6561	CTSB	CTSB	chr8	-	11721884	11721972	11710837	11710988	11725509	11725646	6561	211	124	2.31e-18	6.1e-17	-0.08
55173	WAC	WAC	chr10	+	28884661	28884970	28879648	28879761	28897114	28897360	55173	247	124	3.32e-12	5.87e-11	-0.08
66543	LOC283922	LOC283922	chr16	-	74383639	74383757	74382764	74382913	74384514	74384636	66543	241	124	8.91e-06	8.25e-05	-0.08
68646	ARMC8	ARMC8	chr3	+	137907296	137907372	137906089	137906441	137928658	137928735	68646	199	124	0.0001835	0.00139683	-0.08
33422	BAG4	BAG4	chr8	+	38050205	38050313	38034105	38034657	38065029	38065284	33422	231	124	0.000194328	0.0014731	-0.08
39261	PTPN22	PTPN22	chr1	-	114391161	114391248	114381165	114381242	114397528	114397671	39261	210	124	0.00111693	0.00734038	-0.08
23304	MEMO1	MEMO1	chr2	-	32108454	32108531	32094916	32095021	32142994	32143125	23304	200	124	0.00157389	0.0100455	-0.08
54251	USP8	USP8	chr15	+	50724534	50724696	50716573	50716711	50731205	50731374	54251	247	124	0.0024996	0.0152262	-0.08
34901	VPS29	VPS29	chr12	-	110934749	110934807	110933816	110934008	110937261	110937351	34901	181	124	0.00295028	0.0177106	-0.08
35866	NSD1	NSD1	chr5	+	176665237	176665508	176662821	176662946	176666756	176666866	35866	247	124	0.0058446	0.0326748	-0.08
41566	PAM	PAM	chr5	+	102278873	102278972	102262288	102262372	102282540	102282589	41566	222	124	0.00782068	0.042272	-0.08
45456	VPS52	VPS52	chr6	-	33237775	33237828	33237520	33237596	33237975	33238060	45456	176	124	8.48e-52	1.18e-49	-0.079
10328	ZNF708	ZNF708	chr19	-	21489619	21489743	21473962	21477541	21492047	21492143	10328	247	124	3.32e-22	1.12e-20	-0.079
28452	CBR4	CBR4	chr4	-	169930100	169930207	169928786	169928907	169931098	169931468	28452	230	124	3.64e-19	1.01e-17	-0.079
31397	RWDD2B	RWDD2B	chr21	-	30380081	30380277	30378079	30378972	30380715	30380942	31397	247	124	4.19e-16	9.63e-15	-0.079
26620	IL18R1	IL18R1	chr2	+	102984284	102984528	102979092	102979178	102988412	102988578	26620	247	124	1.24e-15	2.75e-14	-0.079
32814	PRKX	PRKX	chrX	-	3559892	3560012	3544459	3544555	3573189	3573453	32814	243	124	1.12e-08	1.44e-07	-0.079
29625	CSE1L	CSE1L	chr20	+	47712712	47712737	47711268	47711500	47712885	47713497	29625	148	124	2.03e-07	2.29e-06	-0.079
68438	IFNAR2	IFNAR2	chr21	+	34632901	34633032	34624966	34625135	34634865	34635062	68438	247	124	1.96e-05	0.00017299	-0.079
34126	RIC8B	RIC8B	chr12	+	107264600	107264720	107254045	107254190	107279681	107283094	34126	243	124	4.43e-05	0.000371092	-0.079
55147	CARD6	CARD6	chr5	+	40844996	40845112	40843253	40843811	40852275	40855456	55147	239	124	0.000102395	0.00081216	-0.079
36575	TTC38	TTC38	chr22	+	46665038	46665186	46664410	46664488	46668231	46668313	36575	247	124	0.000152817	0.00118027	-0.079
64071	DPAGT1	DPAGT1	chr11	-	118971727	118971757	118971339	118971553	118972204	118972785	64071	153	124	0.00157917	0.0100738	-0.079
65713	KIAA1468	KIAA1468	chr18	+	59931961	59932085	59931221	59931378	59933933	59933982	65713	247	124	0.00181179	0.0113928	-0.079
12273	MOV10	MOV10	chr1	+	113237370	113237496	113237074	113237251	113238037	113238196	12273	247	124	0.00395231	0.023013	-0.079
6906	SCAMP1	SCAMP1	chr5	+	77745756	77745857	77717624	77717784	77755067	77755185	6906	224	124	0.0044499	0.0256309	-0.079
12147	NVL	NVL	chr1	-	224500751	224500857	224495692	224495965	224505395	224505495	12147	229	124	2.75e-32	1.62e-30	-0.078
22132	NFATC3	NFATC3	chr16	+	68255098	68255187	68224670	68225678	68260252	68263162	22132	212	124	5.61e-23	1.98e-21	-0.078
8141	FAM107B	FAM107B	chr10	-	14595320	14595386	14572330	14572514	14613922	14614188	8141	189	124	6.55e-23	2.31e-21	-0.078
67099	SETDB1	SETDB1	chr1	+	150935449	150935615	150935062	150935195	150936005	150936217	67099	247	124	2.85e-16	6.61e-15	-0.078
11945	SNRPA1	SNRPA1	chr15	-	101826418	101826602	101825930	101826006	101827112	101827215	11945	247	124	4.04e-12	7.08e-11	-0.078
41761	MAP4	MAP4	chr3	-	47960208	47960241	47957440	47958664	47963254	47963368	41761	156	124	2.32e-07	2.6e-06	-0.078
61810	HELB	HELB	chr12	+	66707765	66707943	66703485	66704388	66709021	66709163	61810	247	124	6.8e-06	6.4e-05	-0.078
16611	RPAIN	RPAIN	chr17	+	5329555	5329619	5326088	5326149	5335861	5336340	16611	187	124	1.23e-05	0.000111475	-0.078
7490	PHKB	PHKB	chr16	+	47497792	47497904	47495209	47495337	47531309	47531399	7490	235	124	5.29e-05	0.000437269	-0.078
50005	PRR5L	PRR5L	chr11	+	36472758	36472885	36467849	36467990	36483891	36486754	50005	247	124	7.51e-05	0.000607181	-0.078
39766	VPS13B	VPS13B	chr8	+	100519364	100519428	100515063	100515178	100523331	100523740	39766	187	124	0.000121097	0.000950298	-0.078
49076	L3HYPDH	L3HYPDH	chr14	-	59941156	59941244	59939405	59939808	59941445	59941658	49076	211	124	0.000127071	0.00099362	-0.078
58783	RASGRP2	RASGRP2	chr11	-	64507839	64507864	64507610	64507635	64508419	64508551	58783	148	124	0.00203004	0.0126365	-0.078
19596	BTN3A2	BTN3A2	chr6	+	26368410	26368495	26368202	26368278	26368792	26369140	19596	208	124	0.00483174	0.0275885	-0.078
17931	IARS2	IARS2	chr1	+	220296748	220296781	220287655	220287816	220298578	220298681	17931	156	124	2.1e-25	8.63e-24	-0.077
9433	ZBTB20	ZBTB20	chr3	-	114790065	114790261	114693212	114693263	114863659	114863754	9433	247	124	2.35e-24	9.06e-23	-0.077
10729	EXOC7	EXOC7	chr17	-	74087223	74087316	74085255	74085401	74090494	74090662	10729	216	124	3.66e-23	1.31e-21	-0.077
33196	TUBGCP5	TUBGCP5	chr15	+	22868548	22868699	22867457	22867636	22868840	22868966	33196	247	124	9.11e-19	2.48e-17	-0.077
50777	PAPOLA	PAPOLA	chr14	+	97029155	97029230	97022511	97022750	97031291	97033453	50777	198	124	2.43e-13	4.64e-12	-0.077
17611	SETMAR	SETMAR	chr3	+	4355330	4355445	4344987	4345210	4357895	4358949	17611	238	124	2.71e-13	5.16e-12	-0.077
34589	LOC100131564	LOC100131564	chr1	-	93792158	93792219	93791325	93791452	93803786	93803825	34589	184	124	1.31e-09	1.85e-08	-0.077
6192	API5	API5	chr11	+	43339970	43340032	43333504	43333746	43340189	43340351	6192	185	124	4.49e-08	5.43e-07	-0.077
9487	SLC35B3	SLC35B3	chr6	-	8419812	8419877	8417634	8417727	8420953	8421061	9487	188	124	8.36e-07	8.82e-06	-0.077
27276	TTC21B	TTC21B	chr2	-	166789876	166789969	166789482	166789567	166797536	166797694	27276	216	124	2.25e-06	2.25e-05	-0.077
55021	NEDD1	NEDD1	chr12	+	97318610	97318715	97313762	97313903	97328753	97328983	55021	228	124	9.32e-05	0.000744078	-0.077
16087	ZCCHC8	ZCCHC8	chr12	-	122963210	122963362	122962752	122962839	122964736	122964858	16087	247	124	0.000178023	0.00135934	-0.077
64064	DPAGT1	DPAGT1	chr11	-	118971727	118971751	118971339	118971553	118972204	118972785	64064	147	124	0.000622958	0.00429643	-0.077
33938	GIMAP6	GIMAP6	chr7	-	150326732	150326846	150322463	150325600	150327145	150327230	33938	237	124	0.0084698	0.0453168	-0.077
45434	P2RX4	P2RX4	chr12	+	121660749	121660765	121659896	121659969	121666335	121666416	45434	139	124	4.71e-27	2.12e-25	-0.076
53174	GGPS1	GGPS1	chr1	+	235498561	235498649	235491868	235492093	235505022	235505093	53174	211	124	5.49e-26	2.32e-24	-0.076
14728	C9orf142	C9orf142	chr9	+	139887376	139887426	139887091	139887156	139887504	139887695	14728	173	124	5.06e-22	1.68e-20	-0.076
19100	TUBD1	TUBD1	chr17	-	57943969	57944110	57936840	57937785	57955463	57955637	19100	247	124	2.21e-19	6.23e-18	-0.076
50043	DGUOK	DGUOK	chr2	+	74166036	74166046	74153952	74154179	74173845	74174015	50043	133	124	2.73e-14	5.56e-13	-0.076
16182	HNRNPR	HNRNPR	chr1	-	23667344	23667513	23664982	23665101	23670703	23670857	16182	247	124	6e-10	8.69e-09	-0.076
3810	WIPI1	WIPI1	chr17	-	66430696	66430767	66429608	66429716	66431760	66431853	3810	194	124	4.65e-09	6.21e-08	-0.076
45382	PLSCR3	PLSCR3	chr17	-	7297039	7297155	7296785	7296828	7297422	7297586	45382	239	124	1.07e-08	1.37e-07	-0.076
39486	TET1	TET1	chr10	+	70411602	70411693	70404454	70406762	70412257	70412351	39486	214	124	1.49e-08	1.88e-07	-0.076
58793	RASGRP2	RASGRP2	chr11	-	64507839	64507918	64507610	64507635	64508419	64508551	58793	202	124	5.07e-07	5.49e-06	-0.076
23585	UNK	UNK	chr17	+	73788393	73788559	73787840	73788100	73789523	73790279	23585	247	124	8.52e-05	0.000683532	-0.076
55889	ZNF101	ZNF101	chr19	+	19787281	19787324	19779596	19779775	19788672	19788795	55889	166	124	0.000246045	0.00183584	-0.076
5624	NSFL1C	NSFL1C	chr20	-	1444862	1445071	1438844	1438919	1447364	1448337	5624	247	124	0.000586357	0.00406294	-0.076
16834	POLL	POLL	chr10	-	103345618	103345913	103344634	103344676	103347002	103347163	16834	247	124	0.00071041	0.00484478	-0.076
61045	ZNF232	ZNF232	chr17	-	5012220	5012347	5009030	5009828	5012688	5013163	61045	247	124	0.00208137	0.0129234	-0.076
33705	PCGF1	PCGF1	chr2	-	74733078	74733184	74732863	74732897	74733858	74734011	33705	229	124	0.0020869	0.0129523	-0.076
65309	CRCP	CRCP	chr7	+	65595113	65595235	65592694	65592727	65595730	65595829	65309	245	124	0.00270007	0.016338	-0.076
34240	RASGRP1	RASGRP1	chr15	-	38798040	38798121	38794512	38794622	38799926	38800202	34240	204	124	0.0029465	0.0176916	-0.076
40679	APAF1	APAF1	chr12	+	99097148	99097277	99093185	99093347	99100262	99100388	40679	247	124	0.00323747	0.0192487	-0.076
26331	GLT8D1	GLT8D1	chr3	-	52730249	52730334	52729943	52730056	52730557	52730675	26331	208	124	0.00622493	0.034556	-0.076
27000	RPP38	RPP38	chr10	+	15144216	15144335	15139178	15139408	15145303	15146256	27000	242	124	0.00813543	0.0437335	-0.076
49715	ZNF655	ZNF655	chr7	+	99161485	99161556	99160008	99160117	99169310	99169415	49715	194	124	1.43e-72	4.31e-70	-0.075
66562	NME7	NME7	chr1	-	169159880	169159943	169138684	169138792	169199955	169200057	66562	186	124	2e-33	1.24e-31	-0.075
24002	CD74	CD74	chr5	-	149782683	149782875	149782053	149782188	149784242	149784330	24002	247	124	3.64e-26	1.56e-24	-0.075
5396	DTYMK	DTYMK	chr2	-	242619643	242619734	242617866	242618064	242625183	242625292	5396	214	124	1.78e-17	4.46e-16	-0.075
62037	TRMT11	TRMT11	chr6	+	126329771	126329891	126329432	126329618	126332398	126332563	62037	243	124	3.08e-17	7.59e-16	-0.075
8784	ARL16	ARL16	chr17	-	79650042	79650123	79649063	79649179	79650565	79650624	8784	204	124	4.23e-15	9.09e-14	-0.075
49893	CBL	CBL	chr11	+	119158359	119158463	119155898	119156276	119158561	119158656	49893	227	124	2.03e-10	3.07e-09	-0.075
7915	FCGRT	FCGRT	chr19	+	50028697	50028830	50027763	50028033	50029266	50029685	7915	247	124	9.76e-09	1.26e-07	-0.075
15491	TPT1	TPT1	chr13	-	45912796	45912911	45907605	45911523	45914128	45914319	15491	238	124	6.65e-08	7.89e-07	-0.075
48763	CASP8AP2	CASP8AP2	chr6	+	90540948	90541058	90539618	90539825	90556280	90556363	48763	233	124	1.38e-07	1.59e-06	-0.075
53991	CPNE1	CPNE1	chr20	-	34220084	34220170	34219866	34219947	34220232	34220307	53991	209	124	2.72e-06	2.69e-05	-0.075
14651	TMX3	TMX3	chr18	-	66368857	66368901	66367641	66367722	66368981	66369027	14651	167	124	0.000111101	0.000876747	-0.075
61930	PPOX	PPOX	chr1	+	161137160	161137276	161136889	161137024	161137784	161137917	61930	239	124	0.000250332	0.00186383	-0.075
11197	ZNF33A	ZNF33A	chr10	+	38314275	38314339	38306218	38306314	38343302	38348995	11197	187	124	0.000347139	0.00251404	-0.075
10192	ERBB2IP	ERBB2IP	chr5	+	65364704	65364848	65349233	65350779	65370851	65371058	10192	247	124	0.000695508	0.00475301	-0.075
16989	CCDC53	CCDC53	chr12	-	102443966	102444069	102439831	102439897	102455689	102455902	16989	226	124	0.000730692	0.00497564	-0.075
17066	SLC7A7	SLC7A7	chr14	-	23245041	23245145	23244652	23244749	23245403	23245527	17066	227	124	0.00092303	0.00616411	-0.075
25944	ZDHHC6	ZDHHC6	chr10	-	114203272	114203352	114201949	114202109	114204927	114205408	25944	203	124	0.00184949	0.0116005	-0.075
61959	PPOX	PPOX	chr1	+	161138202	161138366	161137784	161137917	161138782	161138973	61959	247	124	0.00295955	0.0177609	-0.075
46508	MKKS	MKKS	chr20	-	10393177	10394579	10389275	10389451	10401175	10401406	46508	247	124	0.00541813	0.030562	-0.075
14743	RNF214	RNF214	chr11	+	117152613	117152681	117152315	117152414	117152880	117152986	14743	191	124	0.00774663	0.0419484	-0.075
20033	HERC4	HERC4	chr10	-	69747799	69747901	69726439	69726559	69748419	69748592	20033	225	124	7.5e-68	1.9e-65	-0.074
64515	WBSCR22	WBSCR22	chr7	+	73101328	73101425	73101147	73101230	73106925	73106976	64515	220	124	2.98e-67	7.38e-65	-0.074
28406	NTPCR	NTPCR	chr1	+	233105654	233105864	233092092	233092189	233113908	233114219	28406	247	124	3.71e-66	8.84e-64	-0.074
50150	NUBPL	NUBPL	chr14	+	32142871	32142980	32142689	32142780	32256985	32257079	50150	232	124	1.08e-51	1.5e-49	-0.074
14353	ACADVL	ACADVL	chr17	+	7127464	7127562	7127286	7127388	7127639	7127712	14353	221	124	2.13e-41	1.84e-39	-0.074
18583	PDZD11	PDZD11	chrX	-	69509104	69509204	69508279	69508363	69509709	69509798	18583	223	124	5.59e-38	4.28e-36	-0.074
55207	NBPF15	NBPF15	chr1	+	148574736	148574987	148568735	148568877	148577357	148577512	55207	247	124	9.63e-38	7.21e-36	-0.074
25765	SDHAF2	SDHAF2	chr11	+	61204232	61204432	61197596	61197654	61205096	61205320	25765	247	124	5.32e-33	3.25e-31	-0.074
64496	COQ5	COQ5	chr12	-	120964259	120964349	120960016	120960166	120966742	120966964	64496	213	124	4.17e-24	1.58e-22	-0.074
14306	ACSF3	ACSF3	chr16	+	89183397	89183494	89180746	89180895	89187208	89187321	14306	220	124	5.36e-22	1.78e-20	-0.074
21640	PTP4A2	PTP4A2	chr1	-	32384570	32385259	32377296	32377427	32403587	32403988	21640	247	124	8.73e-21	2.68e-19	-0.074
50052	DGUOK	DGUOK	chr2	+	74166036	74166149	74153952	74154179	74185272	74185372	50052	236	124	3.9e-17	9.55e-16	-0.074
7077	CARD8	CARD8	chr19	-	48726975	48727125	48724986	48725112	48734916	48735067	7077	247	124	3.43e-14	6.92e-13	-0.074
19912	ELF1	ELF1	chr13	-	41588294	41588357	41556118	41556418	41593363	41593508	19912	186	124	1.65e-12	2.98e-11	-0.074
19041	UBA7	UBA7	chr3	-	49846822	49846897	49846408	49846592	49846974	49847158	19041	198	124	1.94e-11	3.22e-10	-0.074
1622	HACD4	HACD4	chr9	-	21011331	21011437	21010723	21010781	21011587	21011694	1622	229	124	1.39e-07	1.59e-06	-0.074
24432	CALU	CALU	chr7	+	128394315	128394509	128388626	128388858	128398924	128399091	24432	247	124	1.07e-05	9.84e-05	-0.074
41867	XRRA1	XRRA1	chr11	-	74638435	74638531	74632259	74632392	74641344	74641417	41867	219	124	0.000621267	0.00428577	-0.074
54970	TRAF3IP3	TRAF3IP3	chr1	+	209949263	209949469	209948918	209949081	209952659	209953002	54970	247	124	0.00062531	0.00431003	-0.074
52020	USPL1	USPL1	chr13	+	31216062	31216186	31211880	31211994	31216764	31216894	52020	247	124	0.000975428	0.00649122	-0.074
12166	FBXW4	FBXW4	chr10	-	103427642	103427814	103384501	103384567	103432671	103432804	12166	247	124	0.00117212	0.00766733	-0.074
64954	SENP1	SENP1	chr12	-	48492844	48492937	48491776	48491907	48495251	48495299	64954	216	124	0.00172071	0.0108816	-0.074
56011	TMEM237	TMEM237	chr2	-	202492043	202492137	202490748	202490870	202492798	202492872	56011	217	124	0.00797097	0.0429783	-0.074
12304	RNPEP	RNPEP	chr1	+	201966532	201966682	201965274	201965391	201969029	201969143	12304	247	124	3.74e-26	1.6e-24	-0.073
22753	NUBP2	NUBP2	chr16	+	1836757	1836956	1836537	1836656	1837677	1837832	22753	247	124	3.35e-24	1.28e-22	-0.073
57103	CDK5RAP1	CDK5RAP1	chr20	-	31982818	31982922	31981837	31981872	31984566	31984658	57103	227	124	2.66e-16	6.19e-15	-0.073
4625	C5orf22	C5orf22	chr5	+	31548596	31548794	31545752	31545819	31551399	31551539	4625	247	124	4.88e-11	7.83e-10	-0.073
30764	MFF	MFF	chr2	+	228207460	228207535	228205007	228205096	228211941	228212100	30764	198	124	5.54e-06	5.27e-05	-0.073
1709	ST7L	ST7L	chr1	-	113143415	113143470	113140592	113140708	113153462	113153625	1709	178	124	5.12e-05	0.000425024	-0.073
37647	NFXL1	NFXL1	chr4	-	47879028	47879208	47877143	47877310	47880541	47880682	37647	247	124	5.35e-44	5.12e-42	-0.072
29399	METTL10	METTL10	chr10	-	126451044	126451127	126446399	126449072	126453960	126454040	29399	206	124	4.25e-39	3.42e-37	-0.072
19897	PIGK	PIGK	chr1	-	77677904	77678032	77676120	77676174	77684994	77685132	19897	247	124	3.82e-21	1.21e-19	-0.072
48480	ZNF397	ZNF397	chr18	+	32825225	32825315	32823115	32823257	32837891	32838397	48480	213	124	3.71e-15	8e-14	-0.072
3062	HNRNPM	HNRNPM	chr19	+	8538547	8538592	8536209	8536311	8539050	8539128	3062	168	124	1.05e-14	2.21e-13	-0.072
31625	CARD16	CARD16	chr11	-	104914209	104914272	104912052	104912446	104915118	104915299	31625	186	124	3e-14	6.09e-13	-0.072
65024	NAA60	NAA60	chr16	+	3526221	3526337	3507991	3508181	3529470	3529600	65024	239	124	2.81e-13	5.33e-12	-0.072
19298	PEX14	PEX14	chr1	+	10636834	10636956	10596269	10596354	10659294	10659423	19298	245	124	1.64e-11	2.74e-10	-0.072
12365	PIGN	PIGN	chr18	-	59807652	59807712	59806215	59806308	59810538	59810579	12365	183	124	5.76e-11	9.18e-10	-0.072
61349	ZDHHC17	ZDHHC17	chr12	+	77214837	77214947	77209677	77209799	77216185	77216311	61349	233	124	1.93e-08	2.42e-07	-0.072
59895	TMEM198B	TMEM198B	chr12	+	56225861	56226071	56225040	56225133	56226742	56227325	59895	247	124	7.05e-08	8.34e-07	-0.072
20973	LINC00265	LINC00265	chr7	+	39803146	39803270	39773166	39773643	39807002	39807269	20973	247	124	9.09e-08	1.07e-06	-0.072
11135	ZNF692	ZNF692	chr1	-	249150571	249150583	249149923	249150145	249150712	249150761	11135	135	124	1.97e-07	2.23e-06	-0.072
21146	FAM49B	FAM49B	chr8	-	130891634	130891717	130883620	130883742	130915557	130915596	21146	206	124	2.15e-07	2.42e-06	-0.072
44547	MICAL2	MICAL2	chr11	+	12231043	12231145	12229569	12229686	12234801	12234957	44547	225	124	1.03e-05	9.46e-05	-0.072
26735	LINC00954	LINC00954	chr2	+	20070185	20070377	20069256	20069374	20072153	20072357	26735	247	124	0.000412484	0.00294225	-0.072
25487	C5orf28	C5orf28	chr5	-	43453759	43454145	43444353	43446659	43476215	43476336	25487	247	124	0.000660892	0.00453479	-0.072
27328	GART	GART	chr21	-	34882089	34882227	34878280	34878411	34883558	34883762	27328	247	124	0.00179058	0.0112785	-0.072
15584	ZNF106	ZNF106	chr15	-	42749155	42749347	42741968	42744152	42758250	42758312	15584	247	124	0.0019257	0.0120377	-0.072
18049	IP6K2	IP6K2	chr3	-	48732126	48732257	48730883	48731673	48732522	48732854	18049	247	124	0.00259999	0.0157808	-0.072
14321	SEMA4D	SEMA4D	chr9	-	91987708	91987876	91978655	91978865	91991747	91991966	14321	247	124	0.00351199	0.0207106	-0.072
42494	EEF1A1	EEF1A1	chr6	-	74228126	74228151	74227752	74227987	74228920	74228951	42494	148	124	0.00419218	0.0242789	-0.072
60041	XPNPEP1	XPNPEP1	chr10	-	111651479	111651584	111648260	111648353	111667448	111667573	60041	228	124	0.00787226	0.0425003	-0.072
50260	BAG6	BAG6	chr6	-	31615367	31615621	31614170	31614300	31616453	31616528	50260	247	124	0.00900972	0.0477735	-0.072
52076	SEC31A	SEC31A	chr4	-	83783748	83783893	83782783	83782861	83784470	83784545	52076	247	124	0.00930966	0.0491524	-0.072
28470	TMEM176B	TMEM176B	chr7	-	150491048	150491159	150490631	150490688	150493453	150493662	28470	234	124	5.6e-56	9.55e-54	-0.071
61994	C9orf156	C9orf156	chr9	-	100675154	100675257	100672241	100672898	100675682	100675840	61994	226	124	5.26e-38	4.03e-36	-0.071
35064	RASAL3	RASAL3	chr19	-	15562855	15563061	15562437	15562749	15563468	15563500	35064	247	124	2.2e-29	1.14e-27	-0.071
35066	RASAL3	RASAL3	chr19	-	15562855	15563052	15562437	15562749	15563468	15563518	35066	247	124	2.49e-29	1.28e-27	-0.071
10796	LY9	LY9	chr1	+	160786383	160786653	160784209	160784551	160788007	160788107	10796	247	124	1.09e-22	3.8e-21	-0.071
55468	FOXN2	FOXN2	chr2	+	48556154	48556261	48555699	48555841	48573339	48573890	55468	230	124	1.3e-10	2e-09	-0.071
6057	WASH1	WASH1	chr9	-	17369	17479	16968	17166	17718	17855	6057	233	124	2.25e-10	3.39e-09	-0.071
31538	CEACAM21	CEACAM21	chr19	+	42085311	42085425	42083551	42083911	42085705	42085981	31538	237	124	2.61e-10	3.92e-09	-0.071
59941	UXS1	UXS1	chr2	-	106761645	106761819	106746129	106746234	106774513	106774574	59941	247	124	7.39e-10	1.06e-08	-0.071
58071	PARL	PARL	chr3	-	183560089	183560172	183558357	183558428	183562018	183562114	58071	206	124	1.74e-09	2.42e-08	-0.071
35209	DIS3L	DIS3L	chr15	+	66615830	66615923	66615024	66615272	66618168	66618702	35209	216	124	1.82e-09	2.54e-08	-0.071
14243	EIF2B3	EIF2B3	chr1	-	45363026	45363107	45347283	45347411	45392299	45392411	14243	204	124	6.85e-09	9e-08	-0.071
50897	GATSL3	GATSL3	chr22	-	30684694	30684765	30683397	30683549	30685373	30685616	50897	194	124	1.19e-08	1.52e-07	-0.071
14698	NQO2	NQO2	chr6	+	3003902	3004023	3000049	3000319	3006701	3006793	14698	244	124	1.81e-08	2.27e-07	-0.071
3995	PDE7A	PDE7A	chr8	-	66648462	66648607	66647028	66647129	66651736	66651832	3995	247	124	2.5e-08	3.09e-07	-0.071
33555	HMGXB4	HMGXB4	chr22	+	35658315	35658414	35653444	35653550	35659070	35659219	33555	222	124	4.7e-08	5.67e-07	-0.071
15865	TCF7L2	TCF7L2	chr10	+	114849158	114849299	114799783	114799885	114900942	114901075	15865	247	124	1.91e-06	1.93e-05	-0.071
50721	EIF4G1	EIF4G1	chr3	+	184033919	184034006	184032282	184032462	184035504	184035604	50721	210	124	5.43e-06	5.17e-05	-0.071
38970	SMARCC1	SMARCC1	chr3	-	47718118	47718272	47716964	47717078	47719687	47719801	38970	247	124	4.15e-05	0.000349182	-0.071
28619	NLRP3	NLRP3	chr1	+	247599271	247599442	247597404	247597575	247607273	247607444	28619	247	124	0.000373715	0.00268968	-0.071
12852	HNRNPLL	HNRNPLL	chr2	-	38818671	38818790	38812785	38813023	38829579	38830178	12852	242	124	0.000578246	0.00401003	-0.071
4659	PSAT1	PSAT1	chr9	+	80942966	80943104	80932591	80932720	80943896	80945009	4659	247	124	0.000745659	0.00506938	-0.071
37090	SP140	SP140	chr2	+	231112636	231112780	231110479	231110655	231113599	231113683	37090	247	124	0.00252224	0.0153451	-0.071
440	MICAL1	MICAL1	chr6	-	109771502	109771760	109771172	109771288	109772802	109772903	440	247	124	0.00253046	0.0153919	-0.071
32245	KIAA0556	KIAA0556	chr16	+	27659924	27660056	27642385	27642483	27689049	27689317	32245	247	124	0.00679287	0.0373652	-0.071
63840	VPS13C	VPS13C	chr15	-	62249486	62249641	62246665	62246753	62250806	62250915	63840	247	124	1.6e-103	1.41e-100	-0.07
50051	DGUOK	DGUOK	chr2	+	74166036	74166149	74153952	74154179	74173845	74174015	50051	236	124	3.19e-47	3.54e-45	-0.07
11663	CCBL2	CCBL2	chr1	-	89430238	89430395	89427741	89427828	89430511	89430661	11663	247	124	1.11e-46	1.2e-44	-0.07
55757	BIN3	BIN3	chr8	-	22494037	22494118	22487954	22488091	22494434	22494475	55757	204	124	4.72e-15	1.01e-13	-0.07
55058	ZCCHC11	ZCCHC11	chr1	-	52962677	52962855	52961098	52961187	52975267	52975315	55058	247	124	2.54e-12	4.53e-11	-0.07
55947	L3MBTL3	L3MBTL3	chr6	+	130370795	130370975	130370426	130370538	130372393	130372553	55947	247	124	1.1e-08	1.41e-07	-0.07
41903	XRRA1	XRRA1	chr11	-	74638435	74638533	74632258	74632392	74641344	74641417	41903	221	124	1.19e-08	1.52e-07	-0.07
7916	FCGRT	FCGRT	chr19	+	50028722	50028830	50027763	50028033	50029266	50029685	7916	231	124	1.56e-08	1.97e-07	-0.07
7655	MLH1	MLH1	chr3	+	37058996	37059240	37055922	37056035	37061800	37061954	7655	247	124	9.35e-08	1.09e-06	-0.07
696	PPP2R4	PPP2R4	chr9	+	131885330	131885417	131882791	131882889	131891263	131891389	696	210	124	3.11e-07	3.44e-06	-0.07
62832	TGFBR3	TGFBR3	chr1	-	92251742	92251784	92224169	92224307	92262843	92263028	62832	165	124	4.83e-05	0.000402341	-0.07
33191	TUBGCP5	TUBGCP5	chr15	+	22848237	22848289	22846862	22846952	22848874	22849121	33191	175	124	8.37e-05	0.000671936	-0.07
16181	HNRNPR	HNRNPR	chr1	-	23667344	23667510	23664982	23665101	23670703	23670857	16181	247	124	0.000401076	0.00286861	-0.07
46223	LOC401320	LOC401320	chr7	-	30590933	30591011	30587972	30590397	30601081	30601744	46223	201	124	0.00301422	0.0180542	-0.07
44960	PIK3R4	PIK3R4	chr3	-	130454712	130454846	130452391	130452974	130463329	130464108	44960	247	124	0.00867939	0.0463167	-0.07
43186	TTC14	TTC14	chr3	+	180322642	180322795	180322265	180322395	180323553	180323625	43186	247	124	0.00873486	0.0465623	-0.07
18743	TMEM14B	TMEM14B	chr6	+	10751365	10751467	10749854	10749931	10755374	10755458	18743	225	124	4.53e-94	2.95e-91	-0.069
13128	VEZF1	VEZF1	chr17	-	56062614	56062826	56060059	56060754	56065439	56065615	13128	247	124	6.1e-59	1.17e-56	-0.069
68110	DRAM2	DRAM2	chr1	-	111667363	111667503	111663266	111663315	111668848	111668916	68110	247	124	3.58e-54	5.6e-52	-0.069
185	TDP1	TDP1	chr14	+	90449457	90449620	90446883	90446976	90450859	90451027	185	247	124	7.43e-43	6.78e-41	-0.069
56742	TRIP4	TRIP4	chr15	+	64706283	64706377	64701811	64702027	64710739	64710926	56742	217	124	5.04e-36	3.51e-34	-0.069
58077	PARL	PARL	chr3	-	183560085	183560235	183558357	183558428	183562018	183562114	58077	247	124	1.24e-30	6.81e-29	-0.069
68421	RER1	RER1	chr1	+	2324646	2324794	2323213	2323397	2327222	2327310	68421	247	124	8.66e-22	2.84e-20	-0.069
29646	FRG1	FRG1	chr4	+	190876191	190876306	190873355	190873442	190878552	190878657	29646	238	124	5.51e-13	1.03e-11	-0.069
6570	CTSB	CTSB	chr8	-	11721884	11721992	11710837	11710988	11725509	11725646	6570	231	124	4.69e-12	8.21e-11	-0.069
19736	GTF3C3	GTF3C3	chr2	-	197661432	197661554	197657679	197657876	197662520	197662632	19736	245	124	1.29e-10	2e-09	-0.069
14701	NQO2	NQO2	chr6	+	3004728	3004885	3000049	3000319	3006701	3006793	14701	247	124	6.51e-09	8.57e-08	-0.069
55263	MAP3K4	MAP3K4	chr6	+	161529982	161530073	161529774	161529891	161530786	161530946	55263	214	124	1.11e-08	1.42e-07	-0.069
28344	NUDT22	NUDT22	chr11	+	63995059	63995138	63994106	63994604	63996949	63997043	28344	202	124	5.7e-06	5.41e-05	-0.069
29522	PEX19	PEX19	chr1	-	160252206	160252292	160251828	160251990	160252733	160252899	29522	209	124	1.38e-05	0.000124279	-0.069
68661	DYRK4	DYRK4	chr12	+	4721742	4721884	4719320	4719450	4722677	4723054	68661	247	124	1.94e-05	0.0001716	-0.069
43796	C12orf65	C12orf65	chr12	+	123718286	123718471	123717843	123718078	123738193	123738503	43796	247	124	3.01e-05	0.000258438	-0.069
35211	DIS3L	DIS3L	chr15	+	66615850	66615923	66615024	66615272	66618168	66618702	35211	196	124	0.000166675	0.00127996	-0.069
17109	TAF2	TAF2	chr8	-	120805605	120805691	120803563	120803699	120807771	120807871	17109	209	124	0.00135631	0.00876266	-0.069
22965	PLEKHB2	PLEKHB2	chr2	+	131890474	131890588	131884256	131884359	131897739	131897848	22965	237	124	0.00498848	0.0283985	-0.069
55244	METTL22	METTL22	chr16	+	8728895	8728936	8722586	8722967	8729024	8729169	55244	164	124	0.00503059	0.0286051	-0.069
19608	BTN3A2	BTN3A2	chr6	+	26368476	26368495	26368217	26368278	26368792	26369140	19608	142	124	0.00522816	0.0296176	-0.069
21591	TESPA1	TESPA1	chr12	-	55354951	55355001	55342086	55344174	55356214	55357026	21591	173	124	7.36e-83	3.25e-80	-0.068
40448	SLC9A9	SLC9A9	chr3	-	143550860	143551063	143515667	143515745	143566989	143567373	40448	247	124	7.36e-68	1.88e-65	-0.068
40113	KIZ	KIZ	chr20	+	21121844	21121888	21117032	21117193	21126205	21126295	40113	167	124	1.57e-67	3.91e-65	-0.068
43360	NARS2	NARS2	chr11	-	78165015	78165091	78154706	78154804	78176921	78177059	43360	199	124	3.78e-27	1.71e-25	-0.068
3619	ZNF567	ZNF567	chr19	+	37183293	37183417	37180302	37180399	37185703	37185778	3619	247	124	5.87e-17	1.42e-15	-0.068
41542	FDPS	FDPS	chr1	+	155279579	155279756	155278538	155278756	155279833	155279996	41542	247	124	1.09e-16	2.6e-15	-0.068
14939	FAM192A	FAM192A	chr16	-	57208531	57208600	57208080	57208198	57212413	57212444	14939	192	124	1.15e-09	1.62e-08	-0.068
65634	KAT7	KAT7	chr17	+	47902883	47902904	47900563	47900657	47903361	47903508	65634	144	124	5.52e-06	5.25e-05	-0.068
5947	PMS2P1	PMS2P1	chr7	-	99923313	99923491	99918262	99918707	99926458	99926642	5947	247	124	1.23e-05	0.000111585	-0.068
44614	C9orf89	C9orf89	chr9	+	95874160	95874211	95872849	95873003	95874499	95874571	44614	174	124	0.000244701	0.0018272	-0.068
54694	DTWD1	DTWD1	chr15	+	49915867	49915995	49913225	49913319	49917309	49917628	54694	247	124	0.000339194	0.0024641	-0.068
7495	PHKB	PHKB	chr16	+	47497809	47497904	47495209	47495337	47531309	47531399	7495	218	124	0.00061719	0.00426062	-0.068
57840	TESK1	TESK1	chr9	+	35607578	35607669	35607323	35607406	35607924	35608008	57840	214	124	0.000654526	0.00449371	-0.068
6457	CASP8	CASP8	chr2	+	202139611	202139676	202137360	202137499	202141549	202141691	6457	188	124	0.00268626	0.0162627	-0.068
9705	IL2RA	IL2RA	chr10	-	6063440	6063656	6061832	6061904	6066206	6066317	9705	247	124	0.0032103	0.0191221	-0.068
29433	ASCC2	ASCC2	chr22	-	30198050	30198127	30196979	30197099	30200626	30200819	29433	200	124	0.00483373	0.0275945	-0.068
11024	ETF1	ETF1	chr5	-	137848452	137848643	137847163	137847293	137849256	137849395	11024	247	124	2.91e-59	5.63e-57	-0.067
66678	SEPT6	SEPT6	chrX	-	118759297	118759342	118749687	118750705	118763280	118763471	66678	168	124	2.06e-46	2.19e-44	-0.067
2817	CENPK	CENPK	chr5	-	64846951	64847069	64838628	64838675	64847390	64847463	2817	241	124	1.41e-28	6.84e-27	-0.067
25406	C8orf59	C8orf59	chr8	-	86131550	86131589	86129614	86129731	86132534	86132651	25406	162	124	4.58e-21	1.44e-19	-0.067
39855	PMM1	PMM1	chr22	-	41984662	41984771	41982079	41982197	41985722	41985871	39855	232	124	1.38e-15	3.07e-14	-0.067
25947	HARBI1	HARBI1	chr11	-	46634038	46634122	46624855	46625459	46637117	46637931	25947	207	124	3.13e-14	6.35e-13	-0.067
2337	RANGRF	RANGRF	chr17	+	8192824	8192906	8192575	8192732	8193130	8193409	2337	205	124	1.75e-08	2.2e-07	-0.067
17267	ENPP5	ENPP5	chr6	-	46137789	46137851	46135170	46136034	46138544	46138747	17267	185	124	3.02e-07	3.35e-06	-0.067
40445	RHOT2	RHOT2	chr16	+	720695	720773	720455	720557	720891	721000	40445	201	124	1.12e-06	1.17e-05	-0.067
3050	NDRG2	NDRG2	chr14	-	21491022	21491064	21490550	21490656	21491399	21491480	3050	165	124	2.61e-06	2.59e-05	-0.067
41088	FAM221A	FAM221A	chr7	+	23724117	23724291	23719732	23719902	23728887	23729078	41088	247	124	7.8e-06	7.27e-05	-0.067
58115	HLA-C	HLA-C	chr6	-	31238108	31238337	31237803	31237848	31238849	31239125	58115	247	124	4.99e-05	0.000414705	-0.067
13895	ADCY10P1	ADCY10P1	chr6	+	41106346	41106464	41105094	41105299	41107447	41107517	13895	241	124	5.84e-05	0.00048002	-0.067
14445	TXK	TXK	chr4	-	48092828	48092931	48091657	48091841	48097159	48097239	14445	226	124	0.000298439	0.00218949	-0.067
41774	ZNF322	ZNF322	chr6	-	26643886	26643956	26634610	26638956	26658785	26658874	41774	193	124	0.00241967	0.0147957	-0.067
65511	ANAPC10	ANAPC10	chr4	-	145985723	145985844	145915726	145916755	146002811	146002902	65511	244	124	0.00389346	0.0226992	-0.067
15470	ATF7IP2	ATF7IP2	chr16	+	10551228	10551386	10534220	10534319	10565966	10566040	15470	247	124	0.00506	0.028753	-0.067
63835	VPS13C	VPS13C	chr15	-	62198100	62198186	62182363	62182599	62199462	62199589	63835	209	124	3.24e-43	2.98e-41	-0.066
62796	MBD5	MBD5	chr2	+	148977515	148977602	148936268	148936362	148990813	148990964	62796	210	124	1.15e-27	5.28e-26	-0.066
59300	ANKRD36B	ANKRD36B	chr2	-	98196950	98197031	98177294	98177323	98201406	98201612	59300	204	124	3.17e-22	1.06e-20	-0.066
27739	MCCC1	MCCC1	chr3	-	182808723	182808819	182804480	182804576	182810196	182810333	27739	219	124	5.53e-21	1.73e-19	-0.066
54149	ZC3H11A	ZC3H11A	chr1	+	203803064	203803230	203802918	203802981	203807093	203807192	54149	247	124	7.81e-20	2.26e-18	-0.066
46251	TCOF1	TCOF1	chr5	+	149758791	149758971	149758467	149758605	149759094	149759295	46251	247	124	1.17e-19	3.35e-18	-0.066
32511	C6orf106	C6orf106	chr6	-	34614377	34614575	34574331	34574681	34622401	34622556	32511	247	124	1.31e-17	3.32e-16	-0.066
1701	ST7L	ST7L	chr1	-	113150076	113150219	113143415	113143470	113153462	113153625	1701	247	124	1.32e-16	3.14e-15	-0.066
1030	CCDC66	CCDC66	chr3	+	56626886	56627129	56605208	56605330	56627518	56627769	1030	247	124	2.06e-14	4.23e-13	-0.066
38558	PVT1	PVT1	chr8	+	129102493	129102534	129082405	129082607	129108763	129108900	38558	164	124	2.96e-12	5.25e-11	-0.066
23228	THOC2	THOC2	chrX	-	122747489	122747559	122745290	122745367	122747902	122748040	23228	193	124	8.99e-11	1.41e-09	-0.066
6114	MYBL1	MYBL1	chr8	-	67478298	67478478	67474409	67477060	67478918	67479023	6114	247	124	9.54e-08	1.12e-06	-0.066
25224	IMMP2L	IMMP2L	chr7	-	111132406	111132570	111127293	111127397	111161368	111161505	25224	247	124	2.64e-07	2.94e-06	-0.066
33297	THRAP3	THRAP3	chr1	+	36690571	36690703	36690016	36690106	36748133	36748301	33297	247	124	1.81e-06	1.83e-05	-0.066
20550	EXOC2	EXOC2	chr6	-	534507	534580	532468	532610	549174	549291	20550	196	124	2.88e-06	2.84e-05	-0.066
462	CENPC	CENPC	chr4	-	68364122	68364345	68360876	68360930	68370922	68371002	462	247	124	1.28e-05	0.000115809	-0.066
65399	ANGEL2	ANGEL2	chr1	-	213177922	213178045	213173667	213173725	213178374	213178796	65399	246	124	1.82e-05	0.000161818	-0.066
61619	RBM6	RBM6	chr3	+	50084589	50084759	50036872	50036946	50085677	50085752	61619	247	124	0.00063119	0.00434712	-0.066
11134	ZNF692	ZNF692	chr1	-	249145061	249145146	249144880	249144980	249148135	249148250	11134	208	124	0.001458	0.00935225	-0.066
13062	TBCD	TBCD	chr17	+	80858526	80858607	80851422	80851508	80861280	80861354	13062	204	124	0.00262546	0.0159142	-0.066
42854	SETDB2	SETDB2	chr13	+	50057599	50057699	50056872	50057098	50059765	50059859	42854	223	124	0.00270493	0.0163641	-0.066
23286	WASH7P	WASH7P	chr1	-	17232	17368	16857	17055	17605	17742	23286	247	124	4.28e-52	6.14e-50	-0.065
66258	VDAC2	VDAC2	chr10	+	76977703	76977749	76973778	76973828	76978820	76978971	66258	169	124	4.4e-52	6.3e-50	-0.065
36283	C1orf27	C1orf27	chr1	+	186355119	186355215	186352191	186352288	186357573	186357679	36283	219	124	4.27e-46	4.48e-44	-0.065
59249	ANKRD36B	ANKRD36B	chr2	-	98196924	98197031	98177294	98177323	98201406	98201580	59249	230	124	7.47e-28	3.48e-26	-0.065
55138	PDLIM2	PDLIM2	chr8	+	22449063	22449181	22447108	22447254	22451245	22451345	55138	241	124	4.17e-25	1.68e-23	-0.065
42048	SHQ1	SHQ1	chr3	-	72858955	72859103	72842066	72842187	72861821	72861945	42048	247	124	1.77e-18	4.71e-17	-0.065
63709	CCDC25	CCDC25	chr8	-	27606011	27606115	27605593	27605796	27610028	27610104	63709	227	124	5.39e-17	1.31e-15	-0.065
50042	DGUOK	DGUOK	chr2	+	74166036	74166148	74153952	74154179	74173845	74174015	50042	235	124	7.56e-17	1.82e-15	-0.065
49095	PAAF1	PAAF1	chr11	+	73635659	73635771	73629994	73630077	73638329	73638781	49095	235	124	1.46e-16	3.45e-15	-0.065
51736	CES4A	CES4A	chr16	+	67040293	67040422	67039142	67039296	67042876	67043659	51736	247	124	6.17e-15	1.31e-13	-0.065
44868	ERCC6	ERCC6	chr10	-	50738765	50738886	50736462	50736571	50740588	50741024	44868	244	124	1.03e-13	2.01e-12	-0.065
8145	FAM107B	FAM107B	chr10	-	14584577	14584685	14572330	14572514	14595320	14595386	8145	231	124	2.61e-10	3.92e-09	-0.065
45384	PLSCR3	PLSCR3	chr17	-	7296462	7296683	7296109	7296271	7296785	7296828	45384	247	124	2.5e-09	3.43e-08	-0.065
25640	TASP1	TASP1	chr20	-	13550153	13550233	13514668	13514788	13561543	13561628	25640	203	124	3e-09	4.09e-08	-0.065
8338	LLGL2	LLGL2	chr17	+	73570533	73570576	73570293	73570341	73570690	73570749	8338	166	124	6.99e-09	9.18e-08	-0.065
749	IVD	IVD	chr15	+	40707087	40707181	40705165	40705286	40707599	40707681	749	217	124	8.22e-07	8.69e-06	-0.065
36475	CEP162	CEP162	chr6	-	84928820	84928932	84925493	84925640	84930774	84930889	36475	235	124	1.65e-06	1.68e-05	-0.065
52904	SPPL2A	SPPL2A	chr15	-	51024799	51024881	51023161	51023236	51028297	51028399	52904	205	124	3.29e-06	3.21e-05	-0.065
37297	COPB2	COPB2	chr3	-	139103845	139104042	139102139	139102277	139108389	139108522	37297	247	124	1.03e-05	9.42e-05	-0.065
5207	CDK13	CDK13	chr7	+	40096952	40097019	40087419	40087476	40102424	40102526	5207	190	124	0.000195898	0.00148452	-0.065
39676	ZSCAN32	ZSCAN32	chr16	-	3443648	3443814	3434458	3434941	3447191	3447744	39676	247	124	0.000237942	0.00177964	-0.065
48713	CNTRL	CNTRL	chr9	+	123857140	123857296	123852552	123852683	123858699	123858841	48713	247	124	0.000808602	0.00546402	-0.065
44308	R3HDM1	R3HDM1	chr2	+	136453336	136453476	136437742	136437894	136467002	136467106	44308	247	124	0.00159043	0.0101369	-0.065
55231	SNX4	SNX4	chr3	-	125170148	125170261	125165487	125166670	125172653	125172799	55231	236	124	0.00468837	0.0268476	-0.065
42912	DGKE	DGKE	chr17	+	54924876	54925030	54923054	54923170	54925282	54925426	42912	247	124	0.00752291	0.0408904	-0.065
28657	ITGB2	ITGB2	chr21	-	46327988	46328097	46326829	46327010	46330198	46330287	28657	232	124	9.33e-48	1.08e-45	-0.064
64514	WBSCR22	WBSCR22	chr7	+	73105245	73105342	73101147	73101230	73106925	73106976	64514	220	124	3.14e-34	2.02e-32	-0.064
17817	SNRNP70	SNRNP70	chr19	+	49602071	49602220	49601898	49601961	49604646	49604728	17817	247	124	2.21e-30	1.19e-28	-0.064
53138	NUP88	NUP88	chr17	-	5307418	5307566	5302871	5302970	5308376	5308581	53138	247	124	1.62e-28	7.81e-27	-0.064
44572	PWP2	PWP2	chr21	+	45547455	45547574	45546780	45546846	45547812	45548031	44572	242	124	3.35e-19	9.35e-18	-0.064
58642	ITCH	ITCH	chr20	+	33009537	33009632	33001547	33001685	33012285	33012331	58642	218	124	9.33e-14	1.83e-12	-0.064
7074	CARD8	CARD8	chr19	-	48735709	48735750	48734916	48735067	48737659	48737800	7074	164	124	1.71e-13	3.29e-12	-0.064
1546	CAMTA1	CAMTA1	chr1	+	6880240	6880310	6845383	6845635	6885151	6885270	1546	193	124	1.94e-12	3.48e-11	-0.064
62504	PLSCR1	PLSCR1	chr3	-	146246400	146246618	146243391	146243434	146251256	146251337	62504	247	124	5.16e-11	8.26e-10	-0.064
20927	TRMT61B	TRMT61B	chr2	-	29083983	29084174	29075273	29075365	29092444	29093175	20927	247	124	6.6e-10	9.52e-09	-0.064
25597	RINT1	RINT1	chr7	+	105195478	105195674	105192016	105192154	105204179	105204394	25597	247	124	1.84e-09	2.57e-08	-0.064
34281	USP48	USP48	chr1	-	22050390	22050588	22048142	22048257	22055058	22055212	34281	247	124	7.31e-09	9.58e-08	-0.064
10886	YPEL5	YPEL5	chr2	+	30378715	30378776	30369749	30369928	30379493	30379658	10886	184	124	7.73e-09	1.01e-07	-0.064
16734	PRSS16	PRSS16	chr6	+	27222471	27222651	27220586	27220728	27222764	27222910	16734	247	124	7.92e-09	1.03e-07	-0.064
22810	PPP3CC	PPP3CC	chr8	+	22355513	22355625	22333012	22333137	22368598	22368744	22810	235	124	1.4e-08	1.78e-07	-0.064
23303	MEMO1	MEMO1	chr2	-	32108454	32108531	32094916	32095021	32117060	32117203	23303	200	124	4.87e-08	5.88e-07	-0.064
7876	ITPA	ITPA	chr20	+	3193814	3193872	3190005	3190263	3194630	3194704	7876	181	124	1.21e-07	1.4e-06	-0.064
42341	EEF1A1	EEF1A1	chr6	-	74228531	74228553	74227888	74227965	74228667	74228685	42341	145	124	5.57e-07	6e-06	-0.064
29271	CLYBL	CLYBL	chr13	+	100515244	100515346	100511114	100511303	100517071	100517165	29271	225	124	1.91e-06	1.92e-05	-0.064
8537	CYTH1	CYTH1	chr17	-	76673076	76673132	76670128	76672251	76676271	76676426	8537	179	124	0.000257279	0.00191051	-0.064
44619	C9orf89	C9orf89	chr9	+	95874160	95874220	95872849	95873003	95874499	95874571	44619	183	124	0.000533206	0.00372828	-0.064
50098	ILKAP	ILKAP	chr2	-	239092293	239092381	239090705	239090827	239092660	239092754	50098	211	124	0.00231235	0.0142099	-0.064
57999	ISG20	ISG20	chr15	+	89182190	89182303	89179397	89179523	89182573	89182771	57999	236	124	0.00405411	0.0235438	-0.064
35556	MARK3	MARK3	chr14	+	103958113	103958371	103946773	103946827	103969218	103970166	35556	247	124	0.00608779	0.0338934	-0.064
31396	RWDD2B	RWDD2B	chr21	-	30380081	30380444	30378079	30378972	30380715	30380942	31396	247	124	5.36e-26	2.27e-24	-0.063
14801	RAD50	RAD50	chr5	+	131915584	131915758	131915008	131915194	131923253	131923382	14801	247	124	2.34e-19	6.58e-18	-0.063
14812	RAD50	RAD50	chr5	+	131915523	131915758	131915008	131915194	131923253	131923382	14812	247	124	2.34e-19	6.58e-18	-0.063
45023	RIOK1	RIOK1	chr6	+	7395239	7395376	7393331	7393536	7396935	7397005	45023	247	124	1.24e-18	3.34e-17	-0.063
31784	JOSD2	JOSD2	chr19	-	51010830	51010920	51009634	51009829	51013542	51013705	31784	213	124	1.67e-16	3.93e-15	-0.063
11568	MFSD8	MFSD8	chr4	-	128863199	128863301	128861007	128861152	128864906	128865147	11568	225	124	3.04e-16	7.03e-15	-0.063
6207	PHF11	PHF11	chr13	+	50097828	50097921	50097310	50097377	50098220	50098352	6207	216	124	5e-15	1.07e-13	-0.063
60910	TRDMT1	TRDMT1	chr10	-	17203481	17203547	17202303	17202373	17204164	17204236	60910	189	124	6.61e-12	1.14e-10	-0.063
25593	RINT1	RINT1	chr7	+	105195498	105195674	105192016	105192154	105204179	105204394	25593	247	124	9.79e-11	1.53e-09	-0.063
24401	PPWD1	PPWD1	chr5	+	64870939	64870999	64867665	64868113	64872705	64872896	24401	183	124	3.51e-10	5.2e-09	-0.063
16904	ALOX12-AS1	ALOX12-AS1	chr17	-	6913114	6913208	6905802	6905939	6915514	6915653	16904	217	124	4.16e-09	5.58e-08	-0.063
36210	CELF2	CELF2	chr10	+	11308560	11308640	11299700	11299835	11312628	11312787	36210	203	124	8.03e-09	1.05e-07	-0.063
5143	PTCD3	PTCD3	chr2	+	86360051	86360186	86359440	86359547	86360300	86360379	5143	247	124	1.9e-07	2.15e-06	-0.063
28986	GOPC	GOPC	chr6	-	117898610	117898634	117896339	117896515	117900062	117900227	28986	147	124	1.92e-07	2.17e-06	-0.063
46796	GBP5	GBP5	chr1	-	89736437	89736545	89735048	89735257	89738134	89738544	46796	231	124	1.95e-06	1.96e-05	-0.063
65389	CRYZ	CRYZ	chr1	-	75198450	75198522	75190394	75190518	75198639	75199092	65389	195	124	8.4e-06	7.8e-05	-0.063
21245	FAM193B	FAM193B	chr5	-	176959156	176959201	176951185	176952206	176959443	176959642	21245	168	124	9.35e-06	8.63e-05	-0.063
59821	SLC41A3	SLC41A3	chr3	-	125769785	125769893	125752510	125752521	125786789	125787089	59821	231	124	2.63e-05	0.000227943	-0.063
14278	SGSM3	SGSM3	chr22	+	40801144	40801288	40800560	40800668	40801652	40801848	14278	247	124	0.000330652	0.00240672	-0.063
60058	SLC38A1	SLC38A1	chr12	-	46662308	46662410	46637068	46637097	46662647	46663208	60058	225	124	0.000361334	0.00260886	-0.063
15128	YIPF6	YIPF6	chrX	+	67731690	67731819	67718623	67718965	67733168	67733247	15128	247	124	0.00100761	0.00669032	-0.063
37424	CNOT2	CNOT2	chr12	+	70726546	70726626	70704658	70704797	70729217	70729343	37424	203	124	0.0039705	0.0231059	-0.063
8321	EED	EED	chr11	+	85979497	85979603	85975213	85975305	85988021	85988180	8321	229	124	0.00489882	0.0279257	-0.063
40457	TCERG1	TCERG1	chr5	+	145887195	145887341	145886590	145886770	145887435	145887519	40457	247	124	0.00529733	0.0299606	-0.063
60402	FNBP1	FNBP1	chr9	-	132686122	132686305	132671168	132671278	132687238	132687436	60402	247	124	8.74e-94	5.62e-91	-0.062
66255	VDAC2	VDAC2	chr10	+	76977645	76977749	76973778	76973828	76978820	76978973	66255	227	124	7.08e-67	1.74e-64	-0.062
67835	IFI44	IFI44	chr1	+	79126238	79126339	79124996	79125168	79127076	79127141	67835	224	124	2.37e-52	3.45e-50	-0.062
37831	ECHDC2	ECHDC2	chr1	-	53371844	53371938	53370705	53370762	53372190	53372283	37831	217	124	1.15e-46	1.25e-44	-0.062
9113	TTC3	TTC3	chr21	+	38567266	38567318	38564412	38564514	38567975	38568337	9113	175	124	8.95e-39	7.07e-37	-0.062
20905	ITGB1	ITGB1	chr10	-	33225277	33225327	33224419	33224486	33247072	33247293	20905	173	124	1.74e-38	1.35e-36	-0.062
35459	TMEM126B	TMEM126B	chr11	+	85342730	85342852	85339616	85339732	85345129	85345220	35459	245	124	1.28e-36	9.09e-35	-0.062
8501	TARBP1	TARBP1	chr1	-	234529107	234529232	234528161	234528298	234529391	234529583	8501	247	124	4.05e-36	2.84e-34	-0.062
4458	PHYKPL	PHYKPL	chr5	-	177639973	177640123	177638890	177638971	177641796	177641886	4458	247	124	1.72e-16	4.05e-15	-0.062
58670	MGME1	MGME1	chr20	+	17968808	17968941	17950443	17951013	17970581	17971762	58670	247	124	6.54e-12	1.13e-10	-0.062
9490	SLC35B3	SLC35B3	chr6	-	8418976	8419118	8417634	8417727	8419812	8419910	9490	247	124	7.38e-09	9.66e-08	-0.062
62031	TRMT11	TRMT11	chr6	+	126319198	126319280	126317112	126317186	126319368	126319461	62031	205	124	3.03e-08	3.72e-07	-0.062
40634	EDRF1	EDRF1	chr10	+	127420433	127420494	127418856	127418968	127421972	127422120	40634	184	124	9.46e-08	1.11e-06	-0.062
45472	CCDC141	CCDC141	chr2	-	179910585	179910618	179843210	179843402	179912010	179912133	45472	156	124	9.49e-08	1.11e-06	-0.062
23706	FAHD2A	FAHD2A	chr2	+	96076611	96076774	96076274	96076334	96078181	96078424	23706	247	124	1.28e-07	1.47e-06	-0.062
40441	RHOT2	RHOT2	chr16	+	720715	720773	720455	720557	720891	721020	40441	181	124	4.31e-07	4.71e-06	-0.062
29671	SIRPG	SIRPG	chr20	-	1615912	1616245	1610867	1610952	1629697	1630054	29671	247	124	2.78e-05	0.000240129	-0.062
15710	CKLF	CKLF	chr16	+	66596974	66597120	66586465	66586696	66599788	66600190	15710	247	124	0.000206981	0.00156209	-0.062
38406	ATP6V1G2-DDX39B	ATP6V1G2-DDX39B	chr6	-	31502262	31502282	31500556	31500688	31503143	31503262	38406	143	124	0.000247419	0.00184493	-0.062
30266	FMNL1	FMNL1	chr17	+	43322985	43323100	43322619	43322783	43323244	43323340	30266	238	124	0.00241918	0.0147942	-0.062
23199	TGDS	TGDS	chr13	-	95243106	95243197	95235347	95235490	95244494	95244563	23199	214	124	0.00243133	0.0148547	-0.062
12235	CCNC	CCNC	chr6	-	99997187	99997275	99994270	99994350	99997383	99997451	12235	211	124	0.0057871	0.0323839	-0.062
45960	RGL2	RGL2	chr6	-	33263804	33263822	33263416	33263536	33263994	33264241	45960	141	124	0.00587437	0.0328132	-0.062
15579	ZNF106	ZNF106	chr15	-	42741968	42744152	42740269	42740903	42764433	42764516	15579	247	124	0.00802162	0.0432002	-0.062
64001	VPS11	VPS11	chr11	+	118942305	118942553	118940943	118941107	118943907	118944042	64001	247	124	0.00828741	0.0444616	-0.062
66891	COPS7B	COPS7B	chr2	+	232656442	232656518	232653264	232653442	232658972	232659061	66891	199	124	9.63e-71	2.68e-68	-0.061
66257	VDAC2	VDAC2	chr10	+	76977690	76977749	76973778	76973828	76978820	76978971	66257	182	124	4.99e-52	7.07e-50	-0.061
38045	UGCG	UGCG	chr9	+	114689752	114689874	114688663	114688776	114691779	114691958	38045	245	124	5.3e-31	2.95e-29	-0.061
35753	ENOSF1	ENOSF1	chr18	-	694247	694334	693881	693908	697239	697355	35753	210	124	1.97e-22	6.68e-21	-0.061
57389	LINC01128	LINC01128	chr1	+	785560	785731	783033	783186	787306	787490	57389	247	124	1.22e-16	2.88e-15	-0.061
60421	SMAP2	SMAP2	chr1	+	40869355	40869418	40839377	40839895	40872407	40872541	60421	186	124	1.45e-15	3.22e-14	-0.061
67946	ACAD10	ACAD10	chr12	+	112191575	112191719	112186976	112187149	112193471	112193549	67946	247	124	5.66e-10	8.23e-09	-0.061
65319	PFDN1	PFDN1	chr5	-	139680122	139680167	139661033	139661118	139682625	139682689	65319	168	124	3.54e-09	4.78e-08	-0.061
6951	ZNF280D	ZNF280D	chr15	-	56960194	56960439	56958876	56959184	56961020	56961155	6951	247	124	8.68e-05	0.000695749	-0.061
16882	APMAP	APMAP	chr20	-	24949527	24949720	24943579	24944658	24950161	24950296	16882	247	124	0.000381598	0.00274078	-0.061
32220	SEPT2	SEPT2	chr2	+	242256913	242257014	242255275	242255397	242263630	242263656	32220	224	124	0.000808318	0.00546273	-0.061
50636	NNT	NNT	chr5	+	43619133	43619221	43615949	43616167	43624133	43624222	50636	211	124	0.00135472	0.00875434	-0.061
55370	TBC1D5	TBC1D5	chr3	-	17227599	17227693	17226600	17226700	17255698	17255862	55370	217	124	0.00183926	0.0115425	-0.061
68215	NLRC5	NLRC5	chr16	+	57089347	57089431	57088943	57089006	57091976	57092060	68215	207	124	0.00286215	0.0172341	-0.061
68518	TRNT1	TRNT1	chr3	+	3182193	3182332	3178943	3179137	3186267	3186394	68518	247	124	0.00586589	0.0327721	-0.061
21132	PAXIP1-AS2	PAXIP1-AS2	chr7	+	154736717	154736835	154735736	154736330	154738069	154738203	21132	241	124	0.00944184	0.0497748	-0.061
24920	RNF213	RNF213	chr17	+	78291226	78291314	78290987	78291077	78292989	78295262	24920	211	124	6.17e-62	1.26e-59	-0.06
47160	SEC11A	SEC11A	chr15	-	85257961	85258097	85234765	85234875	85259255	85259691	47160	247	124	7.24e-49	8.88e-47	-0.06
17750	ABI1	ABI1	chr10	-	27047990	27048167	27040526	27040712	27054146	27054247	17750	247	124	1.41e-40	1.19e-38	-0.06
60632	PASK	PASK	chr2	-	242047881	242048019	242047581	242047715	242051654	242051854	60632	247	124	2.3e-24	8.9e-23	-0.06
14660	TMX3	TMX3	chr18	-	66368852	66368901	66367641	66367722	66368981	66369027	14660	172	124	4.05e-23	1.44e-21	-0.06
26744	DPF2	DPF2	chr11	+	65111461	65111540	65111215	65111308	65113136	65113286	26744	202	124	1.17e-22	4.07e-21	-0.06
45916	CNDP2	CNDP2	chr18	+	72180793	72180954	72179682	72179767	72183462	72183627	45916	247	124	8.61e-22	2.82e-20	-0.06
67808	CBWD5	CBWD5	chr9	-	70470995	70471140	70467483	70467530	70472571	70472659	67808	247	124	8.82e-15	1.85e-13	-0.06
26574	TRIP12	TRIP12	chr2	-	230725121	230725247	230723487	230724290	230744697	230744844	26574	247	124	4.19e-06	4.04e-05	-0.06
41123	TAX1BP1	TAX1BP1	chr7	+	27856508	27856655	27839583	27839709	27867356	27867439	41123	247	124	2.57e-05	0.000223343	-0.06
43299	OSBPL9	OSBPL9	chr1	+	52106494	52106598	52082545	52082893	52117662	52117713	43299	227	124	0.000280214	0.00206398	-0.06
3075	CYP20A1	CYP20A1	chr2	+	204142283	204142381	204131236	204131404	204143295	204143411	3075	221	124	0.00324844	0.0193046	-0.06
30534	WDR70	WDR70	chr5	+	37396562	37396672	37392101	37392222	37438023	37438083	30534	233	124	0.00338333	0.0200378	-0.06
39863	NBR1	NBR1	chr17	+	41343388	41343598	41342625	41342793	41345110	41345270	39863	247	124	0.00502002	0.0285533	-0.06
38091	BCAS3	BCAS3	chr17	+	59465978	59466069	59445700	59445855	59469337	59470199	38091	214	124	0.00563762	0.0316763	-0.06
23913	USP4	USP4	chr3	-	49339816	49339933	49337899	49338124	49343147	49343321	23913	240	124	1.92e-64	4.2e-62	-0.059
57857	SLC4A1AP	SLC4A1AP	chr2	+	27905114	27905226	27900707	27900791	27907903	27908144	57857	235	124	3.7e-43	3.4e-41	-0.059
66369	CYTH4	CYTH4	chr22	+	37700152	37700327	37699294	37699443	37705252	37705364	66369	247	124	2.56e-27	1.16e-25	-0.059
21037	PHTF2	PHTF2	chr7	+	77567026	77567155	77558425	77558644	77569346	77569619	21037	247	124	2.59e-22	8.73e-21	-0.059
61298	TCTN3	TCTN3	chr10	-	97445312	97445387	97444255	97444381	97446251	97446287	61298	198	124	2.21e-18	5.87e-17	-0.059
41329	SAT2	SAT2	chr17	-	7530235	7530362	7530070	7530111	7530460	7530651	41329	247	124	9.82e-18	2.5e-16	-0.059
19492	EXOSC1	EXOSC1	chr10	-	99205209	99205363	99202993	99203068	99205488	99205604	19492	247	124	1.24e-13	2.42e-12	-0.059
67790	CBWD5	CBWD5	chr9	-	70471000	70471140	70467483	70467530	70472571	70472659	67790	247	124	1.83e-13	3.53e-12	-0.059
23099	EDC3	EDC3	chr15	-	74969281	74969363	74967301	74967483	74988220	74988386	23099	205	124	1.3e-12	2.37e-11	-0.059
14126	RILPL2	RILPL2	chr12	-	123915054	123915206	123907590	123907704	123920628	123921280	14126	247	124	3.56e-11	5.79e-10	-0.059
5527	TSPAN32	TSPAN32	chr11	+	2337805	2337897	2337458	2337542	2339092	2339430	5527	215	124	5.66e-10	8.23e-09	-0.059
15712	CKLF	CKLF	chr16	+	66597024	66597120	66592092	66592251	66599788	66600190	15712	219	124	2.43e-09	3.34e-08	-0.059
38435	TBC1D31	TBC1D31	chr8	+	124155462	124155649	124154501	124154696	124156956	124157095	38435	247	124	3.46e-07	3.81e-06	-0.059
46536	ZC3H14	ZC3H14	chr14	+	89063077	89063152	89044328	89044484	89068267	89068427	46536	198	124	1.62e-06	1.65e-05	-0.059
9690	SLC9B1	SLC9B1	chr4	-	103833164	103833286	103832587	103832694	103853280	103853456	9690	245	124	3.27e-06	3.19e-05	-0.059
50647	NNT	NNT	chr5	+	43614601	43614721	43613009	43613239	43615949	43616167	50647	243	124	1.09e-05	9.99e-05	-0.059
44160	STAU2	STAU2	chr8	-	74621266	74621397	74600888	74601048	74650518	74650584	44160	247	124	3e-05	0.000257499	-0.059
41063	FAM172A	FAM172A	chr5	-	93410350	93410474	93392785	93392908	93447215	93447404	41063	247	124	0.000412728	0.00294364	-0.059
57093	CDK5RAP1	CDK5RAP1	chr20	-	31971285	31971327	31967266	31967497	31973455	31973576	57093	165	124	0.00438067	0.0252715	-0.059
38243	SUCLA2	SUCLA2	chr13	-	48565637	48565813	48563016	48563116	48570977	48571158	38243	247	124	0.00685198	0.0376658	-0.059
38353	UNC13D	UNC13D	chr17	-	73836098	73836191	73835919	73836023	73836305	73836410	38353	216	124	0.00794876	0.0428769	-0.059
66961	NCOA4	NCOA4	chr10	+	51579127	51579282	51565107	51565296	51580555	51580696	66961	247	124	0.00902549	0.0478442	-0.059
27610	AGPAT6	AGPAT6	chr8	+	41468117	41468140	41467173	41467474	41468254	41468329	27610	146	124	3.87e-32	2.27e-30	-0.058
34797	HACL1	HACL1	chr3	-	15613142	15613276	15609938	15610093	15614665	15614749	34797	247	124	4.06e-24	1.54e-22	-0.058
61624	RBM6	RBM6	chr3	+	50084148	50084266	50036872	50036946	50085677	50085752	61624	241	124	3.32e-21	1.05e-19	-0.058
49542	BORA	BORA	chr13	+	73305418	73305525	73303063	73303231	73309097	73309143	49542	230	124	4.48e-17	1.09e-15	-0.058
64719	TYK2	TYK2	chr19	-	10480432	10480553	10478970	10479094	10488889	10489102	64719	244	124	1.11e-16	2.64e-15	-0.058
42793	GDE1	GDE1	chr16	-	19518976	19519101	19516202	19516414	19522160	19522266	42793	247	124	1.46e-15	3.23e-14	-0.058
19916	ELF1	ELF1	chr13	-	41588294	41588485	41556118	41556418	41593363	41593508	19916	247	124	6.83e-12	1.18e-10	-0.058
8860	TC2N	TC2N	chr14	-	92258710	92258902	92253856	92253971	92264128	92264245	8860	247	124	7.13e-10	1.03e-08	-0.058
14945	FAM192A	FAM192A	chr16	-	57208531	57208600	57207585	57207781	57215465	57215522	14945	192	124	9.75e-08	1.14e-06	-0.058
26170	STX18	STX18	chr4	-	4455347	4455400	4440120	4440236	4458917	4458984	26170	176	124	9.84e-08	1.15e-06	-0.058
32575	LPP	LPP	chr3	+	188059450	188059507	187943192	187943315	188123899	188124101	32575	180	124	1.64e-07	1.87e-06	-0.058
10159	SFSWAP	SFSWAP	chr12	+	132249000	132249231	132241017	132241189	132250662	132250853	10159	247	124	6.07e-07	6.51e-06	-0.058
24127	LRPPRC	LRPPRC	chr2	-	44123772	44123847	44121683	44121768	44126357	44126473	24127	198	124	8.06e-07	8.53e-06	-0.058
29779	ELMOD3	ELMOD3	chr2	+	85582677	85582721	85582198	85582293	85584089	85584213	29779	167	124	2.94e-06	2.89e-05	-0.058
57165	FASTKD2	FASTKD2	chr2	+	207634573	207634640	207631367	207632194	207634814	207634918	57165	190	124	3.37e-05	0.000286622	-0.058
13737	PMM2	PMM2	chr16	+	8892200	8892359	8891669	8891805	8895655	8895767	13737	247	124	0.000321927	0.00234726	-0.058
3044	ILF3	ILF3	chr19	+	10777167	10777325	10764936	10765163	10781191	10781284	3044	247	124	0.0061176	0.0340305	-0.058
35561	MARK3	MARK3	chr14	+	103964838	103964865	103958113	103958371	103969218	103970166	35561	150	124	0.0065621	0.0362103	-0.058
40338	COQ4	COQ4	chr9	+	131087421	131087560	131085294	131085426	131088057	131088133	40338	247	124	0.00938468	0.0494955	-0.058
18015	NEK1	NEK1	chr4	-	170520250	170520348	170511876	170511960	170523158	170523255	18015	221	124	6.22e-48	7.29e-46	-0.057
36193	FLYWCH2	FLYWCH2	chr16	+	2948776	2948959	2946352	2946772	2949049	2949383	36193	247	124	6.48e-42	5.7e-40	-0.057
14420	HNRNPH1	HNRNPH1	chr5	-	179043869	179043923	179043126	179043219	179044021	179044111	14420	177	124	3.32e-36	2.34e-34	-0.057
13970	SMC2	SMC2	chr9	+	106858428	106858578	106857604	106857833	106860726	106860849	13970	247	124	2.64e-35	1.8e-33	-0.057
41760	MAP4	MAP4	chr3	-	47960208	47960331	47957440	47958664	47963254	47963368	41760	246	124	4.84e-34	3.08e-32	-0.057
56939	CASP6	CASP6	chr4	-	110617565	110617642	110615680	110615856	110618777	110618924	56939	200	124	4.87e-34	3.09e-32	-0.057
61703	USP28	USP28	chr11	-	113699565	113699642	113697954	113698082	113699918	113700067	61703	200	124	8.79e-34	5.51e-32	-0.057
24187	TCEB3	TCEB3	chr1	+	24083276	24083349	24082763	24082875	24083442	24083615	24187	196	124	8.84e-29	4.34e-27	-0.057
10188	ERBB2IP	ERBB2IP	chr5	+	65367996	65368119	65349233	65350779	65370851	65371058	10188	246	124	6.53e-28	3.05e-26	-0.057
9299	ULK4	ULK4	chr3	-	41957468	41957526	41954298	41954391	41959948	41960032	9299	181	124	1.05e-27	4.85e-26	-0.057
58682	STK3	STK3	chr8	-	99650687	99650788	99608259	99608397	99718694	99718862	58682	224	124	9.67e-24	3.58e-22	-0.057
5231	BLOC1S6	BLOC1S6	chr15	+	45884332	45884474	45879416	45879723	45895297	45895385	5231	247	124	1.14e-12	2.08e-11	-0.057
14312	ACSF3	ACSF3	chr16	+	89183400	89183494	89180746	89180895	89187208	89187321	14312	217	124	8.91e-12	1.52e-10	-0.057
64249	TPRKB	TPRKB	chr2	-	73959710	73959831	73959289	73959412	73961555	73961718	64249	244	124	1.03e-11	1.74e-10	-0.057
27085	DNAJC4	DNAJC4	chr11	+	64000175	64000337	63999981	64000086	64001365	64001452	27085	247	124	4.11e-11	6.64e-10	-0.057
62798	MBD5	MBD5	chr2	+	149067698	149067859	148990813	148990964	149099782	149099905	62798	247	124	2.82e-10	4.23e-09	-0.057
31774	TRG-AS1	TRG-AS1	chr7	+	38412965	38413193	38389946	38390051	38415157	38418238	31774	247	124	1.63e-08	2.06e-07	-0.057
25550	ANKRD12	ANKRD12	chr18	+	9204473	9204542	9182379	9182517	9208654	9208795	25550	192	124	1.02e-07	1.18e-06	-0.057
16042	ADAM15	ADAM15	chr1	+	155034379	155034451	155033890	155033965	155034720	155034845	16042	195	124	2.89e-05	0.000248758	-0.057
59109	LOC150776	LOC150776	chr2	+	132256439	132256526	132254782	132254866	132257776	132257919	59109	210	124	3.82e-05	0.000322455	-0.057
4436	ALG6	ALG6	chr1	+	63862183	63862268	63836441	63836730	63867924	63868014	4436	208	124	9.66e-05	0.000769256	-0.057
52498	TNIP1	TNIP1	chr5	-	150413168	150413360	150411847	150411955	150414562	150414628	52498	247	124	0.000133387	0.00103875	-0.057
64248	TPRKB	TPRKB	chr2	-	73959710	73959827	73959289	73959412	73961555	73961718	64248	240	124	0.000183755	0.00139823	-0.057
36236	IPO5P1	IPO5P1	chr19	-	23455420	23455521	23453019	23453094	23456877	23457053	36236	224	124	0.00023327	0.00174802	-0.057
15699	ZNF287	ZNF287	chr17	-	16471356	16471498	16470642	16471243	16472265	16472520	15699	247	124	0.000329083	0.00239618	-0.057
40899	CSPP1	CSPP1	chr8	+	68004037	68004118	67998241	67998345	68005777	68005876	40899	204	124	0.000484116	0.00341043	-0.057
13618	NUMB	NUMB	chr14	-	73750788	73751082	73748997	73749213	73753817	73754022	13618	247	124	0.000709666	0.00484057	-0.057
22062	MIATNB	MIATNB	chr22	+	27107792	27107971	27068805	27068950	27113215	27113422	22062	247	124	0.00146394	0.00938938	-0.057
7579	BRD1	BRD1	chr22	-	50171551	50171751	50171325	50171461	50181037	50181535	7579	247	124	0.00191075	0.0119594	-0.057
279	PRKACB	PRKACB	chr1	+	84649719	84649818	84647882	84648011	84650782	84650865	279	222	124	0.00215941	0.0133617	-0.057
61949	PPOX	PPOX	chr1	+	161138221	161138366	161137784	161137917	161138782	161138820	61949	247	124	0.0035634	0.0209887	-0.057
13092	NGLY1	NGLY1	chr3	-	25777799	25777891	25775362	25775473	25781067	25781196	13092	215	124	0.00473458	0.0270781	-0.057
25279	BRD7	BRD7	chr16	-	50360194	50360302	50359658	50359794	50362579	50362655	25279	231	124	0.00858021	0.0458495	-0.057
32100	CAPRIN2	CAPRIN2	chr12	-	30873744	30873849	30869441	30869610	30876192	30876248	32100	228	124	0.00949077	0.049997	-0.057
49709	COMMD9	COMMD9	chr11	-	36297686	36297909	36293841	36296322	36298638	36298673	49709	247	124	1.54e-43	1.44e-41	-0.056
49959	SENP7	SENP7	chr3	-	101081973	101082043	101080558	101080705	101083677	101083835	49959	193	124	1.18e-37	8.8e-36	-0.056
39265	PTPN22	PTPN22	chr1	-	114367763	114367794	114362198	114362276	114372213	114372329	39265	154	124	7.01e-33	4.25e-31	-0.056
5808	POLD1	POLD1	chr19	+	50919652	50919785	50918980	50919083	50919866	50919980	5808	247	124	2.85e-32	1.68e-30	-0.056
58830	LMF1	LMF1	chr16	-	905106	905188	903634	904706	918943	919056	58830	205	124	7.04e-32	4.1e-30	-0.056
10598	HELLS	HELLS	chr10	+	96322089	96322309	96317895	96317952	96322447	96322484	10598	247	124	3.16e-29	1.61e-27	-0.056
65390	CRYZ	CRYZ	chr1	-	75190394	75190518	75188801	75188954	75198639	75199092	65390	247	124	2.25e-24	8.72e-23	-0.056
8782	ARL16	ARL16	chr17	-	79650042	79650156	79649063	79649179	79650565	79650624	8782	237	124	8.62e-24	3.19e-22	-0.056
31783	JOSD2	JOSD2	chr19	-	51010830	51010956	51009634	51009829	51013542	51013705	31783	247	124	2.81e-20	8.35e-19	-0.056
1296	CCM2	CCM2	chr7	+	45108041	45108178	45077851	45078025	45109424	45109560	1296	247	124	1.11e-14	2.32e-13	-0.056
20135	RAB37	RAB37	chr17	+	72736906	72737017	72733355	72733504	72738392	72738434	20135	234	124	3.6e-14	7.25e-13	-0.056
54261	USP8	USP8	chr15	+	50733557	50733690	50731210	50731374	50741596	50741682	54261	247	124	5.06e-13	9.48e-12	-0.056
54488	SUPT20H	SUPT20H	chr13	-	37619383	37619513	37618214	37618318	37621671	37621738	54488	247	124	9.98e-11	1.56e-09	-0.056
14933	FAM192A	FAM192A	chr16	-	57208080	57208198	57207626	57207781	57215465	57215522	14933	241	124	1.78e-10	2.72e-09	-0.056
42013	KIF5B	KIF5B	chr10	-	32339237	32339451	32337391	32337479	32344775	32345371	42013	247	124	3.32e-10	4.93e-09	-0.056
21652	ANKRD20A5P	ANKRD20A5P	chr18	+	14186408	14186500	14183927	14184101	14187222	14187349	21652	215	124	1.32e-09	1.86e-08	-0.056
8015	UFD1L	UFD1L	chr22	-	19462992	19463125	19459209	19459331	19466605	19466738	8015	247	124	1.13e-07	1.31e-06	-0.056
21350	HAUS8	HAUS8	chr19	-	17173507	17173589	17170806	17170902	17179840	17179909	21350	205	124	1.29e-07	1.48e-06	-0.056
31535	CEACAM21	CEACAM21	chr19	+	42085371	42085425	42083551	42083911	42085622	42085981	31535	177	124	8.67e-07	9.11e-06	-0.056
54808	ZNF561	ZNF561	chr19	-	9728296	9728434	9724696	9724779	9728766	9728855	54808	247	124	3.37e-06	3.29e-05	-0.056
321	ZNF573	ZNF573	chr19	-	38249686	38249779	38229202	38231095	38260644	38260737	321	216	124	5.21e-06	4.97e-05	-0.056
25205	TOM1L2	TOM1L2	chr17	-	17787947	17788082	17786018	17786177	17796974	17797124	25205	247	124	8.8e-06	8.15e-05	-0.056
67489	IPO11	IPO11	chr5	+	61874530	61874762	61856962	61857084	61887403	61887499	67489	247	124	0.000151274	0.00116912	-0.056
24128	LRPPRC	LRPPRC	chr2	-	44127646	44127722	44126604	44126744	44128458	44128663	24128	199	124	0.00033737	0.00245169	-0.056
15149	ZFAND4	ZFAND4	chr10	-	46121398	46122553	46113587	46113708	46135263	46135411	15149	247	124	0.000443554	0.00314793	-0.056
59085	SNHG12	SNHG12	chr1	-	28907626	28907741	28906936	28907158	28908101	28908366	59085	238	124	0.000515784	0.00361501	-0.056
63132	ZNF43	ZNF43	chr19	-	22025946	22026128	22001896	22002023	22034706	22034870	63132	247	124	0.000537589	0.00375405	-0.056
7674	MLH1	MLH1	chr3	+	37058996	37059090	37055922	37056035	37061800	37061954	7674	217	124	0.00193949	0.0121149	-0.056
57790	TTPAL	TTPAL	chr20	+	43115235	43115346	43112976	43113170	43117903	43123244	57790	234	124	0.00395798	0.0230398	-0.056
49492	CTSC	CTSC	chr11	-	88045617	88045722	88042330	88042486	88068104	88068250	49492	228	124	0.00776705	0.042032	-0.056
57799	CHURC1	CHURC1	chr14	+	65392724	65392798	65390708	65390844	65397517	65397542	57799	197	124	1.28e-81	5.43e-79	-0.055
48543	CDC26	CDC26	chr9	-	116036839	116036905	116035608	116035718	116037661	116037869	48543	189	124	1.45e-41	1.27e-39	-0.055
55211	NBPF15	NBPF15	chr1	+	148574736	148574840	148568735	148568877	148577357	148577512	55211	227	124	5.11e-28	2.4e-26	-0.055
56801	BCLAF1	BCLAF1	chr6	-	136595100	136595327	136594236	136594325	136596669	136596839	56801	247	124	4.07e-27	1.84e-25	-0.055
31768	PPP2R2B	PPP2R2B	chr5	-	145971611	145971756	145969067	145969789	145972533	145972625	31768	247	124	3.82e-24	1.45e-22	-0.055
33669	KDM5C	KDM5C	chrX	-	53223320	53223920	53222788	53223033	53224112	53224250	33669	247	124	1.01e-17	2.56e-16	-0.055
68697	BCL2L1	BCL2L1	chr20	-	30309457	30309472	30252260	30253889	30309646	30310151	68697	138	124	1.76e-15	3.88e-14	-0.055
61267	SMYD3	SMYD3	chr1	-	246350044	246350244	246093171	246093239	246490502	246490639	61267	247	124	4.42e-14	8.86e-13	-0.055
45386	PLSCR3	PLSCR3	chr17	-	7296462	7296627	7296109	7296271	7296785	7296828	45386	247	124	9.84e-14	1.93e-12	-0.055
55535	ATRX	ATRX	chrX	-	76949312	76949426	76944310	76944417	76952064	76952192	55535	237	124	4.97e-12	8.66e-11	-0.055
25128	ALG8	ALG8	chr11	-	77820487	77820627	77815401	77815499	77823695	77823816	25128	247	124	2.39e-11	3.94e-10	-0.055
28924	ACBD6	ACBD6	chr1	-	180370845	180370915	180366650	180366740	180382500	180382606	28924	193	124	1.66e-10	2.54e-09	-0.055
54484	SUPT20H	SUPT20H	chr13	-	37619383	37619428	37618214	37618318	37621671	37621738	54484	168	124	7.3e-08	8.63e-07	-0.055
61743	HGS	HGS	chr17	+	79657211	79657238	79655781	79655857	79657703	79657772	61743	150	124	8.81e-07	9.26e-06	-0.055
33020	FAM65B	FAM65B	chr6	-	24876013	24876045	24873871	24874027	25042078	25042396	33020	155	124	1.3e-06	1.35e-05	-0.055
35078	CFDP1	CFDP1	chr16	-	75425295	75425406	75338911	75339080	75428987	75429107	35078	234	124	1.31e-05	0.000117969	-0.055
59733	SMU1	SMU1	chr9	-	33053120	33053288	33048103	33048256	33056110	33056237	59733	247	124	2.68e-05	0.00023199	-0.055
56116	HNRNPA3	HNRNPA3	chr2	+	178081403	178081463	178081230	178081320	178081605	178081620	56116	183	124	4.19e-05	0.000352756	-0.055
20706	ZC2HC1A	ZC2HC1A	chr8	+	79624224	79624341	79610648	79610748	79627455	79627563	20706	240	124	4.63e-05	0.000387003	-0.055
2805	NTMT1	NTMT1	chr9	+	132394928	132395080	132388431	132388574	132396332	132396428	2805	247	124	0.000295929	0.00217215	-0.055
29627	CSE1L	CSE1L	chr20	+	47711014	47711151	47710676	47710823	47711268	47711500	29627	247	124	0.000382669	0.00274747	-0.055
32409	ITFG2	ITFG2	chr12	+	2936943	2937050	2933255	2933418	2939382	2939770	32409	230	124	0.00226998	0.0139772	-0.055
56183	CARD17	CARD17	chr11	-	104966172	104966316	104963195	104963311	104970089	104970148	56183	247	124	0.00285224	0.0171809	-0.055
55392	HENMT1	HENMT1	chr1	-	109202485	109202584	109200072	109200201	109203584	109203744	55392	222	124	0.0050938	0.0289312	-0.055
21442	MYL6	MYL6	chr12	+	56554409	56554454	56554026	56554104	56555170	56555366	21442	168	124	0	0	-0.054
23925	USP4	USP4	chr3	-	49339870	49339975	49337899	49338124	49343147	49343321	23925	228	124	2.99e-53	4.53e-51	-0.054
29212	NDRG3	NDRG3	chr20	-	35283203	35283242	35280168	35282104	35284762	35284814	29212	162	124	7.53e-29	3.73e-27	-0.054
29161	ZCCHC6	ZCCHC6	chr9	-	88922063	88922161	88920106	88920154	88923343	88923521	29161	221	124	1.27e-22	4.37e-21	-0.054
39997	ECSIT	ECSIT	chr19	-	11621431	11621475	11618805	11618863	11623870	11624094	39997	167	124	2.1e-21	6.76e-20	-0.054
66233	PLOD3	PLOD3	chr7	-	100858369	100858433	100856387	100856485	100859188	100859301	66233	187	124	1.91e-19	5.41e-18	-0.054
48117	ACAD8	ACAD8	chr11	+	134126981	134127151	134126441	134126542	134128408	134128518	48117	247	124	9.21e-16	2.06e-14	-0.054
10401	SLC12A9	SLC12A9	chr7	+	100457048	100457191	100456671	100456783	100457506	100457664	10401	247	124	1.36e-15	3.02e-14	-0.054
42081	SUMF2	SUMF2	chr7	+	56142278	56142429	56140689	56140804	56144526	56144582	42081	247	124	7.86e-15	1.66e-13	-0.054
22414	MVB12A	MVB12A	chr19	+	17523905	17523913	17516885	17517105	17524029	17524114	22414	131	124	2.35e-12	4.21e-11	-0.054
52702	NAPEPLD	NAPEPLD	chr7	-	102757668	102757868	102755506	102755621	102760023	102760670	52702	247	124	6.17e-12	1.07e-10	-0.054
54857	SNX19	SNX19	chr11	-	130750516	130750701	130749518	130749606	130773149	130773279	54857	247	124	1.53e-11	2.55e-10	-0.054
10865	PTBP3	PTBP3	chr9	-	115092720	115092754	115060120	115060196	115095749	115095944	10865	157	124	2e-11	3.32e-10	-0.054
45432	P2RX4	P2RX4	chr12	+	121660749	121660846	121659896	121659969	121666335	121666416	45432	220	124	5.65e-11	9.02e-10	-0.054
25573	ABCA5	ABCA5	chr17	-	67247887	67248007	67246612	67246762	67249713	67249808	25573	243	124	8.99e-09	1.17e-07	-0.054
20792	CDK10	CDK10	chr16	+	89755659	89755732	89753996	89754223	89756960	89757032	20792	196	124	1.2e-08	1.54e-07	-0.054
30426	NPEPPS	NPEPPS	chr17	+	45654410	45654526	45646782	45646860	45656755	45656877	30426	239	124	5.91e-07	6.35e-06	-0.054
35521	C1GALT1	C1GALT1	chr7	+	7254672	7254870	7222245	7222451	7273933	7274170	35521	247	124	1.54e-06	1.58e-05	-0.054
6460	CASP8	CASP8	chr2	+	202136238	202136344	202131183	202131514	202137360	202137499	6460	229	124	0.000108656	0.000858364	-0.054
22875	ZNF706	ZNF706	chr8	-	102214560	102214696	102213834	102213971	102216877	102216921	22875	247	124	0.000108705	0.00085864	-0.054
20879	PBX3	PBX3	chr9	+	128724380	128724493	128722962	128723128	128725290	128725380	20879	236	124	0.00017667	0.00135	-0.054
[truncated: 2,462 more rows]
