# Supplementary material for: Distinct Transcriptional and Alternative Splicing Signatures of Decidual CD4+ T Cells in Early Human Pregnancy
Source: Front Immunol. 2017 Jun 12;8:682. doi: 10.3389/fimmu.2017.00682 (PMC5466981; doi:10.3389/fimmu.2017.00682)
Supplement: Supplementary file 3 [file Data_Sheet_3.xlsx]

## Sheet: Differentially expressed MXE
ID	GeneID	geneSymbol	chr	strand	1stExonStart_0base	1stExonEnd	2ndExonStart_0base	2ndExonEnd	upstreamES	upstreamEE	downstreamES	downstreamEE	ID	IncFormLen	SkipFormLen	PValue	FDR	IncLevelDifference
8919	NUP93	NUP93	chr16	+	56875853	56875959	56876935	56877047	56875616	56875745	56878410	56878861	8919	229	235	0.00362905	0.0189552	-0.796
22384	NDUFB5	NDUFB5	chr3	+	179334770	179334832	179336202	179336326	179332758	179332847	179341707	179342288	22384	185	247	0.00651035	0.0320654	-0.789
16736	EEF1A1	EEF1A1	chr6	-	74228277	74228301	74228420	74228666	74227752	74227987	74228828	74228951	16736	247	147	1.84e-39	1.46e-37	-0.784
20880	EEF1A1	EEF1A1	chr6	-	74228751	74228951	74229125	74229256	74227752	74227987	74229605	74229779	20880	247	247	1.91e-17	4.58e-16	-0.774
19238	EEF1A1	EEF1A1	chr6	-	74228207	74228306	74229125	74229185	74227752	74227987	74229605	74229779	19238	183	222	3.6e-37	2.45e-35	-0.765
17495	EEF1A1	EEF1A1	chr6	-	74228126	74228185	74228190	74228287	74227888	74227975	74228461	74228463	17495	220	182	1.01e-07	1.03e-06	-0.756
17255	EEF1A1	EEF1A1	chr6	-	74228183	74228185	74228270	74228287	74228096	74228111	74228461	74228463	17255	140	125	0.00306381	0.01629	-0.756
20019	EEF1A1	EEF1A1	chr6	-	74228162	74228185	74228270	74228287	74228096	74228111	74228461	74228465	20019	140	146	0.00297862	0.01587	-0.755
20022	EEF1A1	EEF1A1	chr6	-	74228162	74228185	74228190	74228287	74227854	74227975	74228461	74228465	20022	220	146	0.0021972	0.0120159	-0.754
18503	EEF1A1	EEF1A1	chr6	-	74228181	74228185	74228190	74228287	74227854	74227975	74228461	74228463	18503	220	127	0.00231252	0.0126074	-0.753
20406	EEF1A1	EEF1A1	chr6	-	74228207	74228236	74228420	74228548	74227752	74227987	74228756	74228787	20406	247	152	2.15e-34	1.3e-32	-0.751
18445	EEF1A1	EEF1A1	chr6	-	74228096	74228185	74228240	74228287	74227752	74227851	74228461	74228463	18445	170	212	4.75e-36	3.08e-34	-0.729
18502	EEF1A1	EEF1A1	chr6	-	74228181	74228185	74228206	74228287	74227752	74227777	74228461	74228463	18502	204	127	1.43e-26	6.02e-25	-0.728
19468	EEF1A1	EEF1A1	chr6	-	74228845	74228951	74229125	74229256	74227854	74227987	74229605	74229779	19468	247	229	3.39e-11	4.92e-10	-0.721
20398	EEF1A1	EEF1A1	chr6	-	74228207	74228236	74228420	74228481	74227752	74227987	74228756	74228787	20398	184	152	6.82e-22	2.17e-20	-0.714
20805	EEF1A1	EEF1A1	chr6	-	74228141	74228333	74228420	74228525	74227752	74227987	74228683	74228759	20805	228	247	3.94e-46	4.33e-44	-0.709
14683	PARP1	PARP1	chr1	-	226580340	226580398	226580617	226580681	226579899	226580015	226589914	226590080	14683	187	181	5.22e-36	3.36e-34	-0.709
20924	EEF1A1	EEF1A1	chr6	-	74228078	74228147	74228259	74228435	74227752	74227987	74228531	74228571	20924	247	192	7.89e-42	7.03e-40	-0.707
17955	EEF1A1	EEF1A1	chr6	-	74228147	74228185	74228231	74228287	74228076	74228081	74228461	74228463	17955	179	161	2.93e-25	1.14e-23	-0.697
20392	EEF1A1	EEF1A1	chr6	-	74228207	74228236	74228420	74228516	74227752	74227987	74228756	74228787	20392	219	152	7.07e-19	1.86e-17	-0.695
15877	EEF1A1	EEF1A1	chr6	-	74228156	74228185	74228231	74228287	74228076	74228081	74228461	74228463	15877	179	152	4.18e-25	1.61e-23	-0.694
19633	EEF1A1	EEF1A1	chr6	-	74228141	74228147	74228259	74228435	74227854	74227987	74228531	74228571	19633	247	129	8.33e-64	1.86e-61	-0.693
20808	EEF1A1	EEF1A1	chr6	-	74228141	74228333	74228420	74228546	74227752	74227987	74228683	74228759	20808	247	247	3.91e-45	4.12e-43	-0.692
26434	PTMA	PTMA	chr2	+	232576066	232576071	232576626	232576641	232573234	232573461	232577157	232577226	26434	128	138	6.93e-07	6.48e-06	-0.692
13543	VPS29	VPS29	chr12	-	110934651	110934807	110939221	110939364	110933816	110934008	110939853	110939945	13543	247	247	3.69e-66	9.12e-64	-0.69
20794	EEF1A1	EEF1A1	chr6	-	74228172	74228301	74228420	74228666	74227854	74227987	74228828	74228951	20794	247	247	5.9e-26	2.4e-24	-0.69
18506	EEF1A1	EEF1A1	chr6	-	74228181	74228185	74228192	74228287	74227854	74227975	74228461	74228463	18506	218	127	7.02e-17	1.59e-15	-0.69
21512	EEF1A1	EEF1A1	chr6	-	74228207	74228315	74228420	74228465	74227854	74227987	74228920	74228951	21512	168	231	1.55e-19	4.24e-18	-0.686
20024	EEF1A1	EEF1A1	chr6	-	74228162	74228185	74228192	74228287	74227854	74227975	74228461	74228465	20024	218	146	2.25e-12	3.56e-11	-0.684
14621	PVT1	PVT1	chr8	+	129085648	129085737	129086315	129086537	129082405	129082518	129108763	129108900	14621	212	247	8.35e-37	5.56e-35	-0.671
19998	EEF1A1	EEF1A1	chr6	-	74228141	74228185	74228259	74228287	74227888	74227987	74228461	74228463	19998	151	167	4.56e-83	1.89e-80	-0.666
12109	RPL3	RPL3	chr22	-	39709629	39709633	39710690	39710722	39709195	39709315	39711499	39711560	12109	155	127	4.16e-21	1.25e-19	-0.665
19995	EEF1A1	EEF1A1	chr6	-	74228141	74228185	74228277	74228287	74227888	74227987	74228461	74228463	19995	133	167	2.4e-66	6.08e-64	-0.662
16967	EEF1A1	EEF1A1	chr6	-	74228207	74228285	74228420	74228515	74227752	74227987	74228833	74228951	16967	218	201	1.37e-14	2.61e-13	-0.659
17504	EEF1A1	EEF1A1	chr6	-	74228126	74228185	74228192	74228287	74227854	74227975	74228461	74228463	17504	218	182	1.98e-47	2.3e-45	-0.658
19382	EEF1A1	EEF1A1	chr6	-	74228918	74228951	74229125	74229256	74227752	74227987	74229605	74229779	19382	247	156	4.12e-12	6.41e-11	-0.648
28643	TYK2	TYK2	chr19	-	10479207	10479439	10480432	10480553	10478970	10479094	10488889	10489102	28643	244	247	0.0058673	0.0292824	-0.641
4960	SERPINB6	SERPINB6	chr6	-	2966633	2966824	2969032	2969147	2959401	2959576	2971766	2972399	4960	238	247	8.04e-13	1.32e-11	-0.625
18945	EEF1A1	EEF1A1	chr6	-	74228119	74228185	74228241	74228287	74227888	74227965	74228461	74228463	18945	169	189	5.41e-33	3.08e-31	-0.621
17958	EEF1A1	EEF1A1	chr6	-	74228078	74228185	74228259	74228287	74227854	74227987	74228461	74228463	17958	151	230	5.25e-41	4.54e-39	-0.617
15428	LCK	LCK	chr1	+	32742213	32742387	32745537	32745595	32740337	32740419	32751114	32751768	15428	247	181	3.89e-13	6.52e-12	-0.61
17957	EEF1A1	EEF1A1	chr6	-	74228078	74228185	74228277	74228287	74227854	74227987	74228461	74228463	17957	133	230	7.75e-31	3.97e-29	-0.609
19634	EEF1A1	EEF1A1	chr6	-	74228141	74228147	74228297	74228435	74227854	74227987	74228531	74228571	19634	247	129	1.39e-45	1.51e-43	-0.603
20970	EEF1A1	EEF1A1	chr6	-	74228914	74228951	74229125	74229256	74227752	74227987	74229605	74229779	20970	247	160	4.14e-12	6.43e-11	-0.603
13195	MIR4435-2HG	MIR4435-2HG	chr2	-	112227363	112227564	112237483	112237638	112124590	112125152	112252461	112252692	13195	247	247	6.88e-15	1.35e-13	-0.6
16939	EEF1A1	EEF1A1	chr6	-	74228824	74228951	74229125	74229185	74227752	74227987	74229605	74229779	16939	183	247	4.2e-09	5.02e-08	-0.595
18614	EEF1A1	EEF1A1	chr6	-	74228163	74228306	74229125	74229256	74227752	74227987	74229605	74229779	18614	247	247	2.17e-05	0.000167207	-0.593
19868	EEF1A1	EEF1A1	chr6	-	74228423	74228517	74228535	74228553	74228078	74228093	74228667	74228685	19868	141	217	7.38e-06	6.08e-05	-0.584
19869	EEF1A1	EEF1A1	chr6	-	74228423	74228517	74228521	74228553	74228078	74228093	74228667	74228685	19869	155	217	1.13e-05	9.02e-05	-0.583
14872	MAEA	MAEA	chr4	+	1309301	1309388	1316168	1316291	1305766	1305949	1332861	1333936	14872	210	246	3.41e-06	2.93e-05	-0.581
19350	EEF1A1	EEF1A1	chr6	-	74228297	74228301	74228420	74228666	74227854	74227987	74228828	74228951	19350	247	127	6.85e-22	2.17e-20	-0.579
929	RHOA	RHOA	chr3	-	49405860	49405928	49412866	49412979	49396578	49397815	49449252	49449526	929	236	191	1.44e-50	2e-48	-0.577
19227	EEF1A1	EEF1A1	chr6	-	74228207	74228306	74229125	74229230	74227752	74227987	74229605	74229779	19227	228	222	3.83e-35	2.38e-33	-0.577
28644	TYK2	TYK2	chr19	-	10479207	10479439	10480432	10480550	10478970	10479094	10488889	10489102	28644	241	247	1.55e-22	5.18e-21	-0.576
2654	THBS3	THBS3	chr1	-	155173303	155173330	155174645	155174748	155173013	155173096	155174850	155175107	2654	226	150	2.7e-17	6.38e-16	-0.575
13555	VPS29	VPS29	chr12	-	110937831	110937935	110939221	110939364	110937339	110937351	110939853	110939945	13555	247	227	4.21e-17	9.65e-16	-0.566
7541	ACTB	ACTB	chr7	-	5568967	5569031	5569204	5569315	5567912	5567936	5570154	5570232	7541	234	187	1.35e-07	1.36e-06	-0.562
16760	EEF1A1	EEF1A1	chr6	-	74228163	74228301	74228420	74228666	74227854	74227987	74228828	74228951	16760	247	247	4.73e-31	2.45e-29	-0.558
8488	TESPA1	TESPA1	chr12	-	55375557	55375729	55375948	55376107	55368183	55368391	55378368	55378530	8488	247	247	2.37e-26	9.87e-25	-0.555
18296	EEF1A1	EEF1A1	chr6	-	74228259	74228301	74228420	74228666	74227752	74227987	74228828	74228951	18296	247	165	7.02e-38	4.99e-36	-0.55
20754	EEF1A1	EEF1A1	chr6	-	74228076	74228185	74228241	74228287	74227854	74227965	74228461	74228463	20754	169	232	3.29e-21	9.97e-20	-0.55
7487	ACTB	ACTB	chr7	-	5568939	5569031	5569204	5569315	5567912	5567936	5570154	5570232	7487	234	215	0.00219269	0.0119959	-0.55
20396	EEF1A1	EEF1A1	chr6	-	74228207	74228236	74228423	74228548	74227752	74227987	74228756	74228787	20396	247	152	3.01e-06	2.61e-05	-0.549
8401	RBM34	RBM34	chr1	-	235319909	235320099	235323455	235323565	235318195	235318427	235323825	235323962	8401	233	247	0.000355626	0.00227337	-0.547
4489	ZNF33A	ZNF33A	chr10	+	38314275	38314339	38323205	38323323	38306218	38306314	38343302	38348995	4489	187	241	0.00467548	0.0238372	-0.546
924	LOC101928767	LOC101928767	chr14	+	86467204	86467297	86497479	86497574	86401021	86401205	86537206	86537311	924	216	218	0.00212637	0.0116557	-0.541
18942	EEF1A1	EEF1A1	chr6	-	74228119	74228185	74228258	74228287	74227888	74227965	74228461	74228463	18942	152	189	5.47e-26	2.24e-24	-0.539
11132	ASCC2	ASCC2	chr22	-	30223465	30223589	30229529	30229603	30221610	30221769	30230477	30230539	11132	197	247	5.91e-15	1.16e-13	-0.538
17390	EEF1A1	EEF1A1	chr6	-	74228126	74228306	74229125	74229256	74227752	74227987	74229605	74229779	17390	247	247	3.76e-13	6.33e-12	-0.537
19997	EEF1A1	EEF1A1	chr6	-	74228141	74228185	74228207	74228287	74227888	74227987	74228461	74228463	19997	203	167	0.000661718	0.00401495	-0.533
18181	EEF1A1	EEF1A1	chr6	-	74228078	74228125	74228163	74228273	74227752	74227987	74228495	74228521	18181	233	170	0.000468269	0.00292569	-0.527
14865	ACTR1A	ACTR1A	chr10	-	104241757	104241932	104242767	104242804	104240888	104240929	104243916	104244133	14865	160	247	0.000122927	0.000845944	-0.524
3924	ZBTB20	ZBTB20	chr3	-	114318097	114318193	114383738	114383799	114219198	114219238	114412374	114412422	3924	184	219	1.14e-15	2.37e-14	-0.519
539	KRIT1	KRIT1	chr7	-	91874740	91874888	91874909	91874990	91874215	91874485	91875103	91875228	539	204	247	0.0103498	0.0484339	-0.518
8402	RBM34	RBM34	chr1	-	235319909	235320099	235323455	235323563	235318195	235318427	235323825	235323962	8402	231	247	8.28e-28	3.78e-26	-0.517
20273	EEF1A1	EEF1A1	chr6	-	74228223	74228333	74228448	74228546	74227854	74227975	74228683	74228717	20273	221	233	2.54e-17	6.04e-16	-0.516
14652	UEVLD	UEVLD	chr11	-	18587930	18588029	18596893	18596959	18586438	18586557	18600270	18600355	14652	189	222	6.75e-09	7.9e-08	-0.509
27277	PRKD3	PRKD3	chr2	-	37483804	37484072	37486725	37486824	37481346	37481432	37487365	37487527	27277	222	247	1.58e-07	1.58e-06	-0.507
954	THEMIS2	THEMIS2	chr1	+	28206459	28206565	28208481	28208636	28203098	28203239	28209023	28209554	954	229	247	6.85e-15	1.34e-13	-0.506
14527	COPE	COPE	chr19	-	19017768	19017921	19021789	19022025	19014178	19014232	19023792	19023855	14527	247	247	0.000695994	0.00420028	-0.504
8400	RBM34	RBM34	chr1	-	235319909	235320099	235323459	235323565	235318195	235318427	235323825	235323962	8400	229	247	1.05e-06	9.63e-06	-0.503
17252	EEF1A1	EEF1A1	chr6	-	74228183	74228185	74228223	74228287	74228096	74228111	74228461	74228463	17252	187	125	1.99e-21	6.11e-20	-0.502
18185	EEF1A1	EEF1A1	chr6	-	74228078	74228125	74228259	74228273	74227752	74227987	74228495	74228521	18185	137	170	1.02e-05	8.18e-05	-0.501
23500	RBM23	RBM23	chr14	-	23382932	23383054	23386236	23386375	23380536	23380612	23388207	23388396	23500	247	245	2.11e-21	6.47e-20	-0.5
22361	FGGY	FGGY	chr1	+	60106951	60107023	60115907	60116064	60103899	60104047	60125890	60125965	22361	195	247	1.18e-06	1.07e-05	-0.5
18776	EEF1A1	EEF1A1	chr6	-	74228141	74228268	74228420	74228479	74227888	74227987	74228541	74228675	18776	182	247	0.00984949	0.0464221	-0.497
16639	EEF1A1	EEF1A1	chr6	-	74228141	74228245	74228420	74228515	74227854	74227987	74228833	74228951	16639	218	227	0.000593441	0.00365024	-0.496
8239	CD6	CD6	chr11	+	60780894	60781035	60781440	60781486	60774045	60774114	60784950	60785022	8239	247	169	2.42e-29	1.17e-27	-0.492
18642	EEF1A1	EEF1A1	chr6	-	74228163	74228306	74228420	74228511	74227752	74227987	74228824	74228951	18642	214	247	4.48e-13	7.47e-12	-0.492
15724	CCT6P1	CCT6P1	chr7	+	65217150	65217297	65219513	65219583	65216091	65216265	65220766	65220939	15724	247	193	5.87e-05	0.000424236	-0.492
20020	EEF1A1	EEF1A1	chr6	-	74228162	74228185	74228223	74228287	74228096	74228111	74228461	74228463	20020	187	146	1.15e-21	3.6e-20	-0.491
19921	EEF1A1	EEF1A1	chr6	-	74229059	74229094	74229125	74229185	74227752	74227987	74229605	74229779	19921	183	158	8e-10	1.03e-08	-0.491
18144	EEF1A1	EEF1A1	chr6	-	74228141	74228306	74228824	74228951	74227752	74227987	74229605	74229779	18144	247	247	0.000434856	0.00273881	-0.489
323	TNRC6C	TNRC6C	chr17	+	76087520	76087688	76089013	76089205	76082933	76083174	76089700	76089844	323	247	247	0.00275882	0.0148167	-0.489
28919	CEP63	CEP63	chr3	+	134276983	134277189	134277991	134278147	134270767	134270854	134280218	134283870	28919	247	247	3.76e-31	1.97e-29	-0.488
2260	HLA-E	HLA-E	chr6	+	30458032	30458203	30458960	30459049	30457558	30457582	30459387	30459432	2260	247	212	4.25e-47	4.93e-45	-0.487
15838	EEF1A1	EEF1A1	chr6	-	74228141	74228180	74228259	74228273	74227888	74227987	74228518	74228571	15838	137	162	7.6e-15	1.48e-13	-0.486
12940	LINC00996	LINC00996	chr7	+	150132117	150132247	150132286	150132429	150130741	150130917	150139636	150140248	12940	247	247	4.02e-52	5.92e-50	-0.485
18578	EEF1A1	EEF1A1	chr6	-	74228241	74228333	74228461	74228556	74227854	74227965	74228692	74228787	18578	218	215	2.18e-18	5.57e-17	-0.485
16708	EEF1A1	EEF1A1	chr6	-	74228163	74228228	74228420	74228511	74227752	74227987	74228824	74228951	16708	214	188	1.5e-05	0.000117871	-0.484
1267	FAAH2	FAAH2	chrX	+	57473360	57473472	57507941	57508147	57407344	57407462	57515189	57515629	1267	235	247	3.58e-137	3.48e-134	-0.483
12945	LINC00996	LINC00996	chr7	+	150132117	150132245	150132286	150132429	150130741	150130917	150139636	150140248	12945	247	247	1.5e-47	1.77e-45	-0.482
19631	EEF1A1	EEF1A1	chr6	-	74228141	74228147	74228420	74228435	74227854	74227987	74228531	74228571	19631	138	129	1.19e-08	1.35e-07	-0.481
20324	EEF1A1	EEF1A1	chr6	-	74228207	74228245	74228420	74228515	74227854	74227987	74228833	74228951	20324	218	161	3.63e-09	4.36e-08	-0.479
206	LUC7L2	LUC7L2	chr7	+	139047921	139048005	139059146	139059217	139044591	139045068	139060807	139060902	206	207	194	6.49e-20	1.83e-18	-0.478
23537	LOC101929767	LOC101929767	chr17	-	41311523	41311744	41318996	41319167	41300383	41300800	41322142	41322420	23537	247	247	0.00223438	0.0122121	-0.478
19635	EEF1A1	EEF1A1	chr6	-	74228141	74228147	74228277	74228435	74227854	74227987	74228531	74228571	19635	247	129	2.53e-39	1.97e-37	-0.473
4501	CDC73	CDC73	chr1	+	193110202	193110272	193110833	193110879	193107214	193107303	193110979	193111196	4501	193	169	0.00318768	0.0168709	-0.473
10879	PABPC1	PABPC1	chr8	-	101718994	101719033	101719145	101719268	101718878	101718934	101721360	101721445	10879	246	162	0.00429321	0.0221044	-0.473
12097	RPL3	RPL3	chr22	-	39710815	39710825	39711499	39711555	39710690	39710722	39712815	39712845	12097	179	133	1.96e-54	3.07e-52	-0.468
16934	EEF1A1	EEF1A1	chr6	-	74228824	74228951	74229125	74229230	74227752	74227987	74229605	74229779	16934	228	247	5.39e-07	5.09e-06	-0.468
21041	EEF1A1	EEF1A1	chr6	-	74228078	74228306	74228420	74228430	74227752	74227987	74228771	74228787	21041	133	247	0.00056118	0.00346239	-0.468
18639	EEF1A1	EEF1A1	chr6	-	74228163	74228306	74228420	74228438	74227752	74227987	74228824	74228951	18639	141	247	2.57e-07	2.52e-06	-0.467
17373	EEF1A1	EEF1A1	chr6	-	74228126	74228306	74228420	74228556	74227752	74227987	74228692	74228787	17373	247	247	1.48e-17	3.58e-16	-0.464
16704	EEF1A1	EEF1A1	chr6	-	74228163	74228228	74228420	74228438	74227752	74227987	74228824	74228951	16704	141	188	0.00492911	0.0250157	-0.46
27908	PDLIM7	PDLIM7	chr5	-	176918404	176918421	176918807	176918926	176918010	176918147	176919405	176919436	27908	242	140	2.77e-33	1.61e-31	-0.457
21337	EEF1A1	EEF1A1	chr6	-	74228207	74228228	74228259	74228438	74227752	74227987	74228824	74228951	21337	247	144	2.48e-23	8.59e-22	-0.456
20753	EEF1A1	EEF1A1	chr6	-	74228076	74228185	74228258	74228287	74227854	74227965	74228461	74228463	20753	152	232	8.7e-19	2.27e-17	-0.455
20583	EEF1A1	EEF1A1	chr6	-	74228126	74228147	74228192	74228435	74227854	74227975	74228531	74228571	20583	247	144	4.74e-17	1.09e-15	-0.452
19419	EEF1A1	EEF1A1	chr6	-	74228207	74228253	74228259	74228467	74227752	74227987	74228723	74228951	19419	247	169	2.22e-22	7.28e-21	-0.449
16640	EEF1A1	EEF1A1	chr6	-	74228141	74228245	74228259	74228285	74227854	74227987	74228833	74228951	16640	149	227	9.74e-17	2.19e-15	-0.449
4767	ZNF562	ZNF562	chr19	-	9768684	9768811	9770054	9770143	9759337	9764557	9771395	9771550	4767	212	247	1.57e-09	1.96e-08	-0.449
15879	EEF1A1	EEF1A1	chr6	-	74228156	74228185	74228192	74228287	74227854	74227975	74228461	74228463	15879	218	152	0.0092953	0.0441895	-0.449
6323	OXCT1	OXCT1	chr5	-	41851792	41851813	41853040	41853165	41850131	41850281	41853520	41853656	6323	247	144	8.51e-08	8.77e-07	-0.448
9818	CRELD1	CRELD1	chr3	+	9985358	9985509	9985677	9985779	9985064	9985199	9986048	9987097	9818	247	225	1.85e-10	2.52e-09	-0.444
4714	CALCOCO2	CALCOCO2	chr17	+	46921264	46921388	46923804	46924049	46919059	46919249	46925425	46925528	4714	247	247	0.0103844	0.0485314	-0.441
18228	EEF1A1	EEF1A1	chr6	-	74228207	74228268	74228420	74228479	74227888	74227987	74228541	74228675	18228	182	184	1.61e-35	1.01e-33	-0.44
20925	EEF1A1	EEF1A1	chr6	-	74228078	74228147	74228277	74228435	74227752	74227987	74228531	74228571	20925	247	192	1.51e-23	5.31e-22	-0.438
14622	PVT1	PVT1	chr8	+	129085648	129085737	129108020	129108063	129082405	129082518	129108763	129108900	14622	212	166	2.35e-17	5.59e-16	-0.438
14773	MAP4K1	MAP4K1	chr19	-	39104881	39104908	39105029	39105150	39104682	39104725	39106834	39106899	14773	244	150	0.000817398	0.00486413	-0.438
12942	LINC00996	LINC00996	chr7	+	150132117	150132245	150132317	150132429	150130741	150130917	150139636	150140248	12942	247	235	4.87e-60	9.14e-58	-0.437
17515	EEF1A1	EEF1A1	chr6	-	74228126	74228315	74228420	74228556	74227752	74227987	74228692	74228787	17515	247	247	4.05e-15	8.07e-14	-0.436
2408	TRPV2	TRPV2	chr17	+	16336887	16337012	16338203	16338295	16335140	16335164	16340102	16340317	2408	247	215	6.36e-13	1.05e-11	-0.435
25637	ANO10	ANO10	chr3	-	43618183	43618753	43621844	43621964	43616300	43616356	43640023	43640158	25637	243	247	0.00645753	0.0318387	-0.435
20614	EEF1A1	EEF1A1	chr6	-	74228119	74228147	74228241	74228435	74227854	74227965	74228531	74228571	20614	247	151	1.08e-07	1.1e-06	-0.433
14515	COPE	COPE	chr19	-	19015579	19015661	19016425	19016433	19014076	19014220	19017768	19017818	14515	131	205	1.62e-06	1.45e-05	-0.432
19963	EEF1A1	EEF1A1	chr6	-	74228241	74228477	74228531	74228548	74227854	74227965	74228756	74228787	19963	140	247	0.00142723	0.00812392	-0.432
7942	ZMYND8	ZMYND8	chr20	-	45978604	45978729	45984193	45984264	45976599	45976670	45985400	45985633	7942	194	247	7.53e-14	1.34e-12	-0.431
22163	ARPC2	ARPC2	chr2	+	219103436	219103573	219110142	219110238	219093460	219093573	219114086	219114187	22163	247	219	5.91e-14	1.06e-12	-0.43
1380	TMEM63A	TMEM63A	chr1	-	226054273	226054382	226054811	226054948	226053596	226053750	226055587	226055730	1380	247	232	1.6e-05	0.000125439	-0.427
12114	RPL3	RPL3	chr22	-	39709659	39709662	39710690	39710836	39709195	39709315	39711433	39711637	12114	247	126	0.000483849	0.00301568	-0.427
12937	LINC00996	LINC00996	chr7	+	150132117	150132247	150132317	150132429	150130741	150130917	150139636	150140248	12937	247	235	3.17e-64	7.26e-62	-0.426
20915	EEF1A1	EEF1A1	chr6	-	74228141	74228236	74228423	74228548	74227752	74227987	74228756	74228787	20915	247	218	5.14e-11	7.36e-10	-0.425
18627	EEF1A1	EEF1A1	chr6	-	74228163	74228306	74228420	74228554	74227752	74227987	74229605	74229779	18627	247	247	6.74e-06	5.57e-05	-0.425
20018	EEF1A1	EEF1A1	chr6	-	74228162	74228185	74228270	74228271	74228096	74228111	74228461	74228465	20018	124	146	4.15e-05	0.000306538	-0.424
18508	EEF1A1	EEF1A1	chr6	-	74228181	74228185	74228223	74228287	74227854	74227975	74228461	74228463	18508	187	127	4.71e-16	1.01e-14	-0.421
6402	MAP2K5	MAP2K5	chr15	+	68020253	68020283	68040568	68040595	67995674	67995746	68040906	68040939	6402	153	150	2.49e-22	8.11e-21	-0.419
13689	ZNF195	ZNF195	chr11	-	3381949	3382018	3383775	3383832	3379156	3381795	3392204	3392300	13689	180	192	4.09e-06	3.49e-05	-0.417
24131	TYW1	TYW1	chr7	+	66475648	66475803	66478320	66478547	66474569	66474671	66479353	66479548	24131	247	247	0.00620079	0.0307451	-0.417
6526	KIAA1033	KIAA1033	chr12	+	105548395	105548480	105548887	105548955	105546120	105546229	105550503	105550570	6526	208	191	0.00821183	0.0395666	-0.417
20922	EEF1A1	EEF1A1	chr6	-	74228078	74228147	74228297	74228435	74227752	74227987	74228531	74228571	20922	247	192	1.75e-16	3.86e-15	-0.415
20391	EEF1A1	EEF1A1	chr6	-	74228207	74228236	74228259	74228481	74227752	74227987	74228756	74228787	20391	247	152	3.27e-11	4.76e-10	-0.415
22956	COMMD10	COMMD10	chr5	+	115516098	115516130	115592778	115592931	115469768	115469875	115627213	115627273	22956	155	247	2.58e-25	1.01e-23	-0.412
2830	PABPC1L	PABPC1L	chr20	+	43560473	43560667	43560982	43561175	43559158	43559367	43561712	43561826	2830	247	247	9.94e-06	8.01e-05	-0.411
21362	EEF1A1	EEF1A1	chr6	-	74228420	74228485	74228496	74228553	74228156	74228332	74228667	74228685	21362	180	188	0.000431757	0.00272092	-0.411
3799	ZBTB20	ZBTB20	chr3	-	114307879	114307967	114383738	114383799	114219198	114219238	114412374	114412422	3799	184	211	5.65e-61	1.1e-58	-0.41
19234	EEF1A1	EEF1A1	chr6	-	74228207	74228306	74228914	74228951	74227752	74227987	74229605	74229779	19234	160	222	1.25e-16	2.78e-15	-0.409
18504	EEF1A1	EEF1A1	chr6	-	74228181	74228185	74228192	74228271	74227854	74227975	74228461	74228463	18504	202	127	1.39e-08	1.58e-07	-0.409
20026	EEF1A1	EEF1A1	chr6	-	74228162	74228185	74228223	74228287	74227854	74227975	74228461	74228465	20026	187	146	2.82e-17	6.64e-16	-0.408
19249	EEF1A1	EEF1A1	chr6	-	74228207	74228306	74229059	74229256	74227752	74227987	74229605	74229779	19249	247	222	3.42e-17	7.96e-16	-0.406
13194	MIR4435-2HG	MIR4435-2HG	chr2	-	112227363	112227564	112237483	112237638	112186885	112187197	112252461	112252692	13194	247	247	2.74e-14	5.07e-13	-0.405
21418	EEF1A1	EEF1A1	chr6	-	74228420	74228494	74228496	74228553	74228147	74228332	74228667	74228685	21418	180	197	0.000430097	0.00271127	-0.405
10938	TMEM230	TMEM230	chr20	-	5091702	5091820	5092141	5092251	5089977	5090091	5093606	5093733	10938	233	241	1.1e-16	2.47e-15	-0.401
19386	EEF1A1	EEF1A1	chr6	-	74228918	74228951	74229125	74229185	74227752	74227987	74229605	74229779	19386	183	156	1.09e-05	8.77e-05	-0.401
20025	EEF1A1	EEF1A1	chr6	-	74228162	74228185	74228192	74228271	74227854	74227975	74228461	74228465	20025	202	146	4.44e-08	4.73e-07	-0.399
20615	EEF1A1	EEF1A1	chr6	-	74228119	74228147	74228258	74228435	74227854	74227965	74228531	74228571	20615	247	151	1.64e-11	2.45e-10	-0.398
16395	EEF1A1	EEF1A1	chr6	-	74228126	74228236	74228420	74228548	74227854	74227987	74228756	74228787	16395	247	233	5.85e-09	6.89e-08	-0.396
10518	LOC101927156	LOC101927156	chr2	+	182102977	182103177	182187387	182187457	182091197	182091262	182227413	182227645	10518	247	193	5.98e-15	1.17e-13	-0.395
22405	LINC01420	LINC01420	chrX	+	56825142	56825250	56837452	56837612	56758495	56758632	56843752	56844004	22405	231	247	4.29e-18	1.08e-16	-0.394
25351	BIN3	BIN3	chr8	-	22494434	22494475	22502267	22502316	22487954	22488091	22526556	22526661	25351	172	164	5.46e-19	1.45e-17	-0.393
20701	EEF1A1	EEF1A1	chr6	-	74228473	74228517	74228526	74228553	74227888	74227965	74228667	74228685	20701	150	167	1.5e-07	1.51e-06	-0.392
12869	FAM65B	FAM65B	chr6	-	24936065	24936255	24981540	24981576	24873871	24874027	25042078	25042396	12869	159	247	3.55e-11	5.14e-10	-0.391
26667	PTMA	PTMA	chr2	+	232576623	232576632	232576635	232576641	232576066	232576129	232577157	232577226	26667	132	129	0.00136644	0.00780789	-0.391
12556	MSN	MSN	chrX	+	64921374	64921503	64923467	64923553	64887510	64887720	64936679	64936763	12556	247	209	8.28e-23	2.8e-21	-0.39
28010	MAPK1IP1L	MAPK1IP1L	chr14	+	55520453	55520538	55527715	55527891	55518361	55518521	55528397	55528419	28010	208	247	2.28e-15	4.62e-14	-0.39
28301	NOSIP	NOSIP	chr19	-	50061318	50061456	50062049	50062230	50060337	50060506	50063190	50063296	28301	247	247	4.28e-86	1.91e-83	-0.389
951	POLR2J3	POLR2J3	chr7	-	102185749	102185918	102207028	102207183	102185152	102185223	102207443	102207530	951	247	247	7.41e-05	0.000527455	-0.389
12951	RNF216	RNF216	chr7	-	5806525	5806570	5817117	5817259	5800633	5800769	5821171	5821361	12951	247	168	0.00556096	0.0279069	-0.387
24961	TRAF3IP3	TRAF3IP3	chr1	+	209951455	209951518	209952775	209952914	209948918	209949081	209955400	209955668	24961	186	247	0.000464429	0.00290364	-0.386
19252	EEF1A1	EEF1A1	chr6	-	74228207	74228306	74228423	74228511	74227752	74227987	74228824	74228951	19252	211	222	0.00859415	0.0411902	-0.385
4706	TRAT1	TRAT1	chr3	+	108566581	108566721	108567815	108567844	108565914	108565976	108568012	108568101	4706	247	152	1.79e-26	7.52e-25	-0.382
28265	MRPL55	MRPL55	chr1	-	228296141	228296175	228296655	228296714	228295935	228296022	228296849	228297013	28265	182	157	6.13e-21	1.82e-19	-0.382
17399	EEF1A1	EEF1A1	chr6	-	74228126	74228306	74229125	74229185	74227752	74227987	74229605	74229779	17399	183	247	1.3e-10	1.8e-09	-0.382
19632	EEF1A1	EEF1A1	chr6	-	74228141	74228147	74228207	74228435	74227854	74227987	74228531	74228571	19632	247	129	1.09e-05	8.76e-05	-0.382
17790	EEF1A1	EEF1A1	chr6	-	74228258	74228268	74228461	74228479	74227888	74227965	74228541	74228675	17790	141	133	9.97e-08	1.02e-06	-0.381
25055	TRAF3IP3	TRAF3IP3	chr1	+	209950768	209950832	209952775	209952914	209948918	209949081	209955400	209955668	25055	187	247	2.25e-06	1.98e-05	-0.381
22691	CCR6	CCR6	chr6	+	167536626	167536711	167548421	167548554	167525294	167525502	167549525	167549631	22691	208	247	1.68e-17	4.06e-16	-0.38
21642	PRUNE	PRUNE	chr1	+	150990942	150991145	150997086	150997271	150990287	150990380	150999708	150999803	21642	247	247	3.17e-17	7.41e-16	-0.379
8403	RBM34	RBM34	chr1	-	235319909	235320099	235323459	235323563	235318195	235318427	235323825	235323962	8403	227	247	1.27e-11	1.9e-10	-0.377
17765	EEF1A1	EEF1A1	chr6	-	74228076	74228147	74228258	74228435	74227854	74227965	74228531	74228571	17765	247	194	2.24e-05	0.000172524	-0.377
4312	TANGO2	TANGO2	chr22	+	20040959	20041074	20043465	20043536	20039987	20040107	20050860	20050965	4312	238	194	5.14e-35	3.18e-33	-0.376
27072	SLC38A1	SLC38A1	chr12	-	46623346	46623422	46662308	46662410	46600976	46601019	46662647	46663208	27072	225	199	2.52e-06	2.2e-05	-0.376
19744	EEF1A1	EEF1A1	chr6	-	74228420	74228480	74228496	74228512	74228218	74228332	74228748	74228771	19744	139	183	0.000439004	0.00276217	-0.376
13666	PRR29	PRR29	chr17	+	62078443	62078670	62078826	62078897	62076327	62076434	62079092	62081644	13666	247	194	0.0105739	0.0492941	-0.376
29382	TTC17	TTC17	chr11	+	43414254	43414339	43418010	43418089	43413350	43413502	43418258	43418368	29382	208	202	1.4e-53	2.13e-51	-0.375
24655	TMBIM6	TMBIM6	chr12	+	50135739	50135796	50143400	50143517	50135292	50135394	50146246	50146332	24655	180	240	0.00523449	0.0264619	-0.375
21834	KLHL12	KLHL12	chr1	-	202864649	202864845	202865981	202866088	202863718	202863877	202878137	202878252	21834	230	247	5.13e-89	2.45e-86	-0.374
27500	ZNF211	ZNF211	chr19	+	58145080	58145273	58145390	58145429	58144534	58144804	58145996	58146123	27500	247	162	1.97e-15	4e-14	-0.374
10934	TMEM230	TMEM230	chr20	-	5091702	5091820	5092409	5092454	5089977	5090091	5093388	5093733	10934	168	241	2.62e-10	3.52e-09	-0.374
22690	CCR6	CCR6	chr6	+	167536606	167536711	167548421	167548554	167525294	167525502	167549525	167549631	22690	228	247	8.09e-09	9.4e-08	-0.373
15778	UBE4A	UBE4A	chr11	+	118234862	118234993	118235392	118235418	118230295	118230389	118235754	118235916	15778	247	149	0.00556858	0.0279302	-0.373
21964	R3HDM1	R3HDM1	chr2	+	136363636	136363796	136373721	136373763	136362375	136362586	136374237	136374327	21964	247	165	0.0104178	0.048655	-0.373
4082	PIGF	PIGF	chr2	-	46815213	46815265	46818888	46819064	46808412	46808730	46819613	46819722	4082	247	175	4.77e-169	5.84e-166	-0.372
14982	IGFLR1	IGFLR1	chr19	-	36230940	36230987	36231280	36231397	36230610	36230670	36231924	36232124	14982	240	170	0.00880739	0.0420904	-0.372
18464	EEF1A1	EEF1A1	chr6	-	74228434	74228439	74228467	74228521	74228183	74228253	74228783	74228787	18464	177	128	0.000536049	0.00331825	-0.371
18594	EEF1A1	EEF1A1	chr6	-	74228126	74228296	74228420	74228495	74227752	74227987	74228845	74229094	18594	198	247	3.96e-06	3.39e-05	-0.37
4009	TMEM241	TMEM241	chr18	-	20950179	20950225	20951385	20951434	20948678	20948714	20953675	20953727	4009	172	169	1.85e-44	1.87e-42	-0.369
11788	RPL3	RPL3	chr22	-	39712710	39712769	39712815	39712846	39710690	39710825	39714404	39714597	11788	154	182	2.74e-06	2.38e-05	-0.367
17503	EEF1A1	EEF1A1	chr6	-	74228126	74228185	74228192	74228271	74227854	74227975	74228461	74228463	17503	202	182	5.04e-06	4.25e-05	-0.366
20731	EEF1A1	EEF1A1	chr6	-	74228126	74228228	74228420	74228511	74227854	74227987	74228824	74228951	20731	214	225	1.76e-08	1.97e-07	-0.365
19232	EEF1A1	EEF1A1	chr6	-	74228207	74228306	74229059	74229185	74227752	74227987	74229605	74229779	19232	247	222	1.7e-13	2.93e-12	-0.364
3726	ZBTB20	ZBTB20	chr3	-	114432822	114432862	114460402	114460555	114412374	114412422	114462558	114462626	3726	247	163	0.00184907	0.0102859	-0.364
3179	PHKB	PHKB	chr16	+	47581594	47581662	47596308	47596406	47581343	47581459	47614205	47614269	3179	191	221	0.00163098	0.00918156	-0.362
3564	LACE1	LACE1	chr6	+	108645028	108645252	108668191	108668243	108616097	108616422	108676857	108676959	3564	247	175	0.00281137	0.0150501	-0.362
17909	EEF1A1	EEF1A1	chr6	-	74228126	74228151	74228420	74228465	74227752	74227987	74228920	74228951	17909	168	148	4.43e-06	3.76e-05	-0.361
7095	ACCS	ACCS	chr11	+	44099394	44099472	44099943	44100008	44098872	44098926	44100233	44100334	7095	201	188	1.76e-06	1.56e-05	-0.36
2424	TRPV2	TRPV2	chr17	+	16335411	16335614	16338203	16338295	16335097	16335164	16340102	16340317	2424	247	215	1.74e-11	2.58e-10	-0.357
20578	EEF1A1	EEF1A1	chr6	-	74228126	74228147	74228297	74228435	74227888	74227987	74228531	74228571	20578	247	144	1.04e-07	1.06e-06	-0.354
4	NEDD9	NEDD9	chr6	-	11193823	11193925	11213513	11213960	11192577	11192679	11232736	11232915	4	247	225	2.9e-123	2.4e-120	-0.353
9543	CD74	CD74	chr5	-	149784647	149784692	149785821	149785884	149782125	149782188	149786714	149786887	9543	186	168	1.35e-11	2.03e-10	-0.353
16387	EEF1A1	EEF1A1	chr6	-	74228126	74228236	74228420	74228477	74227854	74227987	74228756	74228787	16387	180	233	4.81e-06	4.06e-05	-0.353
12557	MSN	MSN	chrX	+	64921374	64921503	64923447	64923553	64887510	64887720	64936679	64936763	12557	247	229	9.08e-41	7.74e-39	-0.352
16016	EEF1A1	EEF1A1	chr6	-	74228141	74228219	74228420	74228463	74227854	74227987	74228654	74228951	16016	166	201	1.97e-21	6.06e-20	-0.352
17952	EEF1A1	EEF1A1	chr6	-	74228119	74228268	74228461	74228479	74227888	74227965	74228541	74228675	17952	141	247	0.00201515	0.0111131	-0.352
23326	CD163	CD163	chr12	-	7633756	7633852	7635238	7635358	7632455	7632509	7635561	7635600	23326	243	219	7.29e-14	1.29e-12	-0.351
8325	TRIM22	TRIM22	chr11	+	5719544	5719775	5727823	5727945	5717396	5717885	5729402	5729503	8325	247	245	0.00042226	0.00266425	-0.351
1313	TYSND1	TYSND1	chr10	-	71900498	71900684	71902520	71902609	71897736	71899897	71906288	71906496	1313	212	247	6.03e-15	1.18e-13	-0.35
7262	TTC24	TTC24	chr1	+	156555504	156555618	156555740	156555837	156554916	156555023	156556260	156556562	7262	237	220	7.74e-13	1.27e-11	-0.349
18890	EEF1A1	EEF1A1	chr6	-	74228126	74228245	74228420	74228467	74227854	74227987	74228723	74228951	18890	170	242	0.000327684	0.00210527	-0.348
13684	DSTYK	DSTYK	chr1	-	205132850	205133083	205138290	205138960	205132050	205132134	205156545	205156934	13684	247	247	3.19e-17	7.44e-16	-0.347
22411	EFCAB13	EFCAB13	chr17	+	45438743	45438887	45447802	45447874	45422381	45422464	45451837	45452332	22411	247	195	3.26e-17	7.61e-16	-0.347
3945	TCP11L1	TCP11L1	chr11	+	33076138	33076271	33078660	33078781	33065295	33065482	33079464	33079685	3945	247	244	4.3e-46	4.69e-44	-0.345
20737	EEF1A1	EEF1A1	chr6	-	74228126	74228228	74228420	74228438	74227854	74227987	74228824	74228951	20737	141	225	1.61e-05	0.000125994	-0.345
28649	IL12RB2	IL12RB2	chr1	+	67852261	67852352	67855711	67855811	67845668	67845806	67861229	67862583	28649	214	223	0.000376824	0.00239691	-0.345
607	FCMR	FCMR	chr1	-	207083069	207083161	207085074	207085156	207076630	207078492	207086273	207086387	607	205	215	0.00130599	0.00748218	-0.345
4088	PIGF	PIGF	chr2	-	46815213	46815318	46818888	46819064	46808412	46808730	46819613	46819722	4088	247	228	2.49e-28	1.16e-26	-0.344
20910	EEF1A1	EEF1A1	chr6	-	74228141	74228236	74228259	74228477	74227854	74227987	74228756	74228787	20910	247	218	2.21e-17	5.29e-16	-0.344
5357	ZNF429	ZNF429	chr19	+	21688786	21688882	21711885	21711974	21688436	21688576	21712459	21712586	5357	219	212	6.35e-08	6.67e-07	-0.344
13691	ZNF195	ZNF195	chr11	-	3381949	3382018	3383026	3383119	3379156	3381795	3392204	3392300	13691	216	192	7.17e-47	8.17e-45	-0.343
10937	TMEM230	TMEM230	chr20	-	5091702	5091820	5092409	5092454	5089977	5090091	5093606	5093733	10937	168	241	6.12e-09	7.2e-08	-0.343
28025	STK4	STK4	chr20	+	43646253	43646314	43652095	43652270	43629807	43629994	43653613	43653771	28025	184	247	0.00446238	0.0228542	-0.342
25568	AP1AR	AP1AR	chr4	+	113184143	113184242	113186164	113186223	113181921	113182018	113186889	113186963	25568	222	182	2.17e-12	3.45e-11	-0.34
2405	TRPV2	TRPV2	chr17	+	16336887	16337012	16338203	16338295	16335097	16335160	16340102	16340317	2405	247	215	0.000493813	0.00307574	-0.339
4080	PIGF	PIGF	chr2	-	46815213	46815265	46818941	46819064	46808412	46808730	46819613	46819722	4080	246	175	3.41e-62	7.12e-60	-0.336
15601	SAE1	SAE1	chr19	+	47660243	47660438	47661652	47661746	47658370	47658470	47673074	47673180	15601	247	217	1.44e-06	1.3e-05	-0.336
16995	EEF1A1	EEF1A1	chr6	-	74228126	74228140	74228420	74228511	74227752	74227987	74228824	74228951	16995	214	137	5.27e-06	4.43e-05	-0.336
17956	EEF1A1	EEF1A1	chr6	-	74228078	74228185	74228207	74228287	74227854	74227987	74228461	74228463	17956	203	230	0.0095314	0.0451671	-0.335
24855	SUPT20H	SUPT20H	chr13	-	37595584	37595739	37596147	37596454	37593478	37593534	37598171	37598330	24855	247	247	6.33e-256	1.78e-251	-0.334
27590	RABL2A	RABL2A	chr2	+	114392604	114392707	114398470	114398582	114391729	114391809	114398929	114399027	27590	226	235	1.01e-07	1.03e-06	-0.334
23913	DDX26B	DDX26B	chrX	+	134691307	134691476	134701034	134701183	134690092	134690225	134703261	134703356	23913	247	247	7.46e-05	0.000531237	-0.334
24750	ZCCHC7	ZCCHC7	chr9	+	37206379	37206491	37247066	37247127	37126308	37126939	37302184	37302228	24750	235	184	0.000677045	0.00410176	-0.334
3598	CEP72	CEP72	chr5	+	624585	624694	633883	634062	620183	620376	635486	635699	3598	232	247	0.00966958	0.0456758	-0.334
10683	ZBTB38	ZBTB38	chr3	+	141132330	141132481	141146475	141146663	141122768	141122873	141161230	141168632	10683	247	247	0.0101127	0.0474583	-0.334
2122	HLA-E	HLA-E	chr6	+	30459000	30459189	30459313	30459415	30458090	30458227	30460317	30460360	2122	247	225	7.24e-09	8.45e-08	-0.333
2121	HLA-E	HLA-E	chr6	+	30459000	30459189	30459313	30459432	30458090	30458227	30460317	30460360	2121	247	242	1.08e-08	1.24e-07	-0.333
10363	ERCC8	ERCC8	chr5	-	60220117	60220183	60223014	60223193	60217922	60217982	60224690	60224786	10363	247	189	8.42e-06	6.87e-05	-0.333
18775	EEF1A1	EEF1A1	chr6	-	74228141	74228268	74228297	74228479	74227888	74227987	74228541	74228675	18775	247	247	1.23e-05	9.83e-05	-0.333
17827	EEF1A1	EEF1A1	chr6	-	74228420	74228517	74228534	74228553	74228183	74228332	74228667	74228685	17827	142	220	0.00147311	0.008358	-0.333
28261	MRPL55	MRPL55	chr1	-	228296137	228296175	228296655	228296714	228295935	228296022	228296849	228297013	28261	182	161	6.78e-05	0.000486287	-0.33
7224	TMEM14B	TMEM14B	chr6	+	10749854	10749931	10755374	10755458	10747991	10748114	10756699	10757214	7224	200	207	0.0011512	0.0066673	-0.33
17194	EEF1A1	EEF1A1	chr6	-	74228078	74228268	74228420	74228479	74227752	74227987	74228541	74228675	17194	182	247	1.7e-19	4.64e-18	-0.327
23391	USP10	USP10	chr16	+	84749800	84749992	84766658	84766711	84733554	84733717	84767040	84767109	23391	247	176	2.32e-21	7.07e-20	-0.325
11135	ASCC2	ASCC2	chr22	-	30228233	30228331	30229529	30229603	30223465	30223589	30230477	30230539	11135	197	221	1.53e-07	1.54e-06	-0.325
10300	TRMT10B	TRMT10B	chr9	+	37762539	37762682	37768072	37768225	37761899	37762114	37770668	37770736	10300	247	247	0.00935148	0.0443966	-0.325
20095	EEF1A1	EEF1A1	chr6	-	74228294	74228517	74228525	74228553	74227888	74228123	74228667	74228685	20095	151	247	0.000862442	0.00510628	-0.324
17513	EEF1A1	EEF1A1	chr6	-	74228126	74228315	74228420	74228465	74227752	74227987	74228920	74228951	17513	168	247	0.00089498	0.00528005	-0.324
20624	EEF1A1	EEF1A1	chr6	-	74228207	74228219	74228420	74228463	74227752	74227987	74228654	74228951	20624	166	135	0.000402426	0.00255169	-0.321
10878	PABPC1	PABPC1	chr8	-	101718994	101719033	101719145	101719224	101718878	101718934	101721360	101721445	10878	202	162	0.00158129	0.00892143	-0.32
18163	EEF1A1	EEF1A1	chr6	-	74228133	74228151	74228151	74228315	74227854	74227903	74228920	74228951	18163	247	141	0.00673134	0.0330613	-0.319
4086	PIGF	PIGF	chr2	-	46815213	46815318	46818941	46819064	46808412	46808730	46819613	46819722	4086	246	228	7.46e-16	1.58e-14	-0.318
3773	ZBTB20	ZBTB20	chr3	-	114746302	114746421	114828933	114829047	114693212	114693263	114866065	114866127	3773	237	242	8.03e-10	1.03e-08	-0.318
16397	EEF1A1	EEF1A1	chr6	-	74228126	74228236	74228420	74228481	74227854	74227987	74228756	74228787	16397	184	233	0.000397387	0.00252315	-0.318
10974	IRF1	IRF1	chr5	-	131820086	131820189	131822248	131822334	131817300	131819767	131822486	131822536	10974	209	226	2.16e-22	7.11e-21	-0.317
19650	EEF1A1	EEF1A1	chr6	-	74228126	74228253	74228420	74228467	74227854	74227987	74228723	74228951	19650	170	247	0.00044345	0.00278733	-0.317
18826	EEF1A1	EEF1A1	chr6	-	74228126	74228268	74228420	74228479	74227854	74227987	74228541	74228675	18826	182	247	0.00735674	0.0358391	-0.317
7036	ABI1	ABI1	chr10	-	27044583	27044670	27053438	27053568	27040526	27040712	27054146	27054247	7036	247	210	1.32e-05	0.000104639	-0.315
24293	CCDC84	CCDC84	chr11	+	118872322	118872535	118881271	118881338	118869720	118869819	118881473	118881540	24293	247	190	8.25e-30	4.07e-28	-0.313
13201	SLC25A19	SLC25A19	chr17	-	73284468	73284542	73284582	73284672	73282713	73282883	73285434	73285530	13201	213	197	1.98e-37	1.37e-35	-0.312
6765	INIP	INIP	chr9	-	115461477	115461589	115464111	115464160	115456410	115456513	115478740	115478821	6765	172	235	3.33e-06	2.86e-05	-0.312
15600	SAE1	SAE1	chr19	+	47660243	47660438	47661652	47661752	47658370	47658470	47673074	47673180	15600	247	223	2.36e-22	7.74e-21	-0.311
24720	RLF	RLF	chr1	+	40688892	40688918	40688967	40689007	40688245	40688382	40697188	40697330	24720	149	163	6.76e-08	7.08e-07	-0.311
10301	TRMT10B	TRMT10B	chr9	+	37762539	37762682	37768083	37768225	37761899	37762114	37770668	37770736	10301	247	247	0.000794213	0.00473818	-0.311
16988	EEF1A1	EEF1A1	chr6	-	74228126	74228140	74228420	74228438	74227752	74227987	74228824	74228951	16988	141	137	0.00051337	0.00318627	-0.309
7797	ARID4A	ARID4A	chr14	+	58796691	58796887	58811412	58811484	58796245	58796322	58813128	58813223	7797	247	195	0.00819002	0.039475	-0.309
2445	LINC00944	LINC00944	chr12	-	127245477	127245603	127254738	127254800	127230806	127230878	127256624	127256808	2445	185	247	4.02e-21	1.21e-19	-0.308
25942	ALMS1	ALMS1	chr2	+	73761950	73762076	73777393	73777564	73746901	73747143	73784346	73784481	25942	247	247	1.97e-16	4.35e-15	-0.308
24566	DYNC2LI1	DYNC2LI1	chr2	+	44023028	44023097	44023856	44023934	44021595	44021782	44027979	44028056	24566	192	201	3.09e-62	6.49e-60	-0.307
7180	R3HDM2	R3HDM2	chr12	-	57682791	57682823	57686354	57686450	57677606	57677839	57689181	57689290	7180	219	155	9.87e-19	2.57e-17	-0.307
11300	EEF1D	EEF1D	chr8	-	144662777	144662842	144662881	144662903	144662181	144662343	144663223	144663430	11300	145	188	4.43e-05	0.000325996	-0.307
6774	INIP	INIP	chr9	-	115459718	115459862	115464111	115464160	115456410	115456513	115478740	115478821	6774	172	247	0.00487781	0.0247924	-0.307
22400	EVA1C	EVA1C	chr21	+	33873724	33873848	33876235	33876325	33867336	33867480	33887123	33887710	22400	247	213	0.00526366	0.0265808	-0.305
14397	PRPSAP2	PRPSAP2	chr17	+	18820744	18820849	18821602	18821700	18814415	18814564	18827226	18827297	14397	228	221	1.91e-11	2.83e-10	-0.304
2246	HLA-E	HLA-E	chr6	+	30457558	30457680	30458915	30459049	30457182	30457344	30459387	30459432	2246	245	247	0.00266987	0.0143911	-0.303
22446	PTPRC	PTPRC	chr1	+	198698762	198698894	198700503	198700591	198698273	198698300	198700745	198700855	22446	247	211	1.45e-23	5.09e-22	-0.301
19381	EEF1A1	EEF1A1	chr6	-	74228918	74228951	74229125	74229230	74227752	74227987	74229605	74229779	19381	228	156	0.00121444	0.00700472	-0.301
13565	VPS29	VPS29	chr12	-	110934627	110934807	110939221	110939364	110933816	110934008	110939853	110939945	13565	247	247	8.03e-18	1.98e-16	-0.3
29501	BID	BID	chr22	-	18226572	18226779	18232870	18232940	18222114	18222254	18257146	18257261	29501	193	247	1.57e-15	3.2e-14	-0.3
1845	HLA-E	HLA-E	chr6	+	30458924	30459028	30459053	30459157	30458090	30458237	30459387	30459432	1845	227	227	7.55e-10	9.7e-09	-0.299
19389	EEF1A1	EEF1A1	chr6	-	74228918	74228951	74229153	74229185	74227752	74227987	74229605	74229779	19389	155	156	7.63e-10	9.79e-09	-0.299
23318	MASTL	MASTL	chr10	+	27462049	27462188	27469881	27469995	27458872	27460012	27470408	27470510	23318	247	237	1.77e-58	3.16e-56	-0.298
26868	GPR89A	GPR89A	chr1	-	145788766	145788855	145789295	145789392	145787771	145787864	145791060	145791170	26868	220	212	1.25e-46	1.41e-44	-0.297
11748	RPL3	RPL3	chr22	-	39711433	39711511	39712815	39712846	39710690	39710825	39714404	39714571	11748	154	201	1.74e-13	3e-12	-0.297
378	CARF	CARF	chr2	+	203825959	203826099	203834641	203834785	203820396	203820481	203836227	203836461	378	247	247	1.15e-10	1.59e-09	-0.297
23152	CASP8AP2	CASP8AP2	chr6	+	90540948	90541058	90541982	90542039	90539618	90539825	90556280	90556363	23152	233	180	0.00822099	0.039604	-0.297
19919	EEF1A1	EEF1A1	chr6	-	74229059	74229094	74229125	74229230	74227752	74227987	74229605	74229779	19919	228	158	1.79e-07	1.78e-06	-0.296
4078	PIGF	PIGF	chr2	-	46809968	46810051	46818888	46819064	46808412	46808730	46819613	46819722	4078	247	206	0.000134999	0.0009236	-0.296
15456	LCK	LCK	chr1	+	32741987	32742090	32745537	32745595	32740337	32740419	32751114	32751768	15456	226	181	0.000540758	0.00334593	-0.295
10935	TMEM230	TMEM230	chr20	-	5091702	5091820	5092145	5092251	5089977	5090091	5093388	5093733	10935	229	241	1.72e-38	1.26e-36	-0.294
15100	LINC00969	LINC00969	chr3	+	195416209	195416309	195435004	195435139	195415368	195415668	195435617	195435712	15100	223	247	5.15e-33	2.94e-31	-0.294
16014	EEF1A1	EEF1A1	chr6	-	74228141	74228219	74228297	74228463	74227854	74227987	74228654	74228951	16014	247	201	1.33e-06	1.21e-05	-0.294
16261	EEF1A1	EEF1A1	chr6	-	74228206	74228333	74228502	74228556	74227752	74227777	74228692	74228787	16261	177	247	6.41e-06	5.32e-05	-0.294
19167	EEF1A1	EEF1A1	chr6	-	74228126	74228133	74228420	74228467	74227752	74227987	74228723	74228951	19167	170	130	0.000514997	0.00319566	-0.294
22445	PTPRC	PTPRC	chr1	+	198698762	198698894	198700498	198700591	198698273	198698300	198700745	198700855	22445	247	216	1.64e-23	5.75e-22	-0.293
3191	C2CD5	C2CD5	chr12	-	22625219	22625281	22625677	22625741	22624900	22624999	22627684	22627825	3191	187	185	0.000246911	0.00162072	-0.293
4828	RASA2	RASA2	chr3	+	141297490	141297596	141298278	141298331	141295841	141295948	141299209	141299293	4828	229	176	2.44e-05	0.000186229	-0.292
14521	COPE	COPE	chr19	-	19017768	19017921	19021779	19022025	19016384	19016433	19023792	19023855	14521	247	247	0.000174469	0.00117088	-0.292
12407	PML	PML	chr15	+	74324912	74325056	74325496	74325755	74317197	74317268	74326818	74326871	12407	247	247	0.00818227	0.0394444	-0.292
19892	EEF1A1	EEF1A1	chr6	-	74228920	74228951	74229059	74229256	74227752	74227987	74229605	74229779	19892	247	154	3.55e-10	4.73e-09	-0.291
1491	HLA-E	HLA-E	chr6	+	30459102	30459189	30459400	30459415	30458960	30458994	30460317	30460360	1491	210	138	1.84e-09	2.29e-08	-0.29
19484	EEF1A1	EEF1A1	chr6	-	74228218	74228253	74228522	74228571	74228078	74228103	74228723	74228951	19484	172	158	2.75e-05	0.000208159	-0.29
15373	FAM172A	FAM172A	chr5	-	93392785	93392908	93445182	93445267	93388830	93388932	93447215	93447404	15373	208	246	2.66e-14	4.95e-13	-0.288
16181	EEF1A1	EEF1A1	chr6	-	74228241	74228306	74228461	74228556	74227854	74227965	74228692	74228787	16181	218	188	2.05e-18	5.24e-17	-0.287
20905	EEF1A1	EEF1A1	chr6	-	74228141	74228236	74228259	74228481	74227854	74227987	74228756	74228787	20905	247	218	1.13e-12	1.83e-11	-0.287
15723	CCT6P1	CCT6P1	chr7	+	65217150	65217297	65219513	65219648	65216091	65216265	65220766	65220939	15723	247	247	0.00683618	0.0334944	-0.287
12495	PPP2R2B	PPP2R2B	chr5	-	146236061	146236146	146257564	146257758	146080607	146080705	146460621	146460699	12495	247	208	9.49e-05	0.000664396	-0.286
26907	GPATCH11	GPATCH11	chr2	+	37316782	37317009	37317823	37317865	37315511	37315583	37319058	37319179	26907	247	165	0.000564207	0.00347955	-0.285
16391	EEF1A1	EEF1A1	chr6	-	74228126	74228236	74228420	74228516	74227854	74227987	74228756	74228787	16391	219	233	0.00916562	0.0436173	-0.285
24656	TMBIM6	TMBIM6	chr12	+	50135739	50135796	50143400	50143639	50135292	50135394	50146246	50146332	24656	180	247	1.73e-06	1.55e-05	-0.283
13256	RARG	RARG	chr12	-	53609429	53609578	53621145	53621471	53609076	53609218	53624952	53625019	13256	247	247	0.00128633	0.00738457	-0.283
20724	EEF1A1	EEF1A1	chr6	-	74228768	74228951	74229147	74229185	74228420	74228516	74229605	74229779	20724	161	247	0.00796537	0.0385043	-0.283
10939	TMEM230	TMEM230	chr20	-	5091702	5091820	5092145	5092251	5089977	5090091	5093606	5093733	10939	229	241	5.36e-44	5.31e-42	-0.282
27569	ZNF292	ZNF292	chr6	+	87890633	87890707	87924715	87924860	87865268	87865477	87925620	87925775	27569	197	247	5.65e-05	0.000408827	-0.282
25200	TBC1D5	TBC1D5	chr3	-	17627844	17628049	17664139	17664257	17549965	17550097	17665340	17665405	25200	241	247	6.13e-05	0.000441699	-0.281
22176	ARPC2	ARPC2	chr2	+	219104113	219104207	219110142	219110238	219093460	219093573	219114086	219114187	22176	217	219	1.09e-32	6.09e-31	-0.28
1494	HLA-E	HLA-E	chr6	+	30459102	30459189	30459400	30459432	30458960	30458994	30460317	30460360	1494	210	155	1.25e-09	1.58e-08	-0.28
12398	FAM111A	FAM111A	chr11	+	58911640	58911783	58912281	58912373	58910969	58911168	58913299	58913329	12398	247	215	9.74e-22	3.05e-20	-0.279
13527	HACL1	HACL1	chr3	-	15628031	15628109	15631046	15631119	15624383	15624496	15633106	15633187	13527	196	201	8.34e-19	2.18e-17	-0.279
24238	TRAPPC10	TRAPPC10	chr21	+	45483418	45483666	45494204	45494351	45478983	45479095	45494919	45495034	24238	247	247	5.59e-15	1.1e-13	-0.279
13775	DYNLL1	DYNLL1	chr12	+	120908314	120908371	120925919	120925980	120907659	120907907	120934218	120934356	13775	180	184	3.12e-09	3.77e-08	-0.278
27293	CAMKMT	CAMKMT	chr2	+	44785026	44785152	44925527	44925592	44776693	44776867	44931421	44931482	27293	247	188	3.36e-09	4.05e-08	-0.278
27962	SIDT1	SIDT1	chr3	+	113327265	113327383	113334946	113335023	113326940	113327064	113338526	113338573	27962	241	200	1.72e-28	8.06e-27	-0.277
10112	GDAP1	GDAP1	chr8	+	75272371	75272545	75274118	75274213	75263532	75263701	75275173	75275288	10112	247	218	0.00378992	0.0197259	-0.277
11579	ARIH2	ARIH2	chr3	+	48964894	48965246	48982568	48982614	48956280	48956431	49002351	49002415	11579	247	169	7.47e-14	1.32e-12	-0.275
28305	NOSIP	NOSIP	chr19	-	50061318	50061456	50062049	50062234	50060346	50060506	50063190	50063296	28305	247	247	1.1e-27	5.01e-26	-0.274
25617	UGP2	UGP2	chr2	+	64069192	64069338	64069672	64069733	64068097	64068366	64083439	64083567	25617	247	184	2.03e-25	8.04e-24	-0.274
9757	C11orf30	C11orf30	chr11	+	76207258	76207513	76224429	76224579	76183607	76183884	76227185	76227356	9757	247	247	1.28e-07	1.29e-06	-0.274
16114	EEF1A1	EEF1A1	chr6	-	74228241	74228315	74228461	74228556	74227854	74227965	74228692	74228771	16114	218	197	6.26e-15	1.23e-13	-0.273
27180	GALT	GALT	chr9	+	34647660	34647702	34648330	34648515	34647385	34647564	34648758	34648787	27180	165	247	1.38e-05	0.000109502	-0.273
23156	CASP8AP2	CASP8AP2	chr6	+	90540955	90541058	90541982	90542039	90539618	90539653	90556280	90556363	23156	226	180	1.32e-24	4.92e-23	-0.27
25235	TMC6	TMC6	chr17	-	76113548	76113725	76113953	76113992	76109622	76109705	76115051	76115127	25235	162	247	5.84e-14	1.04e-12	-0.27
12654	TRIM33	TRIM33	chr1	-	115006033	115006178	115006891	115007010	115005725	115005858	115053171	115053781	12654	242	247	7.68e-06	6.3e-05	-0.27
23984	PPIEL	PPIEL	chr1	-	39989229	39989369	39989478	39989568	39987951	39988177	39994726	39994836	23984	213	247	0.0025321	0.0137089	-0.27
14107	GTPBP10	GTPBP10	chr7	+	89984399	89984544	90001468	90001542	89983771	89983863	90003615	90003668	14107	247	197	2.01e-54	3.13e-52	-0.268
23163	CASP8AP2	CASP8AP2	chr6	+	90540955	90541058	90541982	90542039	90539618	90539825	90556280	90556363	23163	226	180	0.00185181	0.0102991	-0.267
14418	H2AFY	H2AFY	chr5	-	134686516	134686603	134696186	134696288	134681657	134681747	134705095	134705293	14418	225	210	0.00269273	0.0145004	-0.267
19923	EEF1A1	EEF1A1	chr6	-	74229059	74229094	74229153	74229185	74227752	74227987	74229605	74229779	19923	155	158	0.00416484	0.0215064	-0.267
11810	RPL3	RPL3	chr22	-	39709629	39709682	39710690	39710722	39709195	39709315	39711499	39711560	11810	155	176	3.18e-07	3.09e-06	-0.266
19235	EEF1A1	EEF1A1	chr6	-	74228207	74228306	74229059	74229094	74227752	74227987	74229605	74229779	19235	158	222	4.07e-15	8.1e-14	-0.265
25367	GPR155	GPR155	chr2	-	175347600	175347646	175347737	175347886	175346224	175346715	175351600	175351816	25367	247	169	0.000413849	0.00261822	-0.265
9118	RPL6	RPL6	chr12	-	112846250	112846262	112846275	112846305	112846093	112846142	112846400	112846460	9118	153	135	0.000502023	0.00312203	-0.265
17022	EEF1A1	EEF1A1	chr6	-	74228078	74228109	74228420	74228480	74227854	74227987	74228748	74228771	17022	183	154	0.00147285	0.008358	-0.265
2398	TRPV2	TRPV2	chr17	+	16336891	16337012	16338203	16338295	16335411	16335614	16340102	16340317	2398	244	215	0.00755422	0.0366864	-0.265
20890	EEF1A1	EEF1A1	chr6	-	74228751	74228951	74229059	74229256	74227752	74227987	74229605	74229779	20890	247	247	2.88e-09	3.49e-08	-0.264
23991	PPIEL	PPIEL	chr1	-	39990507	39990729	39991370	39991520	39989478	39989568	39994726	39994836	23991	247	247	3.82e-09	4.58e-08	-0.264
10921	PABPC1	PABPC1	chr8	-	101719003	101719033	101719145	101719268	101718878	101718934	101721360	101721445	10921	246	153	0.00605842	0.0301294	-0.264
11835	RPL3	RPL3	chr22	-	39710690	39710825	39711482	39711485	39709195	39709276	39712710	39712846	11835	126	247	3.14e-17	7.34e-16	-0.262
15157	CERS5	CERS5	chr12	-	50537985	50538147	50538551	50538749	50537734	50537840	50560883	50561316	15157	247	247	0.00104132	0.00607593	-0.262
11414	ZFX	ZFX	chrX	+	24191723	24191840	24193505	24193560	24190831	24190917	24197299	24197887	11414	240	178	1.73e-15	3.53e-14	-0.261
25368	GPR155	GPR155	chr2	-	175347600	175347663	175347737	175347886	175346224	175346715	175351600	175351816	25368	247	186	0.00152499	0.00862802	-0.26
20728	EEF1A1	EEF1A1	chr6	-	74228223	74228268	74228270	74228479	74228096	74228111	74228541	74228675	20728	247	168	0.00220832	0.0120744	-0.26
21541	EEF1A1	EEF1A1	chr6	-	74228259	74228268	74228420	74228479	74227888	74227987	74228541	74228675	21541	182	132	1.34e-09	1.68e-08	-0.259
21953	CYB561D1	CYB561D1	chr1	+	110037141	110037187	110037764	110037802	110036700	110036909	110038377	110043063	21953	169	161	3.13e-10	4.19e-09	-0.257
22289	SH3GL1	SH3GL1	chr19	-	4365478	4365506	4366497	4366570	4364084	4364218	4366922	4366991	22289	196	151	1.29e-11	1.93e-10	-0.256
10933	TMEM230	TMEM230	chr20	-	5092141	5092251	5092409	5092454	5089977	5090091	5093388	5093733	10933	168	233	0.00261349	0.0141143	-0.256
24518	CCDC126	CCDC126	chr7	+	23637585	23637670	23650789	23651172	23636997	23637224	23682549	23684327	24518	208	247	3.93e-24	1.43e-22	-0.255
27461	MLLT10	MLLT10	chr10	+	22016784	22016857	22019850	22019983	22015172	22015284	22021827	22022016	27461	196	247	0.00248094	0.0134578	-0.255
18685	EEF1A1	EEF1A1	chr6	-	74228141	74228258	74228259	74228332	74227752	74227987	74228420	74228463	18685	196	240	2.28e-07	2.25e-06	-0.254
26714	NBPF25P	NBPF25P	chr1	+	145290780	145290850	145293113	145293268	145290428	145290511	145293370	145293580	26714	193	247	1.26e-77	4.6e-75	-0.253
19392	EEF1A1	EEF1A1	chr6	-	74228918	74228951	74229059	74229256	74227752	74227987	74229605	74229779	19392	247	156	3.12e-06	2.69e-05	-0.253
5791	HLA-B	HLA-B	chr6	-	31322411	31322428	31322883	31323028	31322255	31322303	31323093	31323369	5791	247	140	2.16e-19	5.85e-18	-0.252
7434	ACTB	ACTB	chr7	-	5567936	5567942	5568035	5568037	5566778	5566844	5568184	5568350	7434	125	129	4.74e-11	6.79e-10	-0.252
15998	EEF1A1	EEF1A1	chr6	-	74228496	74228517	74228534	74228553	74228253	74228332	74228667	74228685	15998	142	144	0.000756562	0.00453663	-0.252
13688	ZNF195	ZNF195	chr11	-	3381949	3382018	3382972	3383119	3379156	3381795	3392204	3392300	13688	247	192	7.75e-72	2.32e-69	-0.251
23325	CD163	CD163	chr12	-	7633756	7633852	7635238	7635358	7632455	7632592	7635561	7635600	23325	243	219	0.000528875	0.00327456	-0.251
7148	STAU1	STAU1	chr20	-	47775475	47775683	47782533	47782822	47770469	47770608	47790731	47790806	7148	247	247	2.3e-16	5.04e-15	-0.25
28232	SP1	SP1	chr12	+	53775893	53776002	53776037	53777406	53775442	53775597	53800368	53800537	28232	232	247	1.38e-08	1.56e-07	-0.25
17624	EEF1A1	EEF1A1	chr6	-	74228076	74228306	74228461	74228556	74227854	74227965	74228692	74228787	17624	218	247	6.36e-08	6.67e-07	-0.25
12851	FAM65B	FAM65B	chr6	-	24929509	24929675	24949625	24949792	24876013	24876045	25042078	25042396	12851	247	247	1.15e-05	9.21e-05	-0.25
5286	IGF1R	IGF1R	chr15	+	99434553	99434866	99439985	99440134	99250790	99251336	99442705	99442850	5286	247	247	0.00711012	0.0347097	-0.25
13779	DYNLL1	DYNLL1	chr12	+	120908294	120908371	120925919	120925980	120907659	120907907	120934218	120934356	13779	200	184	6.24e-16	1.33e-14	-0.249
7137	VPRBP	VPRBP	chr3	-	51526404	51526504	51530749	51530796	51517734	51517852	51533888	51534018	7137	170	223	3.86e-11	5.58e-10	-0.249
1536	HLA-E	HLA-E	chr6	+	30458978	30459189	30459313	30459432	30458016	30458227	30460317	30460360	1536	247	242	2.06e-07	2.04e-06	-0.249
21954	CYB561D1	CYB561D1	chr1	+	110037141	110037245	110037764	110037802	110036700	110036909	110038377	110043063	21954	227	161	1.33e-08	1.51e-07	-0.248
15837	EEF1A1	EEF1A1	chr6	-	74228141	74228180	74228259	74228326	74227888	74227987	74228518	74228571	15837	190	162	4.96e-15	9.82e-14	-0.247
6012	HLA-B	HLA-B	chr6	-	31322405	31322442	31322883	31323034	31322255	31322303	31323093	31323369	6012	247	160	0.00679909	0.0333649	-0.247
11826	RPL3	RPL3	chr22	-	39711494	39711560	39712827	39713026	39710690	39710789	39713465	39713634	11826	247	189	5.87e-60	1.08e-57	-0.246
943	RHOA	RHOA	chr3	-	49398360	49398404	49412866	49412979	49396578	49397815	49449252	49449526	943	236	167	2.44e-21	7.44e-20	-0.246
15993	EEF1A1	EEF1A1	chr6	-	74228563	74228675	74228683	74228717	74228119	74228333	74228833	74228951	15993	157	235	4.58e-10	6.04e-09	-0.246
1537	HLA-E	HLA-E	chr6	+	30458978	30459189	30459313	30459415	30458016	30458227	30460317	30460360	1537	247	225	2.13e-07	2.1e-06	-0.246
8731	CORO1A	CORO1A	chr16	+	30199333	30199366	30199384	30199403	30199086	30199150	30200222	30200397	8731	156	142	0.00362781	0.0189523	-0.246
16164	EEF1A1	EEF1A1	chr6	-	74228241	74228306	74228461	74228511	74227854	74227965	74228824	74228951	16164	173	188	1.44e-07	1.45e-06	-0.245
23471	OASL	OASL	chr12	-	121465378	121465620	121469244	121469420	121458094	121458861	121476576	121477045	23471	247	247	0.000181871	0.00121736	-0.245
25429	LRRC42	LRRC42	chr1	+	54413460	54413494	54413534	54413654	54411998	54412222	54417658	54418145	25429	157	243	0.002973	0.015843	-0.245
10014	ANKRD12	ANKRD12	chr18	+	9200511	9200642	9204705	9204908	9195550	9195696	9208654	9208801	10014	247	247	7.77e-27	3.32e-25	-0.244
24856	SUPT20H	SUPT20H	chr13	-	37595584	37595739	37596147	37596217	37593478	37593534	37598171	37598330	24856	193	247	1.02e-11	1.54e-10	-0.244
12623	NSMAF	NSMAF	chr8	-	59514616	59514696	59515768	59515945	59514003	59514094	59518485	59518594	12623	247	203	1.72e-39	1.37e-37	-0.243
24960	TRAF3IP3	TRAF3IP3	chr1	+	209951455	209951518	209952775	209952914	209948918	209949081	209953814	209953951	24960	186	247	5.79e-35	3.58e-33	-0.24
7433	ACTB	ACTB	chr7	-	5567936	5567942	5568035	5568062	5566778	5566844	5568184	5568350	7433	150	129	4.02e-10	5.32e-09	-0.239
4805	S100PBP	S100PBP	chr1	+	33297934	33297987	33299634	33299662	33295564	33295668	33318679	33318767	4805	176	151	5.79e-06	4.84e-05	-0.238
15707	XRRA1	XRRA1	chr11	-	74562132	74562248	74601968	74602126	74559159	74559507	74617283	74617501	15707	247	239	0.000771341	0.00461837	-0.238
26006	HLA-C	HLA-C	chr6	-	31237986	31238173	31238204	31238219	31237271	31237302	31239383	31239533	26006	138	247	2.42e-05	0.000185107	-0.237
19883	EEF1A1	EEF1A1	chr6	-	74228920	74228951	74229059	74229185	74227752	74227987	74229605	74229779	19883	247	154	0.000276038	0.00179766	-0.237
15590	NUP85	NUP85	chr17	+	73226640	73226731	73227047	73227169	73222145	73222252	73227434	73227518	15590	214	245	0.00197444	0.0109121	-0.237
15158	CERS5	CERS5	chr12	-	50537985	50538147	50538551	50538752	50537734	50537840	50560883	50561316	15158	247	247	0.00260883	0.0140918	-0.237
9125	RPL6	RPL6	chr12	-	112846226	112846262	112846275	112846305	112846094	112846142	112846400	112846460	9125	153	159	0.00961886	0.0454667	-0.235
1145	EEF1G	EEF1G	chr11	-	62334394	62334399	62338490	62338495	62334277	62334330	62339011	62339154	1145	128	128	2.11e-10	2.86e-09	-0.234
22014	SIRT6	SIRT6	chr19	-	4179100	4179283	4180778	4180906	4177075	4177135	4182470	4182596	22014	247	247	0.00168559	0.00946626	-0.234
27267	GTF2IP20	GTF2IP20	chr1	-	224140086	224140144	224140369	224140572	224138967	224139993	224142178	224142369	27267	247	181	8.26e-06	6.75e-05	-0.233
27021	TMEM198B	TMEM198B	chr12	+	56225040	56225133	56226654	56226822	56223743	56224867	56227230	56227325	27021	216	247	9.75e-24	3.44e-22	-0.232
15875	EEF1A1	EEF1A1	chr6	-	74228156	74228185	74228223	74228287	74227888	74227975	74228461	74228463	15875	187	152	1.57e-20	4.57e-19	-0.232
25086	LILRA2	LILRA2	chr19	+	55085297	55085379	55085542	55085578	55084463	55084902	55085767	55086049	25086	205	159	0.000136892	0.000934965	-0.232
7183	R3HDM2	R3HDM2	chr12	-	57662704	57662865	57663105	57663232	57662085	57662240	57663534	57663777	7183	247	247	0.000777593	0.00465185	-0.232
24793	MFSD9	MFSD9	chr2	-	103343303	103343433	103347483	103347527	103340158	103340368	103348780	103348868	24793	167	247	1.19e-16	2.67e-15	-0.231
12318	IL15	IL15	chr4	+	142577338	142577460	142609974	142610188	142557748	142557901	142640530	142640629	12318	245	247	0.000828551	0.00491803	-0.231
9996	ANKRD12	ANKRD12	chr18	+	9221849	9221997	9254208	9258929	9211581	9211782	9263787	9263886	9996	247	247	0.00257727	0.013932	-0.231
5566	FAM192A	FAM192A	chr16	-	57208352	57208600	57209450	57209612	57207585	57207781	57215465	57215522	5566	247	247	8.31e-22	2.62e-20	-0.228
20703	EEF1A1	EEF1A1	chr6	-	74228172	74228268	74228420	74228479	74227888	74227987	74228541	74228675	20703	182	219	6.75e-13	1.11e-11	-0.228
18186	EEF1A1	EEF1A1	chr6	-	74228078	74228125	74228297	74228419	74227752	74227987	74228495	74228521	18186	245	170	0.00219352	0.0119981	-0.227
28077	HEATR6	HEATR6	chr17	-	58151322	58151520	58153065	58153194	58151106	58151247	58153490	58153598	28077	247	247	0.004309	0.022163	-0.227
7	AARSD1	AARSD1	chr17	-	41107858	41107989	41108220	41108342	41107174	41107384	41108420	41108521	7	245	247	0.00526281	0.0265808	-0.227
7834	IDE	IDE	chr10	-	94223487	94223760	94225432	94225600	94220947	94221009	94228635	94228747	7834	247	247	0.000130129	0.000891841	-0.226
28208	TCF7	TCF7	chr5	+	133470290	133470355	133470392	133470449	133451599	133451724	133473749	133473855	28208	188	180	0.00615779	0.0305642	-0.225
25832	WDR20	WDR20	chr14	+	102664091	102664184	102674939	102675054	102661274	102661457	102675198	102676867	25832	216	238	6.28e-37	4.21e-35	-0.223
5962	HLA-B	HLA-B	chr6	-	31322409	31322430	31322947	31323098	31322255	31322326	31323311	31323330	5962	247	144	0.000237589	0.00156391	-0.223
20881	EEF1A1	EEF1A1	chr6	-	74228751	74228951	74229059	74229185	74227752	74227987	74229605	74229779	20881	247	247	0.00244163	0.0132753	-0.223
19233	EEF1A1	EEF1A1	chr6	-	74228207	74228306	74229059	74229230	74227752	74227987	74229605	74229779	19233	247	222	3.36e-09	4.05e-08	-0.222
10876	PABPC1	PABPC1	chr8	-	101718994	101719033	101719145	101719177	101718878	101718934	101721360	101721445	10876	155	162	2.8e-07	2.74e-06	-0.222
8472	IPO9	IPO9	chr1	+	201824910	201825062	201826223	201826322	201824251	201824310	201827574	201827681	8472	247	222	0.00292609	0.0156167	-0.222
17069	EEF1A1	EEF1A1	chr6	-	74228133	74228137	74228151	74228180	74227854	74227903	74228518	74228571	17069	152	127	0.0063108	0.0312136	-0.222
4310	TANGO2	TANGO2	chr22	+	20040959	20041074	20043465	20043536	20039987	20040107	20049052	20049206	4310	238	194	3.61e-15	7.22e-14	-0.221
13000	GNLY	GNLY	chr2	+	85923491	85923574	85923687	85923805	85923080	85923179	85924628	85924800	13000	206	241	7.9e-06	6.47e-05	-0.22
22992	ACAD8	ACAD8	chr11	+	134126981	134127151	134128408	134128518	134126441	134126542	134128901	134128978	22992	247	233	5.26e-30	2.62e-28	-0.219
29628	ABCD2	ABCD2	chr12	-	40001400	40001516	40010789	40010970	39998563	39998732	40012478	40013843	29628	247	239	2.53e-21	7.71e-20	-0.219
10207	FAM120B	FAM120B	chr6	+	170667313	170667406	170697374	170697581	170639536	170639638	170700100	170700209	10207	216	247	0.00800577	0.0386797	-0.219
25265	ATRX	ATRX	chrX	-	76865893	76865965	76871958	76871979	76855902	76856033	76872080	76872198	25265	144	195	8.17e-78	3.03e-75	-0.218
17148	EEF1A1	EEF1A1	chr6	-	74228207	74228258	74228259	74228301	74227752	74227987	74228420	74228463	17148	165	174	6.87e-16	1.46e-14	-0.217
14609	HM13	HM13	chr20	+	30155442	30155609	30155880	30156027	30154012	30154098	30156922	30157370	14609	247	247	1.07e-10	1.5e-09	-0.217
13103	LOC100132111	LOC100132111	chr1	+	151811501	151811581	151814216	151814507	151810944	151811213	151816520	151816641	13103	203	247	2.52e-09	3.08e-08	-0.217
8999	AGPAT4	AGPAT4	chr6	-	161575180	161575342	161587279	161587449	161574377	161574531	161653067	161653334	8999	247	247	7.88e-05	0.000558015	-0.217
14894	RAD51D	RAD51D	chr17	-	33434384	33434466	33445519	33445638	33434006	33434141	33446129	33446191	14894	242	205	3.02e-28	1.4e-26	-0.216
7720	ACTB	ACTB	chr7	-	5567911	5567975	5568800	5569031	5567634	5567766	5570154	5570232	7720	247	187	0.00719834	0.0351039	-0.216
4857	SNX5	SNX5	chr20	-	17937576	17937681	17949017	17949100	17934639	17934761	17949342	17949634	4857	206	228	0.00638342	0.0315285	-0.215
26197	UBE2Q2	UBE2Q2	chr15	+	76168527	76168612	76171438	76171529	76165768	76165909	76175706	76175765	26197	208	214	0.0078231	0.0378426	-0.215
21792	ZNF528	ZNF528	chr19	+	52917456	52917621	52918191	52918292	52909767	52909896	52918376	52921657	21792	247	224	2.2e-07	2.18e-06	-0.214
5585	FAM192A	FAM192A	chr16	-	57208541	57208600	57211797	57211893	57207585	57207781	57215465	57215522	5585	219	182	0.00051805	0.00321319	-0.214
4178	GMFG	GMFG	chr19	-	39819688	39819701	39823716	39823824	39818996	39819188	39825900	39825950	4178	231	136	0.00467882	0.0238498	-0.214
12566	SLC37A3	SLC37A3	chr7	-	140055467	140055564	140058439	140058585	140048425	140048567	140064207	140064291	12566	247	220	3.96e-72	1.21e-69	-0.213
12862	FAM65B	FAM65B	chr6	-	24936065	24936255	25015985	25016063	24876013	24876045	25042078	25042396	12862	201	247	8.86e-60	1.62e-57	-0.213
20576	EEF1A1	EEF1A1	chr6	-	74228126	74228147	74228259	74228435	74227888	74227987	74228531	74228571	20576	247	144	4.68e-25	1.8e-23	-0.213
21433	EEF1A1	EEF1A1	chr6	-	74228258	74228333	74228473	74228546	74227854	74227965	74228683	74228759	21433	196	198	5.38e-11	7.68e-10	-0.213
27922	INTS8	INTS8	chr8	+	95862143	95862273	95863780	95863914	95861689	95861760	95866032	95866143	27922	247	247	3.16e-07	3.07e-06	-0.213
29464	ALG9	ALG9	chr11	-	111667460	111667523	111675817	111676039	111652918	111657244	111680366	111680497	29464	247	186	0.000105356	0.000731826	-0.213
23000	MDM1	MDM1	chr12	-	68709857	68710033	68715126	68715226	68708727	68709045	68715304	68715408	23000	223	247	1.45e-101	8.48e-99	-0.212
25211	TBC1D5	TBC1D5	chr3	-	17603510	17603634	17664139	17664257	17549965	17550097	17665340	17665405	25211	241	247	1.38e-15	2.85e-14	-0.212
3783	ZBTB20	ZBTB20	chr3	-	114284189	114284283	114301885	114301949	114219198	114219238	114412374	114412422	3783	187	217	2.71e-13	4.6e-12	-0.212
9815	CRELD1	CRELD1	chr3	+	9985358	9985509	9985638	9985779	9985064	9985199	9986048	9987097	9815	247	247	2.29e-08	2.52e-07	-0.211
6718	LCOR	LCOR	chr10	+	98667424	98667504	98703869	98704002	98593162	98593236	98708764	98709052	6718	203	247	4.36e-05	0.000321275	-0.211
28313	GSTK1	GSTK1	chr7	+	142962259	142962389	142964709	142964736	142962084	142962185	142965880	142966222	28313	247	150	0.00033022	0.00212011	-0.211
23103	CAST	CAST	chr5	+	96063192	96063234	96064856	96064913	96058342	96058402	96065315	96065429	23103	165	180	0.00063176	0.00385896	-0.211
22062	CCND3	CCND3	chr6	-	41905331	41905522	41997746	41997836	41904972	41905132	42016238	42016632	22062	213	247	0.00829227	0.0399132	-0.211
16697	EEF1A1	EEF1A1	chr6	-	74228241	74228439	74228461	74228521	74227888	74227965	74228783	74228787	16697	183	247	2.61e-14	4.85e-13	-0.21
1214	ZNF138	ZNF138	chr7	+	64275295	64275422	64280597	64280701	64254765	64254949	64291828	64294059	1214	247	227	2.61e-09	3.19e-08	-0.21
28849	ITK	ITK	chr5	+	156644876	156644917	156649894	156650024	156638297	156638379	156659349	156659404	28849	164	247	2.41e-10	3.25e-09	-0.209
17475	EEF1A1	EEF1A1	chr6	-	74228218	74228467	74228522	74228571	74228078	74228103	74228723	74228951	17475	172	247	0.00405911	0.0210067	-0.209
24900	ZBP1	ZBP1	chr20	-	56185204	56185423	56186947	56186986	56178901	56179825	56188218	56188383	24900	162	247	2.92e-06	2.53e-05	-0.207
6004	HLA-B	HLA-B	chr6	-	31322405	31322442	31322883	31322966	31322255	31322303	31323093	31323369	6004	206	160	0.000648523	0.0039468	-0.207
22049	GADD45A	GADD45A	chr1	+	68151707	68151809	68152032	68152270	68150859	68151221	68153343	68154021	22049	225	247	8.26e-11	1.16e-09	-0.206
24909	TNRC6B	TNRC6B	chr22	+	40660691	40663040	40669428	40669604	40657835	40658177	40673080	40673155	24909	247	247	6.83e-10	8.82e-09	-0.206
3920	ZBTB20	ZBTB20	chr3	-	114318097	114318193	114407161	114407222	114219198	114219238	114412374	114412422	3920	184	219	1.91e-06	1.69e-05	-0.206
15914	EEF1A1	EEF1A1	chr6	-	74228076	74228315	74228461	74228556	74227854	74227965	74228692	74228787	15914	218	247	6.87e-05	0.000491439	-0.206
9890	SLC29A3	SLC29A3	chr10	+	73103965	73104048	73111318	73111545	73082512	73082811	73115837	73116000	9890	206	247	9.72e-28	4.43e-26	-0.205
24611	KIAA1191	KIAA1191	chr5	-	175786483	175786570	175786813	175786921	175782573	175782752	175788604	175788810	24611	231	210	0.000794205	0.00473818	-0.205
8881	NFATC3	NFATC3	chr16	+	68248231	68248335	68255133	68255288	68224670	68225678	68260252	68263162	8881	227	247	1.63e-09	2.03e-08	-0.204
18656	EEF1A1	EEF1A1	chr6	-	74228156	74228333	74228448	74228546	74227854	74227975	74228683	74228717	18656	221	247	3.21e-06	2.77e-05	-0.204
26056	HLA-C	HLA-C	chr6	-	31237269	31237302	31237731	31237890	31236525	31236950	31237986	31238262	26056	247	156	0.000223339	0.00147598	-0.204
14384	KIAA2026	KIAA2026	chr9	-	5933750	5933881	5944870	5944960	5929043	5929159	5954015	5954095	14384	213	247	0.000891909	0.00526303	-0.204
5797	HLA-B	HLA-B	chr6	-	31322411	31322428	31322883	31322966	31322255	31322303	31323093	31323369	5797	206	140	6.94e-19	1.82e-17	-0.203
5327	PSD4	PSD4	chr2	+	113955326	113955490	113956316	113956461	113955140	113955211	113956659	113956803	5327	247	247	2.25e-25	8.89e-24	-0.202
23447	POLH	POLH	chr6	+	43550743	43550878	43555008	43555226	43550052	43550193	43565432	43565602	23447	247	247	1.08e-13	1.89e-12	-0.202
7254	SLC30A9	SLC30A9	chr4	+	42077673	42077803	42080228	42080342	42072542	42072708	42088098	42089551	7254	247	237	7.37e-05	0.000525298	-0.202
6007	HLA-B	HLA-B	chr6	-	31322405	31322442	31322883	31322998	31322255	31322303	31323093	31323369	6007	238	160	0.00401382	0.0208029	-0.201
9881	WBP1	WBP1	chr2	+	74686123	74686225	74686604	74686689	74685526	74685798	74686769	74686872	9881	225	208	1.46e-17	3.55e-16	-0.2
12712	CDK20	CDK20	chr9	-	90584710	90584776	90585482	90585545	90584108	90584264	90585690	90585812	12712	186	189	7.82e-14	1.39e-12	-0.2
24213	NIPBL	NIPBL	chr5	+	37058992	37059267	37060945	37061087	37052467	37052668	37063891	37064080	24213	247	247	3.69e-11	5.35e-10	-0.2
14774	MAP4K1	MAP4K1	chr19	-	39104881	39104908	39105029	39105079	39104682	39104725	39106834	39106899	14774	173	150	1.54e-05	0.000120899	-0.2
24406	VWA9	VWA9	chr15	-	65897466	65897574	65899496	65899780	65892111	65892267	65903435	65903627	24406	247	231	5.76e-05	0.000415994	-0.2
28225	EML4	EML4	chr2	+	42414373	42414467	42435068	42435222	42396477	42396776	42472644	42472827	28225	217	247	4.62e-33	2.66e-31	-0.199
9884	WBP1	WBP1	chr2	+	74686123	74686225	74686564	74686689	74685526	74685798	74686769	74686872	9884	225	247	2.3e-06	2.02e-05	-0.198
4691	KMT2E	KMT2E	chr7	+	104704474	104704563	104708925	104708992	104703797	104704027	104714065	104714124	4691	212	190	0.0102473	0.04801	-0.198
4688	KMT2E	KMT2E	chr7	+	104704474	104704563	104708921	104708992	104703797	104704027	104714065	104714124	4688	212	194	0.0102714	0.0480987	-0.198
8358	ZNF737	ZNF737	chr19	-	20735280	20735376	20736514	20736641	20720797	20728782	20748443	20748626	8358	247	219	1.75e-49	2.21e-47	-0.197
6206	HLA-B	HLA-B	chr6	-	31322396	31322442	31322883	31322966	31322255	31322303	31323093	31323369	6206	206	169	0.000959616	0.00562952	-0.196
11802	RPL3	RPL3	chr22	-	39712746	39712769	39712830	39712846	39711373	39711530	39714404	39714597	11802	139	146	1.49e-08	1.68e-07	-0.195
12167	RPL3	RPL3	chr22	-	39711433	39711560	39712815	39713026	39710690	39710825	39713465	39713634	12167	247	247	2.82e-64	6.51e-62	-0.194
9714	BRE	BRE	chr2	+	28532948	28533020	28550094	28550314	28521204	28521358	28561316	28561767	9714	195	247	3.87e-21	1.17e-19	-0.194
14896	RAD51D	RAD51D	chr17	-	33443877	33444056	33445519	33445638	33434384	33434466	33446129	33446191	14896	242	247	2.91e-15	5.86e-14	-0.194
7428	ACTB	ACTB	chr7	-	5567936	5567975	5568035	5568068	5566778	5566844	5568140	5568322	7428	156	162	0.00745857	0.036285	-0.194
12155	RPL3	RPL3	chr22	-	39711433	39711457	39712815	39713026	39710690	39710825	39713465	39713634	12155	247	147	5.42e-60	1.01e-57	-0.193
27093	STK36	STK36	chr2	+	219544282	219544390	219544416	219544452	219543890	219543984	219544615	219544803	27093	231	159	1.58e-12	2.53e-11	-0.193
5923	HLA-B	HLA-B	chr6	-	31322411	31322442	31322883	31322937	31322255	31322303	31323093	31323369	5923	177	154	2.71e-29	1.31e-27	-0.192
13749	SAMD9L	SAMD9L	chr7	-	92774004	92774146	92774697	92774893	92759366	92765304	92775221	92775353	13749	247	247	8.92e-05	0.000626771	-0.192
6805	CDC42SE2	CDC42SE2	chr5	+	130622357	130622420	130623351	130623444	130599701	130599859	130651668	130651837	6805	186	216	0.000441851	0.00277852	-0.191
29320	TLR5	TLR5	chr1	-	223307730	223307824	223308023	223308206	223305816	223305981	223310519	223310605	29320	247	217	0.000840207	0.00498196	-0.191
1215	ZNF138	ZNF138	chr7	+	64275295	64275422	64291317	64291454	64254765	64254949	64291828	64294059	1215	247	247	4.88e-13	8.11e-12	-0.19
12661	ARSG	ARSG	chr17	+	66381204	66381313	66391213	66391334	66366584	66366665	66397500	66397591	12661	232	244	1.8e-11	2.67e-10	-0.19
6468	LEPROTL1	LEPROTL1	chr8	+	29964214	29964359	29989890	29990005	29961815	29962002	29994787	29995222	6468	247	238	2.22e-11	3.28e-10	-0.19
20928	EEF1A1	EEF1A1	chr6	-	74228078	74228147	74228420	74228435	74227752	74227987	74228531	74228571	20928	138	192	1.25e-06	1.14e-05	-0.19
16064	EEF1A1	EEF1A1	chr6	-	74228151	74228258	74228460	74228521	74227854	74227903	74228783	74228787	16064	184	230	7.64e-05	0.000542721	-0.19
25204	TBC1D5	TBC1D5	chr3	-	17627844	17627958	17664139	17664257	17549965	17550097	17665340	17665405	25204	241	237	0.000835153	0.00495513	-0.19
3623	TTC3	TTC3	chr21	+	38469020	38469206	38470214	38470426	38468880	38468943	38480691	38480746	3623	247	247	0.00940092	0.0446013	-0.19
3164	TXNDC11	TXNDC11	chr16	-	11791980	11792181	11794307	11794420	11785145	11785938	11815432	11815526	3164	236	247	2.08e-09	2.57e-08	-0.189
6709	LCOR	LCOR	chr10	+	98708764	98709052	98711859	98711953	98667424	98667504	98714709	98724198	6709	247	217	3.46e-09	4.16e-08	-0.189
19380	EEF1A1	EEF1A1	chr6	-	74228918	74228951	74229153	74229230	74227752	74227987	74229605	74229779	19380	200	156	4.52e-07	4.32e-06	-0.189
6209	HLA-B	HLA-B	chr6	-	31322396	31322442	31322883	31322998	31322255	31322303	31323093	31323369	6209	238	169	0.00686943	0.0336307	-0.189
24237	TRAPPC10	TRAPPC10	chr21	+	45483454	45483666	45494204	45494351	45478983	45479095	45494919	45495034	24237	247	247	3.59e-34	2.15e-32	-0.188
22864	FBXL4	FBXL4	chr6	-	99375580	99375698	99382637	99382755	99374352	99374936	99395681	99395882	22864	241	241	4.1e-17	9.43e-16	-0.187
23797	EIF4G1	EIF4G1	chr3	+	184033859	184034006	184035108	184035219	184033550	184033644	184035504	184035604	23797	247	234	6.05e-08	6.37e-07	-0.187
10644	RPAP2	RPAP2	chr1	+	92823502	92823600	92829265	92829327	92811402	92811471	92846280	92846430	10644	221	185	4.56e-05	0.000334816	-0.187
13809	AGAP6	AGAP6	chr10	+	51751435	51751504	51754154	51754189	51749067	51749136	51761755	51761856	13809	192	158	1.34e-25	5.36e-24	-0.186
15704	XRRA1	XRRA1	chr11	-	74563078	74563127	74574025	74574066	74562132	74562248	74617283	74617501	15704	164	172	3.52e-20	1e-18	-0.186
7728	ACTB	ACTB	chr7	-	5567911	5567975	5568086	5568117	5567704	5567766	5570154	5570232	7728	154	187	2.17e-16	4.76e-15	-0.186
20727	EEF1A1	EEF1A1	chr6	-	74228223	74228268	74228448	74228479	74227854	74227975	74228541	74228675	20727	154	168	1.81e-05	0.000141127	-0.186
2407	TRPV2	TRPV2	chr17	+	16336887	16337012	16338203	16338295	16332130	16332296	16340102	16340317	2407	247	215	0.000799296	0.00476346	-0.186
2871	RCBTB2	RCBTB2	chr13	-	49096033	49096098	49096443	49096539	49089721	49089877	49098794	49098893	2871	219	188	0.00276143	0.0148251	-0.186
12868	FAM65B	FAM65B	chr6	-	24936065	24936255	24949625	24949792	24876013	24876045	25042078	25042396	12868	247	247	1.54e-130	1.31e-127	-0.185
1681	HLA-E	HLA-E	chr6	+	30458998	30459028	30459031	30459049	30458032	30458224	30459387	30459432	1681	153	141	2.02e-08	2.24e-07	-0.185
29364	TTC17	TTC17	chr11	+	43414280	43414339	43418010	43418089	43413370	43413502	43418258	43418368	29364	182	202	0.000627062	0.00383359	-0.185
4323	VPS36	VPS36	chr13	-	52992126	52992191	52997708	52997774	52991191	52991276	53000066	53000201	4323	189	188	0.00960305	0.0454072	-0.185
16844	EEF1A1	EEF1A1	chr6	-	74228163	74228268	74228420	74228479	74227888	74227987	74228541	74228675	16844	182	228	1.11e-09	1.41e-08	-0.184
27959	SIDT1	SIDT1	chr3	+	113329854	113329991	113334946	113335023	113327265	113327383	113338526	113338573	27959	247	200	4.24e-08	4.53e-07	-0.184
5376	SNX27	SNX27	chr1	+	151634641	151634746	151638408	151638487	151633273	151633338	151640947	151641111	5376	228	202	9.6e-07	8.84e-06	-0.184
15026	GIGYF2	GIGYF2	chr2	+	233587263	233587368	233595831	233595968	233568133	233568199	233599126	233599196	15026	228	247	0.000369276	0.00235262	-0.184
14104	GTPBP10	GTPBP10	chr7	+	89983771	89983863	89984399	89984544	89982129	89982323	90001468	90001542	14104	215	247	0.00193653	0.01073	-0.183
7943	HPS5	HPS5	chr11	-	18330492	18330626	18332287	18332480	18327681	18327894	18332933	18332998	7943	247	247	0.00217109	0.0118916	-0.183
7065	TRAPPC8	TRAPPC8	chr18	-	29412046	29412136	29419274	29419420	29409135	29410952	29426678	29426780	7065	247	213	1.13e-15	2.34e-14	-0.182
29482	ACAD10	ACAD10	chr12	+	112139965	112140114	112143541	112143736	112130500	112130700	112147329	112147488	29482	247	247	3.53e-08	3.81e-07	-0.182
1972	HLA-E	HLA-E	chr6	+	30459058	30459189	30459387	30459429	30458913	30458998	30460180	30460206	1972	247	165	9.44e-21	2.78e-19	-0.181
29497	ALG13	ALG13	chrX	+	110966020	110966085	110967025	110967126	110964830	110964939	110968161	110968289	29497	188	224	2.33e-07	2.3e-06	-0.181
29465	ALG9	ALG9	chr11	-	111659164	111659293	111675817	111676039	111652918	111657244	111680366	111680497	29465	247	247	5.34e-06	4.48e-05	-0.181
19885	EEF1A1	EEF1A1	chr6	-	74228920	74228951	74229059	74229094	74227752	74227987	74229605	74229779	19885	158	154	0.000171926	0.00115574	-0.181
3795	ZBTB20	ZBTB20	chr3	-	114307879	114307967	114407161	114407222	114219198	114219238	114412374	114412422	3795	184	211	9.96e-05	0.000694919	-0.18
3357	NLRP1	NLRP1	chr17	-	5437216	5437308	5440170	5440391	5436141	5436304	5442734	5442905	3357	247	215	0.00108676	0.00632273	-0.18
21827	TMEM39A	TMEM39A	chr3	-	119171293	119171377	119176864	119177087	119165864	119166019	119180808	119180995	21827	247	207	9.57e-06	7.75e-05	-0.179
6010	HLA-B	HLA-B	chr6	-	31322405	31322442	31322883	31323037	31322255	31322303	31323093	31323369	6010	247	160	0.000682276	0.00413167	-0.179
2604	PQLC3	PQLC3	chr2	+	11312050	11312171	11315093	11315135	11304329	11304387	11317862	11318998	2604	244	165	2.36e-37	1.62e-35	-0.178
1766	HLA-E	HLA-E	chr6	+	30459033	30459189	30459399	30459429	30458260	30458278	30460180	30460213	1766	247	153	4.28e-10	5.66e-09	-0.178
13687	C9orf85	C9orf85	chr9	+	74561921	74562028	74586420	74586534	74526422	74526752	74587607	74588371	13687	230	237	1.05e-07	1.07e-06	-0.178
2548	ZMYM5	ZMYM5	chr13	-	20411795	20411961	20425487	20425588	20409616	20409829	20425828	20426330	2548	224	247	2.99e-07	2.91e-06	-0.178
10725	FCRL6	FCRL6	chr1	+	159778884	159779035	159779325	159779446	159777967	159778234	159779883	159780006	10725	247	244	7e-07	6.55e-06	-0.178
23655	UBAP2	UBAP2	chr9	-	33953282	33953472	33956076	33956144	33948371	33948585	33960823	33960876	23655	191	247	4.93e-06	4.16e-05	-0.178
12589	APITD1-CORT	APITD1-CORT	chr1	+	10500403	10500470	10502321	10502498	10494713	10494747	10511433	10512060	12589	190	247	0.00128989	0.007402	-0.178
3189	ATXN2	ATXN2	chr12	-	111953957	111954167	111956052	111956231	111951160	111951343	111957682	111957880	3189	247	247	8.63e-33	4.85e-31	-0.177
4521	BANP	BANP	chr16	+	88098872	88098938	88105674	88105818	88071578	88071617	88110195	88110924	4521	189	247	5.1e-17	1.17e-15	-0.177
5920	HLA-B	HLA-B	chr6	-	31322411	31322442	31322883	31322924	31322255	31322303	31323093	31323369	5920	164	154	3.84e-05	0.000285077	-0.177
29374	TTC17	TTC17	chr11	+	43414280	43414363	43418010	43418089	43413350	43413502	43418258	43418368	29374	206	202	5.55e-05	0.000401483	-0.177
12221	RPL3	RPL3	chr22	-	39711536	39711560	39712816	39713026	39711373	39711422	39713465	39713634	12221	247	147	0.00354893	0.0185989	-0.177
3745	ZBTB20	ZBTB20	chr3	-	114828933	114829051	114863659	114863754	114790065	114790261	114866065	114866127	3745	218	241	5.12e-28	2.35e-26	-0.176
28085	LRRC41	LRRC41	chr1	-	46746796	46747057	46751033	46752171	46746067	46746232	46763234	46763305	28085	247	247	2.41e-12	3.81e-11	-0.176
5290	ADCY10P1	ADCY10P1	chr6	+	41105094	41105164	41105961	41106080	41102923	41103080	41106346	41106464	5290	193	242	0.000902626	0.00532069	-0.176
14168	RAD17	RAD17	chr5	+	68666068	68666111	68666861	68666998	68665557	68665760	68667860	68668044	14168	166	247	9.05e-06	7.34e-05	-0.175
10538	LOC101927156	LOC101927156	chr2	+	182127540	182127704	182218924	182219070	182091197	182091262	182227413	182227645	10538	247	247	0.00820791	0.0395545	-0.175
11817	RPL3	RPL3	chr22	-	39712827	39712925	39712992	39713026	39711373	39711530	39713465	39713634	11817	157	221	1.7e-113	1.14e-110	-0.174
15069	NBN	NBN	chr8	-	90958367	90958523	90960051	90960120	90955480	90955594	90965471	90965919	15069	192	247	3.99e-36	2.6e-34	-0.174
9870	WBP1	WBP1	chr2	+	74685958	74686046	74686604	74686689	74685526	74685798	74686769	74686872	9870	211	208	2.23e-20	6.43e-19	-0.174
10075	SDHAF2	SDHAF2	chr11	+	61205140	61205320	61205475	61205592	61197596	61197654	61213412	61214239	10075	247	240	0.00261411	0.0141149	-0.174
13063	NRD1	NRD1	chr1	-	52320897	52321060	52321417	52321537	52305897	52306186	52343946	52344609	13063	243	247	4.15e-24	1.5e-22	-0.173
28696	TAF8	TAF8	chr6	+	42025126	42025251	42034049	42034197	42023689	42023752	42036202	42036345	28696	247	247	1.52e-11	2.27e-10	-0.173
24489	CASP10	CASP10	chr2	+	202068452	202068489	202072797	202072906	202060564	202060671	202073792	202074285	24489	160	232	1.17e-10	1.62e-09	-0.172
14063	RPL8	RPL8	chr8	-	146016845	146016880	146017157	146017221	146016661	146016781	146017375	146017525	14063	187	158	0.00224385	0.0122567	-0.172
4753	ITPR1	ITPR1	chr3	+	4744513	4744634	4747850	4748035	4741496	4741625	4752008	4752157	4753	244	247	5.65e-32	3.06e-30	-0.171
513	ANKRD44	ANKRD44	chr2	-	197855336	197855390	197857496	197857532	197851385	197854373	197858306	197858398	513	159	177	4.34e-08	4.63e-07	-0.171
16144	EEF1A1	EEF1A1	chr6	-	74228181	74228333	74228448	74228546	74227854	74227975	74228683	74228759	16144	221	247	7.46e-08	7.77e-07	-0.171
17456	EEF1A1	EEF1A1	chr6	-	74228162	74228333	74228448	74228546	74227854	74227975	74228683	74228713	17456	221	247	7.46e-08	7.77e-07	-0.171
20061	EEF1A1	EEF1A1	chr6	-	74228119	74228333	74228473	74228546	74227854	74227965	74228683	74228771	20061	196	247	5.57e-06	4.66e-05	-0.171
2291	BIN1	BIN1	chr2	-	127808747	127808819	127815048	127815177	127808377	127808488	127816586	127816731	2291	247	195	1.87e-11	2.78e-10	-0.17
2549	ZMYM5	ZMYM5	chr13	-	20411795	20411961	20425494	20425588	20409616	20409829	20425828	20426330	2549	217	247	2.64e-06	2.31e-05	-0.17
2391	PCK2	PCK2	chr14	+	24568766	24568929	24569203	24569422	24567683	24567887	24571961	24572099	2391	247	247	0.000158863	0.00107512	-0.17
23968	TRIP11	TRIP11	chr14	-	92461695	92461859	92465583	92465777	92460152	92460256	92466311	92466452	23968	247	247	0.000580197	0.0035744	-0.17
22547	EML2	EML2	chr19	-	46127976	46128076	46129962	46130097	46124464	46124590	46133208	46133304	22547	247	223	2.62e-16	5.7e-15	-0.169
28841	ITK	ITK	chr5	+	156670632	156670804	156672735	156672800	156668655	156668730	156672890	156673009	28841	247	188	9.8e-16	2.05e-14	-0.169
18020	EEF1A1	EEF1A1	chr6	-	74228872	74228951	74229219	74229230	74228274	74228306	74229605	74229779	18020	134	202	4.58e-08	4.87e-07	-0.169
3370	SERGEF	SERGEF	chr11	-	17981016	17981183	18010143	18010198	17899754	17899791	18014477	18014540	3370	178	247	0.00561426	0.0281166	-0.169
9874	WBP1	WBP1	chr2	+	74685958	74686046	74686564	74686689	74685526	74685798	74686769	74686872	9874	211	247	2.36e-14	4.4e-13	-0.168
24568	CD2	CD2	chr1	+	117303025	117303254	117307105	117307226	117297252	117297573	117311085	117311851	24568	247	244	8.6e-08	8.87e-07	-0.168
29373	TTC17	TTC17	chr11	+	43414254	43414363	43418010	43418089	43413350	43413502	43418258	43418368	29373	232	202	0.000212549	0.00140897	-0.168
12865	FAM65B	FAM65B	chr6	-	24936065	24936255	24981540	24981576	24876013	24876045	25042078	25042396	12865	159	247	0.00122322	0.00704962	-0.168
27957	SIDT1	SIDT1	chr3	+	113330932	113331041	113334946	113335023	113329854	113329991	113338526	113338573	27957	232	200	0.00155826	0.00880032	-0.168
19672	EEF1A1	EEF1A1	chr6	-	74228078	74228245	74228259	74228285	74227752	74227987	74228833	74228951	19672	149	247	0.0055586	0.0279	-0.168
23203	GBF1	GBF1	chr10	+	104128495	104128589	104128967	104129144	104127234	104127317	104129467	104129532	23203	217	247	1.94e-47	2.26e-45	-0.167
1836	HLA-E	HLA-E	chr6	+	30458960	30459028	30459047	30459049	30458033	30458201	30459387	30459432	1836	191	125	4.71e-21	1.41e-19	-0.167
27676	LOC389765	LOC389765	chr9	+	88430793	88431178	88433468	88433660	88420916	88421048	88437794	88437995	27676	247	247	4.54e-10	5.99e-09	-0.167
12104	RPL3	RPL3	chr22	-	39712722	39712746	39712746	39712767	39711373	39711530	39712827	39712846	12104	144	147	1.29e-07	1.3e-06	-0.167
6212	HLA-B	HLA-B	chr6	-	31322396	31322442	31322883	31323037	31322255	31322303	31323093	31323369	6212	247	169	0.00120845	0.00697446	-0.167
17377	EEF1A1	EEF1A1	chr6	-	74228126	74228306	74228420	74228508	74227752	74227987	74228692	74228787	17377	211	247	0.00208816	0.0114731	-0.167
9787	PRH1-PRR4	PRH1-PRR4	chr12	-	11174143	11174293	11180999	11181131	11126253	11126320	11199618	11199787	9787	247	247	0.00275453	0.0147988	-0.167
11768	RPL3	RPL3	chr22	-	39711433	39711530	39712815	39713026	39710690	39710825	39713465	39713634	11768	247	220	2.27e-61	4.49e-59	-0.166
21641	PRUNE	PRUNE	chr1	+	150990942	150991145	150997086	150997271	150990287	150990380	150997990	150998149	21641	247	247	1.49e-15	3.05e-14	-0.166
19335	EEF1A1	EEF1A1	chr6	-	74228277	74228333	74228420	74228546	74227854	74227987	74228683	74228759	19335	247	179	6.83e-09	8e-08	-0.166
17913	EEF1A1	EEF1A1	chr6	-	74228126	74228151	74228259	74228315	74227752	74227987	74228920	74228951	17913	179	148	1.36e-06	1.23e-05	-0.166
25003	TRAF3IP3	TRAF3IP3	chr1	+	209952659	209952719	209952775	209952914	209948918	209949081	209955400	209955668	25003	183	247	0.00180886	0.0100841	-0.166
12731	USP53	USP53	chr4	+	120180974	120181080	120181661	120181808	120177595	120177678	120182869	120183019	12731	229	247	1.41e-10	1.94e-09	-0.165
4072	TNFRSF10D	TNFRSF10D	chr8	-	23002570	23002602	23003180	23003434	23001962	23002148	23004473	23004585	4072	247	155	1.54e-08	1.74e-07	-0.165
22848	SEC24C	SEC24C	chr10	+	75506562	75506762	75510865	75511001	75506387	75506474	75519379	75519552	22848	247	247	0.000210369	0.00139715	-0.165
26869	GPR89A	GPR89A	chr1	-	145788766	145788855	145789295	145789366	145787771	145787864	145791060	145791170	26869	194	212	0.00356426	0.0186584	-0.165
8413	FAM193B	FAM193B	chr5	-	176958282	176958522	176959156	176959201	176951185	176952206	176959443	176959642	8413	168	247	1.67e-28	7.83e-27	-0.164
23165	CASP8AP2	CASP8AP2	chr6	+	90545645	90545734	90547558	90547653	90539618	90539786	90556280	90556363	23165	212	218	0.000136817	0.000934678	-0.164
14844	CREM	CREM	chr10	+	35484945	35485027	35490378	35490414	35484054	35484142	35495822	35495979	14844	205	159	0.000407098	0.00257841	-0.164
29334	PKD1P6	PKD1P6	chr16	-	15219547	15219664	15221326	15221453	15212782	15212911	15221543	15221754	29334	247	240	0.000455644	0.00285505	-0.164
20883	EEF1A1	EEF1A1	chr6	-	74228751	74228951	74229059	74229094	74227752	74227987	74229605	74229779	20883	158	247	0.000647673	0.00394247	-0.164
7079	OPTN	OPTN	chr10	+	13150137	13150289	13150961	13151015	13142081	13142302	13151111	13151288	7079	247	177	0.00307851	0.0163589	-0.164
7235	TMEM14B	TMEM14B	chr6	+	10751365	10751467	10755374	10755458	10749434	10749501	10756699	10757214	7235	225	207	1.13e-05	9.03e-05	-0.163
24557	PHF21A	PHF21A	chr11	-	45967390	45967554	45967626	45967649	45959707	45959863	45970436	45970497	24557	146	247	0.00102096	0.00596328	-0.163
14789	MAP4K1	MAP4K1	chr19	-	39086124	39086151	39086951	39087123	39078279	39078457	39087673	39087777	14789	247	150	0.00356807	0.0186748	-0.163
10738	RRP12	RRP12	chr10	-	99150179	99150296	99153440	99153517	99148245	99148381	99155974	99156058	10738	200	240	6.82e-39	5.15e-37	-0.162
3750	ZBTB20	ZBTB20	chr3	-	114623173	114623215	114677569	114677690	114619150	114619189	114693212	114693263	3750	244	165	2.74e-15	5.51e-14	-0.162
3621	TTC3	TTC3	chr21	+	38529462	38529516	38530432	38530453	38528956	38529208	38532000	38532047	3621	177	144	1.99e-13	3.42e-12	-0.162
1922	HLA-E	HLA-E	chr6	+	30459101	30459189	30459399	30459429	30458260	30458278	30460180	30460213	1922	211	153	1.96e-10	2.67e-09	-0.162
22203	TMEM135	TMEM135	chr11	+	86802403	86802437	86868382	86868448	86782564	86782657	86947679	86947726	22203	157	189	0.0105158	0.0490721	-0.162
13703	UBE2L3	UBE2L3	chr22	+	21968854	21968954	21972578	21972670	21965145	21965332	21975803	21978323	13703	223	215	5.12e-42	4.59e-40	-0.161
29116	LOC283922	LOC283922	chr16	-	74370491	74370604	74371372	74371521	74368789	74368884	74372342	74372476	29116	247	236	1.08e-19	2.98e-18	-0.161
28598	WBSCR22	WBSCR22	chr7	+	73110735	73110793	73111618	73111846	73108321	73108380	73111934	73112024	28598	181	247	4.1e-10	5.42e-09	-0.161
25190	ZNF345	ZNF345	chr19	+	37345351	37345496	37353818	37353913	37342731	37342806	37367686	37370477	25190	247	218	4.69e-08	4.98e-07	-0.16
2263	HLA-E	HLA-E	chr6	+	30458924	30458998	30459053	30459189	30458090	30458237	30460317	30460360	2263	197	247	3.49e-07	3.37e-06	-0.16
13817	PRMT7	PRMT7	chr16	+	68349799	68349977	68355328	68355365	68345944	68346079	68358585	68358735	13817	247	160	4.84e-07	4.61e-06	-0.16
9060	NSUN5P1	NSUN5P1	chr7	+	75039888	75040009	75040690	75040857	75039604	75039743	75040937	75041042	9060	244	247	0.00623554	0.0308902	-0.16
9436	NME6	NME6	chr3	-	48337608	48337726	48338216	48338319	48336564	48336725	48339916	48340013	9436	226	241	6.87e-06	5.68e-05	-0.159
9432	NME6	NME6	chr3	-	48337608	48337648	48338216	48338319	48336564	48336725	48339916	48340013	9432	226	163	1.1e-05	8.81e-05	-0.159
25680	HSDL2	HSDL2	chr9	+	115167903	115168002	115171186	115171301	115166274	115166438	115179120	115179224	25680	222	238	0.0104277	0.048693	-0.159
11855	RPL3	RPL3	chr22	-	39711433	39711499	39712815	39713026	39710690	39710825	39713465	39713634	11855	247	189	8.01e-52	1.18e-49	-0.158
1508	HLA-E	HLA-E	chr6	+	30459102	30459189	30459400	30459429	30458960	30458994	30460180	30460206	1508	210	152	3.21e-32	1.76e-30	-0.158
22020	ZNF827	ZNF827	chr4	-	146684241	146684274	146684553	146684620	146678778	146682750	146686130	146686317	22020	190	156	2.07e-27	9.18e-26	-0.158
13394	FBXO38	FBXO38	chr5	+	147781544	147781708	147781910	147782076	147778561	147778695	147784247	147784385	13394	247	247	1.39e-09	1.75e-08	-0.158
21847	METAP1	METAP1	chr4	+	99969883	99970027	99978903	99978969	99966329	99966461	99982304	99983960	21847	247	189	0.00195688	0.0108321	-0.158
18499	EEF1A1	EEF1A1	chr6	-	74228294	74228333	74228420	74228546	74228096	74228123	74228683	74228759	18499	247	162	1.17e-05	9.36e-05	-0.157
9059	NSUN5P1	NSUN5P1	chr7	+	75039888	75040009	75042066	75042210	75039604	75039743	75044162	75044301	9059	244	247	0.00030712	0.00198265	-0.157
8521	MUTYH	MUTYH	chr1	-	45797837	45797861	45798434	45798506	45797694	45797758	45798589	45798631	8521	195	147	2.58e-66	6.48e-64	-0.156
5565	FAM192A	FAM192A	chr16	-	57208352	57208600	57209450	57209502	57207585	57207781	57215465	57215522	5565	175	247	1.18e-17	2.88e-16	-0.156
22872	FBXL4	FBXL4	chr6	-	99365249	99365595	99374352	99374936	99353301	99353546	99375580	99375698	22872	247	247	2.97e-06	2.57e-05	-0.156
4542	UBR2	UBR2	chr6	+	42650792	42650849	42652531	42652609	42647461	42647570	42655953	42656124	4542	180	201	0.000236633	0.00155798	-0.156
2554	ZMYM5	ZMYM5	chr13	-	20412839	20413125	20425494	20425588	20411592	20411961	20425828	20426330	2554	217	247	9.65e-22	3.03e-20	-0.155
3512	TMEM44-AS1	TMEM44-AS1	chr3	+	194309753	194309871	194310202	194310355	194304996	194305177	194310583	194311561	3512	241	247	4.54e-06	3.84e-05	-0.155
5037	NGLY1	NGLY1	chr3	-	25778824	25778946	25781067	25781196	25775362	25775473	25792588	25792754	5037	247	245	0.00176508	0.00986152	-0.155
14719	OGG1	OGG1	chr3	+	9796387	9796569	9798450	9798500	9793453	9793633	9807492	9808353	14719	247	173	5.62e-32	3.06e-30	-0.154
23551	PRR5L	PRR5L	chr11	+	36415783	36415984	36417663	36417850	36415395	36415561	36422546	36422835	23551	247	247	4.29e-19	1.15e-17	-0.154
10617	ZCWPW1	ZCWPW1	chr7	-	100004316	100004421	100006161	100006285	100002635	100002716	100007050	100007167	10617	247	228	2.44e-10	3.3e-09	-0.154
22291	LOC728989	LOC728989	chr1	-	146496366	146496483	146502607	146502693	146495571	146495798	146514509	146514599	22291	209	240	3.51e-07	3.39e-06	-0.154
21428	EEF1A1	EEF1A1	chr6	-	74228126	74228162	74228163	74228183	74227752	74227987	74228525	74228546	21428	143	159	2.72e-05	0.00020627	-0.154
4075	PIGF	PIGF	chr2	-	46809968	46810051	46818941	46819064	46808412	46808730	46819613	46819722	4075	246	206	0.000766061	0.00458968	-0.154
26184	MSL3	MSL3	chrX	+	11778521	11778574	11778955	11779056	11777911	11777994	11779618	11779701	26184	176	224	1.55e-50	2.15e-48	-0.153
14619	PVT1	PVT1	chr8	+	129085648	129085737	129094998	129095036	129082405	129082518	129108763	129108900	14619	212	161	7.69e-18	1.9e-16	-0.152
19630	EEF1A1	EEF1A1	chr6	-	74228141	74228147	74228327	74228435	74227854	74227987	74228531	74228571	19630	231	129	2.44e-14	4.55e-13	-0.152
437	RC3H1	RC3H1	chr1	-	173933976	173934258	173939642	173939755	173933110	173933325	173941646	173941765	437	236	247	6.61e-12	1.01e-10	-0.152
24461	MCPH1	MCPH1	chr8	+	6293568	6293683	6296473	6296617	6289019	6289107	6299587	6299677	24461	238	247	2.16e-06	1.91e-05	-0.152
25528	RPARP-AS1	RPARP-AS1	chr10	+	104211155	104211312	104211822	104211944	104209943	104210117	104215093	104216050	25528	247	245	2.15e-05	0.000165937	-0.152
18896	EEF1A1	EEF1A1	chr6	-	74228126	74228245	74228259	74228285	74227854	74227987	74228833	74228951	18896	149	242	3.34e-05	0.000250746	-0.152
20133	EEF1A1	EEF1A1	chr6	-	74228218	74228245	74228522	74228571	74228078	74228103	74228723	74228951	20133	172	150	0.000197115	0.00131284	-0.152
2553	ZMYM5	ZMYM5	chr13	-	20412839	20413125	20425487	20425588	20411795	20411961	20425828	20426330	2553	224	247	1.82e-31	9.67e-30	-0.151
24125	ARHGAP27	ARHGAP27	chr17	-	43473572	43473650	43473852	43473951	43473348	43473483	43474033	43474156	24125	222	201	3.34e-12	5.23e-11	-0.151
14172	RAD17	RAD17	chr5	+	68667860	68668044	68669656	68669914	68665886	68666111	68670454	68670538	14172	247	247	3.04e-06	2.63e-05	-0.151
4020	SH3BGRL	SH3BGRL	chrX	+	80457935	80458075	80492616	80492779	80457302	80457744	80532482	80532668	4020	247	247	0.00121038	0.00698415	-0.151
25366	GPR155	GPR155	chr2	-	175324605	175324816	175326129	175326220	175318464	175318569	175326315	175326400	25366	214	247	0.00550368	0.0276589	-0.151
5913	HLA-B	HLA-B	chr6	-	31322411	31322442	31322883	31323028	31322255	31322303	31323093	31323369	5913	247	154	1.37e-81	5.36e-79	-0.15
29233	ARHGAP15	ARHGAP15	chr2	+	144364314	144364516	144371691	144371850	144313976	144314054	144381701	144381836	29233	247	247	3.04e-14	5.6e-13	-0.15
17898	EEF1A1	EEF1A1	chr6	-	74228241	74228253	74228461	74228571	74227854	74227965	74228723	74228951	17898	233	135	1.67e-13	2.9e-12	-0.15
377	MMS19	MMS19	chr10	-	99226260	99226342	99226532	99226658	99225815	99225916	99227261	99227340	377	247	205	5.88e-06	4.9e-05	-0.15
5033	NGLY1	NGLY1	chr3	-	25778824	25778946	25781067	25781290	25777494	25777640	25792588	25792754	5033	247	245	4.29e-05	0.000316459	-0.15
14097	LINC00426	LINC00426	chr13	-	30943533	30943657	30944579	30944662	30941737	30941854	30946421	30946511	14097	206	247	0.00764302	0.0370734	-0.15
15012	GIGYF2	GIGYF2	chr2	+	233589285	233589401	233595831	233595944	233568133	233568199	233599864	233599948	15012	239	236	0.00849482	0.0407557	-0.15
12232	RPL3	RPL3	chr22	-	39712827	39712845	39712992	39713026	39711373	39711530	39713465	39713634	12232	157	141	4.47e-132	3.94e-129	-0.149
28298	LDAH	LDAH	chr2	-	20990014	20990158	21001069	21001225	20974569	20974739	21022796	21022890	28298	247	247	5.69e-27	2.45e-25	-0.149
26760	PAK1IP1	PAK1IP1	chr6	+	10702804	10702872	10703637	10703690	10702601	10702722	10704739	10704885	26760	191	176	3.59e-21	1.09e-19	-0.149
19636	EEF1A1	EEF1A1	chr6	-	74228141	74228147	74228423	74228435	74227888	74227987	74228531	74228571	19636	135	129	5.31e-13	8.8e-12	-0.149
17147	EEF1A1	EEF1A1	chr6	-	74228207	74228258	74228259	74228306	74227752	74227987	74228420	74228463	17147	170	174	1.52e-10	2.08e-09	-0.149
13559	VPS29	VPS29	chr12	-	110934749	110934807	110939221	110939364	110933816	110934008	110939853	110939945	13559	247	181	3.45e-10	4.59e-09	-0.148
13728	C1GALT1	C1GALT1	chr7	+	7223070	7223225	7254750	7254865	7222245	7222451	7273933	7274170	13728	247	238	1.08e-08	1.23e-07	-0.148
15242	SENP2	SENP2	chr3	+	185316199	185316333	185316745	185316812	185307901	185307957	185318552	185318643	15242	247	190	2.51e-08	2.76e-07	-0.148
24270	PIGG	PIGG	chr4	+	494889	494959	495529	495714	494184	494390	499506	499716	24270	193	247	0.000653884	0.00397255	-0.148
12290	IFT80	IFT80	chr3	-	160037547	160037727	160061438	160061603	160025450	160025569	160073800	160073938	12290	247	247	0.000974526	0.00570747	-0.148
24567	DYNC2LI1	DYNC2LI1	chr2	+	44023025	44023097	44023856	44023934	44021595	44021782	44027979	44028056	24567	195	201	0.00770227	0.0373286	-0.148
110	SIRT5	SIRT5	chr6	+	13597194	13597248	13599263	13599387	13595708	13595796	13601065	13601181	110	177	247	0.0098223	0.046324	-0.148
23714	ANAPC16	ANAPC16	chr10	+	73983645	73983814	73990123	73990188	73975757	73975896	73992758	73995618	23714	247	188	6.53e-82	2.59e-79	-0.147
26873	SYTL3	SYTL3	chr6	+	159134831	159134910	159139118	159139243	159129353	159129423	159146534	159146669	26873	202	247	2.25e-31	1.19e-29	-0.147
19228	EEF1A1	EEF1A1	chr6	-	74228207	74228306	74228879	74228951	74227752	74227987	74229605	74229779	19228	195	222	7.06e-18	1.75e-16	-0.147
2195	HLA-E	HLA-E	chr6	+	30459387	30459430	30460192	30460206	30458033	30458203	30460317	30460360	2195	166	137	3.31e-07	3.2e-06	-0.147
25529	RPARP-AS1	RPARP-AS1	chr10	+	104211155	104211312	104211846	104211944	104209943	104210117	104215093	104216050	25529	247	221	0.000359016	0.00229192	-0.147
11378	BTRC	BTRC	chr10	+	103190101	103190209	103221737	103221815	103113789	103113985	103239124	103239214	11378	231	201	8.79e-44	8.59e-42	-0.146
2079	HLA-E	HLA-E	chr6	+	30459117	30459189	30459400	30459429	30458960	30458994	30460180	30460213	2079	195	152	4.32e-30	2.17e-28	-0.146
3973	FAM169A	FAM169A	chr5	-	74109664	74109844	74130250	74130422	74100980	74101109	74134789	74134875	3973	247	247	4.26e-20	1.21e-18	-0.146
22943	PRMT9	PRMT9	chr4	-	148575002	148575717	148578942	148579126	148563937	148564091	148581996	148582189	22943	247	247	3.45e-15	6.9e-14	-0.146
15335	CSPP1	CSPP1	chr8	+	68062017	68062170	68066258	68066371	68049690	68049838	68070681	68070831	15335	247	236	9.65e-12	1.46e-10	-0.146
15564	LOC102606465	LOC102606465	chr1	+	101540831	101540936	101540950	101541272	101491401	101491617	101549016	101549130	15564	228	247	3.54e-08	3.82e-07	-0.146
25681	TNFAIP3	TNFAIP3	chr6	+	138199568	138200488	138201207	138201389	138198212	138198393	138202171	138204451	25681	247	247	8.82e-08	9.08e-07	-0.146
22037	TSPAN2	TSPAN2	chr1	-	115603084	115603159	115604755	115604853	115601503	115601602	115615525	115615628	22037	221	198	6.36e-06	5.28e-05	-0.146
28403	RPS3	RPS3	chr11	+	75113347	75113490	75115063	75115151	75112683	75112777	75115715	75115912	28403	247	211	7.19e-06	5.93e-05	-0.146
25911	MBD1	MBD1	chr18	-	47799933	47800233	47800555	47800720	47799193	47799325	47801346	47801415	25911	247	247	2.02e-39	1.6e-37	-0.145
11724	RPL3	RPL3	chr22	-	39712710	39712721	39712815	39713026	39710690	39710825	39713465	39713634	11724	247	134	6.29e-26	2.56e-24	-0.145
20579	EEF1A1	EEF1A1	chr6	-	74228126	74228147	74228277	74228435	74227888	74227987	74228531	74228571	20579	247	144	2.64e-13	4.49e-12	-0.145
9850	PANK2	PANK2	chr20	+	3893104	3893281	3897573	3897697	3891223	3891477	3899317	3899443	9850	247	247	5.02e-09	5.94e-08	-0.145
3250	TRMT2B	TRMT2B	chrX	-	100297186	100297301	100306239	100306355	100296305	100296360	100306632	100306722	3250	239	238	1.91e-06	1.69e-05	-0.145
16925	EEF1A1	EEF1A1	chr6	-	74228495	74228508	74228534	74228556	74228307	74228332	74228692	74228787	16925	145	136	8.32e-06	6.79e-05	-0.145
15804	NCOA7	NCOA7	chr6	+	126199408	126199516	126202235	126202349	126196034	126196114	126203571	126203697	15804	231	237	9.4e-57	1.58e-54	-0.144
737	FANCM	FANCM	chr14	+	45665374	45665750	45667846	45668138	45658004	45658565	45669072	45670093	737	247	247	6.07e-25	2.32e-23	-0.144
22711	WDR11	WDR11	chr10	+	122650227	122650399	122659540	122659649	122649406	122649521	122660547	122660610	22711	247	232	9.23e-06	7.47e-05	-0.144
4090	AKAP10	AKAP10	chr17	-	19844199	19844323	19845138	19845219	19843025	19843162	19850719	19850818	4090	204	247	3.58e-05	0.000266896	-0.144
22006	MTMR2	MTMR2	chr11	-	95615537	95615660	95620775	95620848	95598764	95598840	95621319	95621425	22006	196	246	0.00532474	0.0268699	-0.144
24404	VWA9	VWA9	chr15	-	65883935	65884069	65885765	65885910	65877107	65877226	65888070	65888163	24404	247	247	0.00555342	0.027879	-0.144
17134	EEF1A1	EEF1A1	chr6	-	74228274	74228306	74228420	74228438	74228096	74228123	74228824	74228951	17134	141	155	0.00620814	0.0307762	-0.144
7074	ANKRD17	ANKRD17	chr4	-	73950965	73951163	73956383	73958017	73944358	73944607	73959795	73959945	7074	247	247	0.00680637	0.0333891	-0.144
6879	VAMP4	VAMP4	chr1	-	171673526	171673674	171675516	171675558	171669295	171671224	171678804	171678884	6879	165	247	2.14e-38	1.56e-36	-0.143
15245	SENP2	SENP2	chr3	+	185316199	185316333	185316779	185316812	185307901	185307957	185318552	185318643	15245	247	156	2.68e-14	4.98e-13	-0.143
28599	WBSCR22	WBSCR22	chr7	+	73110735	73110793	73111795	73111846	73108321	73108380	73111934	73112024	28599	181	174	6.1e-11	8.67e-10	-0.143
20652	EEF1A1	EEF1A1	chr6	-	74228439	74228554	74229103	74229185	74228163	74228258	74229605	74229779	20652	205	238	1.23e-07	1.24e-06	-0.143
7379	NOL6	NOL6	chr9	-	33467391	33467514	33467688	33467866	33467111	33467260	33468027	33468143	7379	247	246	2.25e-05	0.000173172	-0.143
10076	SLC36A4	SLC36A4	chr11	-	92903276	92903387	92913962	92914047	92901109	92901337	92914856	92914952	10076	208	234	0.00127316	0.00732094	-0.143
28609	HIBCH	HIBCH	chr2	-	191149024	191149102	191151057	191151204	191125881	191125960	191152311	191152364	28609	247	201	0.00895177	0.0427006	-0.143
5207	SFI1	SFI1	chr22	+	31998592	31998771	32002313	32002416	31998197	31998279	32003922	32004019	5207	247	226	4.95e-22	1.58e-20	-0.142
19201	EEF1A1	EEF1A1	chr6	-	74228827	74228951	74229077	74229256	74228423	74228525	74229605	74229779	19201	247	247	1.32e-08	1.5e-07	-0.142
11564	MFF	MFF	chr2	+	228207460	228207535	228211941	228212100	228205007	228205096	228220392	228220477	11564	198	247	3.58e-07	3.45e-06	-0.142
26768	GDAP2	GDAP2	chr1	-	118429198	118429275	118430319	118430396	118426109	118426249	118439454	118439611	26768	200	200	0.00155243	0.00876916	-0.142
2918	DAGLB	DAGLB	chr7	-	6474424	6474651	6475992	6476164	6472467	6472590	6485583	6485735	2918	247	247	0.00431957	0.0222076	-0.142
2887	CTSB	CTSB	chr8	-	11719853	11719987	11721884	11721992	11710837	11710988	11725509	11725646	2887	231	247	1.51e-37	1.06e-35	-0.141
17888	EEF1A1	EEF1A1	chr6	-	74228258	74228301	74228461	74228666	74227854	74227965	74228828	74228951	17888	247	166	1.33e-15	2.74e-14	-0.141
4118	FKBP5	FKBP5	chr6	-	35614506	35614627	35640368	35640536	35610496	35610620	35656580	35656719	4118	247	244	2.13e-13	3.65e-12	-0.141
28355	MPC1	MPC1	chr6	-	166782232	166782453	166783705	166783709	166780282	166780379	166796293	166796501	28355	127	247	1.72e-05	0.000134096	-0.141
25291	KNTC1	KNTC1	chr12	+	123086082	123086172	123087115	123087287	123082277	123082485	123087375	123087434	25291	213	247	3.07e-05	0.000231275	-0.141
8085	PHACTR4	PHACTR4	chr1	+	28759441	28759557	28764783	28764941	28733920	28733974	28785595	28785769	8085	239	247	0.00304871	0.016225	-0.141
22799	ABHD16A	ABHD16A	chr6	-	31669050	31669117	31669850	31669907	31668718	31668805	31670926	31671137	22799	180	190	2.33e-25	9.18e-24	-0.14
23898	NEU1	NEU1	chr6	-	31828964	31829096	31829775	31829968	31828215	31828398	31830394	31830709	23898	247	247	3.1e-12	4.87e-11	-0.14
27572	ZNF292	ZNF292	chr6	+	87928313	87928449	87943042	87943245	87926016	87926095	87953192	87953329	27572	247	247	3.9e-12	6.08e-11	-0.14
9774	COX5B	COX5B	chr2	+	98262775	98262854	98262957	98263129	98262520	98262652	98263529	98263603	9774	202	247	0.00567601	0.0284033	-0.14
12537	PLA2G6	PLA2G6	chr22	-	38535988	38536176	38539111	38539295	38530994	38531091	38541444	38541660	12537	247	247	0.00740828	0.0360675	-0.14
11081	SLC30A6	SLC30A6	chr2	+	32400387	32400430	32409341	32409407	32399131	32399216	32417404	32417485	11081	166	189	0.00982964	0.0463463	-0.14
10708	MYO5A	MYO5A	chr15	-	52646067	52646211	52652164	52652278	52645801	52645855	52656750	52656899	10708	237	247	1.42e-36	9.35e-35	-0.139
4790	NVL	NVL	chr1	-	224420902	224420991	224424207	224424284	224418927	224418998	224437913	224438020	4790	200	212	1.7e-20	4.94e-19	-0.139
25080	TRAF3IP3	TRAF3IP3	chr1	+	209952603	209952719	209952777	209952914	209951455	209951518	209955400	209955668	25080	239	247	7.29e-17	1.65e-15	-0.139
5034	NGLY1	NGLY1	chr3	-	25778824	25778946	25781067	25781196	25777799	25777891	25792588	25792754	5034	247	245	1.21e-13	2.13e-12	-0.139
10316	YIPF2	YIPF2	chr19	-	11036361	11036449	11038305	11038392	11034508	11034675	11038474	11038635	10316	210	211	2.07e-07	2.05e-06	-0.139
9314	FANCG	FANCG	chr9	-	35074367	35074459	35074923	35075079	35073834	35074213	35075275	35075322	9314	247	215	4.24e-07	4.07e-06	-0.139
10461	CEP85	CEP85	chr1	+	26570656	26570809	26581661	26582356	26566252	26566329	26584087	26584221	10461	247	247	1.76e-05	0.000137526	-0.139
17428	EEF1A1	EEF1A1	chr6	-	74228126	74228137	74228163	74228180	74227752	74227987	74228518	74228571	17428	140	134	9.02e-05	0.000632929	-0.139
90	MPHOSPH9	MPHOSPH9	chr12	-	123647560	123647681	123648496	123648637	123645682	123645930	123649848	123650024	90	247	244	9.19e-05	0.000644163	-0.139
25679	HSDL2	HSDL2	chr9	+	115171186	115171301	115179120	115179224	115167903	115168002	115181139	115181238	25679	238	227	0.00504742	0.0255686	-0.139
5927	HLA-B	HLA-B	chr6	-	31322411	31322442	31322883	31323034	31322255	31322303	31323093	31323369	5927	247	154	0.00987402	0.0465088	-0.139
7909	SART3	SART3	chr12	-	108932720	108932865	108936803	108936970	108931840	108931979	108938914	108939099	7909	247	247	0.0100382	0.047164	-0.139
2296	BIN1	BIN1	chr2	-	127808729	127808815	127815048	127815177	127808377	127808488	127816586	127816731	2296	247	209	1.23e-49	1.6e-47	-0.138
9715	BRE	BRE	chr2	+	28532948	28533020	28550140	28550314	28521204	28521358	28561316	28561767	9715	195	247	1.66e-21	5.11e-20	-0.138
27995	DARS	DARS	chr2	-	136683263	136683397	136688051	136688169	136681956	136682068	136690352	136690412	27995	241	247	1.92e-10	2.61e-09	-0.138
10527	LOC101927156	LOC101927156	chr2	+	182127555	182127704	182187387	182187457	182091197	182091262	182227413	182227645	10527	247	193	2.03e-05	0.00015732	-0.138
2056	HLA-E	HLA-E	chr6	+	30459117	30459189	30459400	30459415	30458960	30458994	30460317	30460360	2056	195	138	0.000827179	0.00491299	-0.138
14387	MBNL1	MBNL1	chr3	+	152165408	152165562	152173330	152173366	152163070	152163328	152174055	152174150	14387	247	159	8.5e-16	1.79e-14	-0.137
6745	ZNF480	ZNF480	chr19	+	52817405	52817532	52819086	52819215	52803646	52803737	52824831	52829180	6745	247	247	1.59e-14	3e-13	-0.137
12291	ZNF100	ZNF100	chr19	-	21926818	21926917	21927742	21927869	21906842	21910791	21948495	21948588	12291	247	222	5.82e-07	5.48e-06	-0.137
4751	ITPR1	ITPR1	chr3	+	4747850	4748035	4752008	4752157	4744513	4744634	4753440	4753552	4751	247	247	0.0015904	0.00896923	-0.137
15572	LOC102606465	LOC102606465	chr1	+	101538215	101538386	101540831	101540950	101491401	101491617	101542918	101543064	15572	247	242	3.35e-10	4.48e-09	-0.136
10528	LOC101927156	LOC101927156	chr2	+	182127555	182127704	182218924	182219070	182091197	182091262	182227413	182227645	10528	247	247	1.49e-07	1.5e-06	-0.136
17388	EEF1A1	EEF1A1	chr6	-	74228126	74228306	74229125	74229230	74227752	74227987	74229605	74229779	17388	228	247	1.53e-07	1.54e-06	-0.136
4359	EXOC7	EXOC7	chr17	-	74086409	74086478	74087223	74087316	74085255	74085401	74090494	74090662	4359	216	192	2.89e-07	2.82e-06	-0.136
16295	EEF1A1	EEF1A1	chr6	-	74228241	74228268	74228461	74228479	74227854	74227965	74228541	74228675	16295	141	150	2.03e-06	1.79e-05	-0.136
28066	ST3GAL1	ST3GAL1	chr8	-	134511377	134511432	134558016	134558169	134487961	134488843	134583935	134584183	28066	247	178	0.00423702	0.021839	-0.136
13395	FBXO38	FBXO38	chr5	+	147817968	147818061	147819209	147819355	147813197	147813300	147819986	147820090	13395	216	247	0.00492753	0.0250135	-0.136
22093	SMPD4	SMPD4	chr2	-	130931086	130931229	130932486	130932573	130930851	130930927	130934126	130934210	22093	210	247	0.00631588	0.0312333	-0.136
14601	GEN1	GEN1	chr2	+	17950004	17950078	17952262	17952365	17947845	17947956	17952462	17952554	14601	197	226	1.43e-26	6e-25	-0.135
13686	DNMT3A	DNMT3A	chr2	-	25459804	25459874	25461998	25462084	25458575	25458694	25463170	25463319	13686	209	193	3.16e-13	5.35e-12	-0.135
16230	EEF1A1	EEF1A1	chr6	-	74228241	74228301	74228461	74228666	74227854	74227965	74228828	74228951	16230	247	183	1.44e-09	1.81e-08	-0.135
17402	EEF1A1	EEF1A1	chr6	-	74228126	74228306	74229153	74229185	74227752	74227987	74229605	74229779	17402	155	247	0.00290031	0.0155026	-0.135
1535	HLA-E	HLA-E	chr6	+	30458978	30459189	30459313	30459429	30458016	30458227	30460180	30460213	1535	247	239	5.73e-25	2.2e-23	-0.134
2123	HLA-E	HLA-E	chr6	+	30459000	30459189	30459313	30459429	30458090	30458227	30460180	30460213	2123	247	239	1.71e-22	5.7e-21	-0.134
12921	TTC13	TTC13	chr1	-	231071903	231072010	231075131	231075242	231069524	231069607	231076185	231076302	12921	234	230	4.96e-14	8.94e-13	-0.134
28280	PSMA3-AS1	PSMA3-AS1	chr14	-	58734853	58734953	58738943	58739095	58732082	58734111	58740595	58740728	28280	247	223	2.65e-10	3.56e-09	-0.134
11635	SARAF	SARAF	chr8	-	29923543	29923655	29924292	29924426	29920527	29921429	29927157	29927575	11635	247	235	1.55e-07	1.55e-06	-0.134
22442	PTPRC	PTPRC	chr1	+	198668692	198668833	198671515	198671659	198661475	198661502	198672426	198672501	22442	247	247	8.57e-09	9.92e-08	-0.133
4880	ZNF346	ZNF346	chr5	+	176468778	176468871	176471397	176471534	176468126	176468230	176477751	176477937	4880	216	247	1.1e-06	1e-05	-0.133
10353	IVNS1ABP	IVNS1ABP	chr1	-	185274646	185274775	185275616	185275757	185270565	185270695	185276145	185276271	10353	247	247	1.69e-05	0.000132389	-0.133
25822	LINC01128	LINC01128	chr1	+	783033	783216	788050	788146	764382	764484	788770	794826	25822	247	219	0.00619872	0.0307403	-0.133
767	PHIP	PHIP	chr6	-	79787164	79787224	79787416	79787446	79770384	79770535	79787571	79787630	767	153	183	1.08e-15	2.25e-14	-0.132
22766	UPF3A	UPF3A	chr13	+	115057079	115057267	115064314	115064475	115051993	115052104	115067205	115067500	22766	247	247	8.72e-20	2.43e-18	-0.131
15333	CSPP1	CSPP1	chr8	+	68049690	68049838	68062017	68062170	68044185	68044315	68066258	68066371	15333	247	247	2.68e-15	5.41e-14	-0.131
7312	C3orf33	C3orf33	chr3	-	155493489	155493637	155523385	155523512	155485297	155485458	155523927	155524076	7312	247	247	3.54e-13	5.96e-12	-0.131
29430	KCTD20	KCTD20	chr6	+	36437828	36438034	36446897	36447000	36410543	36410888	36447367	36447488	29430	247	226	1.79e-07	1.78e-06	-0.131
10920	PABPC1	PABPC1	chr8	-	101719003	101719033	101719145	101719224	101718878	101718934	101721360	101721445	10920	202	153	2.85e-05	0.000215578	-0.131
15210	RHOT2	RHOT2	chr16	+	720695	720773	720888	721020	720455	720557	721920	721953	15210	201	247	0.000159254	0.00107698	-0.131
25364	ERMARD	ERMARD	chr6	+	170155378	170155518	170156433	170156535	170153959	170154128	170156814	170156904	25364	247	225	0.000587139	0.00361464	-0.131
12017	RPL3	RPL3	chr22	-	39712710	39712770	39712815	39713026	39710690	39710825	39713465	39713634	12017	247	183	4.1e-38	2.93e-36	-0.13
1394	SETD7	SETD7	chr4	-	140450184	140450374	140454318	140454520	140444507	140444589	140468073	140468203	1394	247	247	8.99e-32	4.83e-30	-0.13
22842	CTC1	CTC1	chr17	-	8132042	8132210	8132459	8132524	8131820	8131947	8132619	8132764	22842	188	247	1.02e-26	4.32e-25	-0.13
13625	TTC4	TTC4	chr1	+	55194018	55194105	55197158	55197373	55188347	55188472	55199301	55199383	13625	210	247	2.45e-07	2.41e-06	-0.13
10422	AP3S2	AP3S2	chr15	-	90414706	90414778	90431752	90431864	90380846	90380954	90432280	90432368	10422	235	195	0.00386996	0.0201061	-0.13
23034	FOPNL	FOPNL	chr16	-	15973660	15973745	15977864	15978062	15959575	15961373	15982414	15982506	23034	247	208	0.00395838	0.0205306	-0.13
15549	LOC102606465	LOC102606465	chr1	+	101540831	101540950	101540950	101541272	101491401	101491617	101549016	101549130	15549	242	247	4.59e-06	3.89e-05	-0.129
23892	ZNF815P	ZNF815P	chr7	+	5864027	5864099	5870811	5870914	5862790	5863157	5873157	5873199	23892	195	226	6.34e-06	5.27e-05	-0.129
22954	MFN1	MFN1	chr3	+	179093007	179093129	179094829	179094956	179085823	179085891	179095131	179095236	22954	245	247	8.32e-05	0.000586804	-0.129
14110	ARMC10	ARMC10	chr7	+	102732923	102733100	102737723	102737795	102727076	102727211	102738745	102740210	14110	247	195	0.000448976	0.00281766	-0.129
2059	HLA-E	HLA-E	chr6	+	30459117	30459189	30459400	30459432	30458960	30458994	30460317	30460360	2059	195	155	0.000879435	0.00519814	-0.129
5919	HLA-B	HLA-B	chr6	-	31322411	31322442	31322883	31322966	31322255	31322303	31323093	31323369	5919	206	154	0.00127384	0.00732337	-0.129
8783	BISPR	BISPR	chr19	+	17523905	17523913	17524029	17524114	17516885	17517105	17525199	17526545	8783	131	208	0.00686996	0.0336307	-0.129
15019	GIGYF2	GIGYF2	chr2	+	233589283	233589401	233595831	233595944	233568133	233568199	233599864	233599948	15019	241	236	0.00882028	0.0421448	-0.129
13526	HACL1	HACL1	chr3	-	15628031	15628109	15631046	15631119	15626754	15626849	15633106	15633187	13526	196	201	1.51e-27	6.8e-26	-0.128
23948	PWP1	PWP1	chr12	+	108098412	108098524	108102702	108102793	108097461	108097523	108102887	108103009	23948	235	214	9.71e-05	0.000677677	-0.128
24721	RLF	RLF	chr1	+	40688227	40688382	40697188	40697330	40668083	40668286	40701463	40706593	24721	247	247	0.000211128	0.00140186	-0.128
22811	PTPN2	PTPN2	chr18	-	12819212	12819281	12821334	12821424	12817154	12817364	12825808	12825943	22811	213	192	2.82e-50	3.82e-48	-0.127
1741	HLA-E	HLA-E	chr6	+	30459124	30459189	30460192	30460206	30458033	30458203	30460525	30461982	1741	188	137	1.14e-11	1.73e-10	-0.127
7978	FLT3LG	FLT3LG	chr19	+	49982176	49982304	49983614	49983733	49979679	49979823	49989220	49989488	7978	247	242	6.17e-08	6.49e-07	-0.127
8813	EIF2B4	EIF2B4	chr2	-	27590036	27590068	27590612	27590710	27589625	27589803	27590891	27591006	8813	221	155	2.42e-05	0.000184881	-0.127
22710	WDR11	WDR11	chr10	+	122650203	122650399	122659540	122659649	122649406	122649521	122660547	122660610	22710	247	232	0.000113715	0.000785814	-0.127
4879	ZNF346	ZNF346	chr5	+	176468778	176468871	176471392	176471534	176468126	176468230	176477751	176477937	4879	216	247	0.000729313	0.00438989	-0.127
12415	IBTK	IBTK	chr6	-	82943765	82943972	82949882	82950560	82941434	82941559	82957278	82957471	12415	247	247	0.00269503	0.0145101	-0.127
10429	PLEKHM1	PLEKHM1	chr17	-	43555265	43555513	43559802	43559891	43552465	43553092	43568017	43568146	10429	212	247	0.0028113	0.0150501	-0.127
29512	PPP1R8	PPP1R8	chr1	+	28167524	28167745	28169696	28169841	28165209	28165363	28173538	28173603	29512	247	247	0.00459754	0.0234823	-0.127
14947	ACBD3	ACBD3	chr1	-	226340035	226340320	226342347	226342534	226332379	226334522	226346884	226347059	14947	247	247	9.03e-42	7.99e-40	-0.126
23947	KLHL28	KLHL28	chr14	-	45403317	45403761	45414232	45415131	45393512	45398394	45431048	45431179	23947	247	247	2.15e-22	7.08e-21	-0.126
2886	CTSB	CTSB	chr8	-	11719853	11719987	11721884	11721972	11710837	11710988	11725509	11725646	2886	211	247	4.14e-15	8.23e-14	-0.126
10526	LOC101927156	LOC101927156	chr2	+	182127555	182127704	182218934	182219070	182091197	182091262	182227413	182227645	10526	247	247	4.82e-09	5.72e-08	-0.126
1740	HLA-E	HLA-E	chr6	+	30459124	30459189	30460192	30460213	30458033	30458203	30460525	30461982	1740	188	144	1.88e-08	2.1e-07	-0.126
23104	AP5M1	AP5M1	chr14	+	57740961	57741607	57746912	57747140	57735605	57736106	57749651	57749737	23104	247	247	1.4e-05	0.00011089	-0.126
7114	GTF2F2	GTF2F2	chr13	+	45795000	45795044	45824216	45824332	45781558	45781640	45827005	45827105	7114	167	239	3.92e-05	0.000290714	-0.126
10269	TSPAN4	TSPAN4	chr11	+	850287	850367	862549	862741	847200	847300	864436	864511	10269	203	247	0.000600404	0.00368824	-0.126
6731	BECN1	BECN1	chr17	-	40966541	40966694	40967688	40967790	40962149	40962946	40967925	40968072	6731	225	247	0.000601393	0.0036935	-0.126
29620	SLTM	SLTM	chr15	-	59191667	59191908	59191929	59192136	59191001	59191051	59193458	59193486	29620	247	247	0.00200692	0.0110721	-0.126
22771	UPF3A	UPF3A	chr13	+	115057108	115057267	115064314	115064475	115051993	115052104	115067205	115067500	22771	247	247	0.00343476	0.0180611	-0.126
7958	ZNF518A	ZNF518A	chr10	+	97911172	97911323	97915082	97915155	97893312	97893405	97915680	97915804	7958	247	196	8.47e-26	3.4e-24	-0.125
4891	MTFMT	MTFMT	chr15	-	65313851	65313954	65316009	65316108	65312534	65312610	65319168	65319378	4891	222	226	7.81e-19	2.05e-17	-0.125
28638	SLC9A8	SLC9A8	chr20	+	48461572	48461656	48466115	48466217	48456077	48456136	48471974	48472118	28638	207	225	8.44e-15	1.64e-13	-0.125
16853	EEF1A1	EEF1A1	chr6	-	74228495	74228517	74228534	74228553	74228307	74228332	74228667	74228685	16853	142	145	2.09e-05	0.000161987	-0.125
7377	TUBD1	TUBD1	chr17	-	57943973	57944110	57955463	57955695	57941024	57941208	57963443	57963591	7377	247	247	0.000651475	0.00396219	-0.125
27042	COX10	COX10	chr17	+	13980051	13980373	14005434	14005559	13977639	13977773	14063193	14063264	27042	247	247	1.33e-97	7.35e-95	-0.124
22150	TIMM9	TIMM9	chr14	-	58878624	58878689	58890725	58890813	58877560	58877656	58893771	58893960	22150	211	188	8.13e-20	2.27e-18	-0.124
5805	HLA-B	HLA-B	chr6	-	31322411	31322428	31322883	31323034	31322255	31322303	31323093	31323369	5805	247	140	5.11e-10	6.69e-09	-0.124
22836	CTC1	CTC1	chr17	-	8132044	8132210	8132459	8132524	8131820	8131947	8132619	8132764	22836	188	247	3.89e-08	4.18e-07	-0.124
28514	RPS3	RPS3	chr11	+	75113410	75113490	75115063	75115124	75112683	75112777	75115715	75115912	28514	203	184	0.000249975	0.00163931	-0.124
14089	C1orf162	C1orf162	chr1	+	112020014	112020050	112020272	112020397	112019419	112019489	112020604	112021134	14089	159	247	1.73e-91	8.84e-89	-0.123
3953	MRPL48	MRPL48	chr11	+	73555851	73556021	73574216	73574306	73536752	73536841	73575340	73575656	3953	247	213	1.08e-20	3.16e-19	-0.123
8526	MECP2	MECP2	chrX	-	153305242	153305354	153323849	153323973	153297657	153298008	153357641	153357765	8526	247	235	1.69e-16	3.75e-15	-0.123
10210	FAM120B	FAM120B	chr6	+	170657238	170657411	170697374	170697581	170639536	170639638	170700100	170700209	10210	247	247	1.94e-10	2.64e-09	-0.123
24031	FAM228B	FAM228B	chr2	+	24357988	24358057	24369799	24369956	24318010	24318099	24384375	24384483	24031	192	247	2.56e-09	3.13e-08	-0.123
11407	ACER3	ACER3	chr11	+	76670022	76670075	76670120	76670244	76637600	76637711	76687332	76687385	11407	176	247	1.6e-06	1.43e-05	-0.123
11047	SAFB	SAFB	chr19	+	5648026	5648054	5648999	5649510	5645347	5645410	5649936	5649986	11047	151	247	1.09e-39	8.82e-38	-0.122
2140	HLA-E	HLA-E	chr6	+	30459069	30459189	30459400	30459429	30458960	30458994	30460180	30460206	2140	243	152	3.87e-22	1.25e-20	-0.122
21727	WAPAL	WAPAL	chr10	-	88220155	88220253	88220932	88221044	88218745	88218822	88227035	88227263	21727	235	221	6.96e-22	2.21e-20	-0.122
22524	ZC3H14	ZC3H14	chr14	+	89034382	89034497	89037427	89037468	89029994	89030037	89038373	89038569	22524	238	164	4.93e-10	6.47e-09	-0.122
14020	TOR1AIP2	TOR1AIP2	chr1	-	179825192	179825305	179834813	179834989	179821766	179821946	179846373	179846508	14020	247	236	7.8e-09	9.07e-08	-0.122
10596	MCCC1	MCCC1	chr3	-	182790153	182790275	182804480	182804576	182788997	182789145	182812346	182812393	10596	219	245	3.36e-08	3.64e-07	-0.122
7896	GCH1	GCH1	chr14	-	55310499	55310587	55310722	55310861	55308723	55309772	55312485	55312570	7896	247	211	0.000526348	0.00326034	-0.122
14482	TPM2	TPM2	chr9	-	35684728	35684804	35685060	35685136	35684484	35684547	35685265	35685336	14482	199	199	8.38e-27	3.56e-25	-0.121
16294	EEF1A1	EEF1A1	chr6	-	74228241	74228268	74228461	74228479	74227752	74227960	74228541	74228675	16294	141	150	1.74e-09	2.16e-08	-0.121
27477	GAPVD1	GAPVD1	chr9	+	128031214	128031263	128057736	128057853	128024072	128024238	128061168	128061385	27477	172	240	5.21e-05	0.000379019	-0.121
6476	UBE4B	UBE4B	chr1	+	10179570	10179671	10182019	10182134	10177516	10177658	10186851	10186935	6476	224	238	8.06e-05	0.000569248	-0.121
1918	HLA-E	HLA-E	chr6	+	30459031	30459124	30459416	30459430	30458960	30458971	30460317	30460360	1918	216	137	0.000128612	0.000882913	-0.121
5922	HLA-B	HLA-B	chr6	-	31322411	31322442	31322883	31322998	31322255	31322303	31323093	31323369	5922	238	154	0.000611526	0.00374593	-0.121
13404	SS18	SS18	chr18	-	23618518	23618557	23619252	23619420	23615794	23615887	23632587	23632809	13404	247	162	0.000692849	0.00418399	-0.121
6880	FAM21C	FAM21C	chr10	+	46224353	46224474	46233430	46233493	46222864	46222987	46235520	46235694	6880	244	186	6.14e-62	1.27e-59	-0.12
2288	BIN1	BIN1	chr2	-	127808729	127808819	127815048	127815177	127808377	127808488	127816586	127816731	2288	247	213	4.83e-43	4.48e-41	-0.12
5383	RBM27	RBM27	chr5	+	145598547	145598666	145602965	145603090	145583162	145583387	145608508	145608600	5383	242	247	6.13e-11	8.71e-10	-0.12
6494	NCOA6	NCOA6	chr20	-	33324493	33324562	33328166	33331145	33320362	33320399	33334610	33334732	6494	247	192	1.61e-10	2.21e-09	-0.12
21616	AHCTF1	AHCTF1	chr1	-	247005995	247006078	247007096	247007230	247002401	247004300	247012916	247014744	21616	247	206	1.29e-09	1.63e-08	-0.12
13228	RIC8B	RIC8B	chr12	+	107254045	107254190	107264600	107264720	107245227	107245372	107279681	107283094	13228	247	243	0.00166209	0.00934548	-0.12
13851	NSD1	NSD1	chr5	+	176563873	176563971	176596394	176596560	176562087	176563031	176618884	176619020	13851	221	247	0.00178262	0.00994574	-0.12
4051	MSI2	MSI2	chr17	+	55478739	55478832	55607036	55607085	55339511	55339553	55674228	55674311	4051	216	172	2.4e-17	5.7e-16	-0.119
327	DENND4C	DENND4C	chr9	+	19286766	19287019	19288593	19288663	19276155	19276477	19290701	19290874	327	247	193	1.02e-15	2.13e-14	-0.119
298	CCDC66	CCDC66	chr3	+	56605454	56605552	56606364	56606456	56605208	56605330	56626997	56627129	298	221	215	4.84e-15	9.59e-14	-0.119
3984	YY1AP1	YY1AP1	chr1	-	155640110	155640255	155642311	155642522	155638417	155638508	155644800	155644887	3984	247	247	4.98e-06	4.2e-05	-0.119
10713	FCRL6	FCRL6	chr1	+	159784021	159784082	159785217	159785249	159783278	159783344	159785330	159786047	10713	184	155	0.00211992	0.0116271	-0.119
14429	ECHDC2	ECHDC2	chr1	-	53364845	53364896	53370317	53370505	53363108	53363156	53373539	53373626	14429	247	174	8.04e-29	3.83e-27	-0.118
1503	HLA-E	HLA-E	chr6	+	30459102	30459189	30459391	30459429	30458960	30458994	30460180	30460206	1503	210	161	2.89e-28	1.33e-26	-0.118
29513	PPP1R8	PPP1R8	chr1	+	28165209	28165363	28167524	28167745	28159266	28159327	28169696	28169841	29513	247	247	3.91e-18	9.84e-17	-0.118
23193	TADA2A	TADA2A	chr17	+	35802664	35802753	35804797	35804870	35800605	35800763	35818625	35818689	23193	212	196	8.78e-11	1.23e-09	-0.118
10469	JADE2	JADE2	chr5	+	133895519	133895680	133896435	133896647	133887741	133887899	133897889	133898057	10469	247	247	1.22e-07	1.23e-06	-0.118
17498	EEF1A1	EEF1A1	chr6	-	74228126	74228185	74228207	74228287	74227752	74227987	74228461	74228463	17498	203	182	1.19e-06	1.08e-05	-0.118
29111	BCL7B	BCL7B	chr7	-	72954211	72954382	72957877	72957974	72952263	72952343	72966496	72966572	29111	220	247	0.00011454	0.000791321	-0.118
21599	DPP8	DPP8	chr15	-	65777436	65777498	65780027	65780156	65773852	65773953	65782526	65782637	21599	247	185	0.00130221	0.0074666	-0.118
22798	ABHD16A	ABHD16A	chr6	-	31668914	31669117	31669850	31669907	31668718	31668805	31670926	31671137	22798	180	247	1.81e-45	1.95e-43	-0.117
7126	PGM2	PGM2	chr4	+	37850142	37850272	37851804	37851994	37848822	37848916	37857228	37857362	7126	247	247	3.33e-21	1.01e-19	-0.117
325	DENND4C	DENND4C	chr9	+	19369834	19369985	19371753	19371818	19361843	19361961	19372034	19374266	325	247	188	2.7e-15	5.44e-14	-0.117
29622	NDUFAF2	NDUFAF2	chr5	+	60368951	60369041	60394818	60394859	60240955	60241209	60448530	60448864	29622	213	164	2.67e-11	3.9e-10	-0.117
26003	HLA-C	HLA-C	chr6	-	31237986	31238173	31238204	31238337	31237271	31237302	31238849	31239125	26003	247	247	5.26e-08	5.57e-07	-0.117
8416	ZNF91	ZNF91	chr19	-	23556543	23556639	23557439	23557566	23540497	23545527	23578126	23578362	8416	247	219	0.00953479	0.0451755	-0.117
7150	STAU1	STAU1	chr20	-	47734313	47734633	47734869	47734945	47733662	47733785	47736518	47736665	7150	199	247	3.73e-23	1.28e-21	-0.116
24021	LMBR1L	LMBR1L	chr12	-	49498528	49498668	49499706	49499740	49498230	49498334	49500743	49500828	24021	157	247	5.89e-16	1.26e-14	-0.116
7894	GCH1	GCH1	chr14	-	55310499	55310587	55310720	55310861	55308723	55309772	55312485	55312570	7894	247	211	1.66e-09	2.07e-08	-0.116
22626	EXOG	EXOG	chr3	+	38539119	38539269	38541580	38541655	38537762	38538021	38542845	38542985	22626	247	198	5.17e-09	6.12e-08	-0.116
2639	UBE2F	UBE2F	chr2	+	238881733	238881867	238896604	238896634	238875586	238875774	238903385	238903451	2639	247	153	1.09e-08	1.24e-07	-0.116
322	CXorf56	CXorf56	chrX	-	118678315	118678454	118679425	118679467	118676467	118676557	118694230	118694348	322	165	247	5.42e-08	5.73e-07	-0.116
23278	SLC35A1	SLC35A1	chr6	+	88210225	88210385	88210875	88211028	88187079	88187257	88216099	88216166	23278	247	247	3.28e-07	3.18e-06	-0.116
3979	YY1AP1	YY1AP1	chr1	-	155640110	155640255	155642350	155642522	155638417	155638508	155644800	155644887	3979	247	247	7.02e-06	5.8e-05	-0.116
24149	SEC31A	SEC31A	chr4	-	83763337	83763466	83769956	83770130	83750152	83750211	83772583	83772757	24149	247	247	7.69e-05	0.000545802	-0.116
1	MECR	MECR	chr1	-	29547345	29547433	29549651	29549772	29543099	29543324	29557242	29557470	1	244	211	0.00209463	0.0115041	-0.116
11585	ARIH2	ARIH2	chr3	+	48962150	48962272	48982568	48982614	48960180	48960244	48999044	48999112	11585	245	169	2.21e-21	6.76e-20	-0.115
938	RHOA	RHOA	chr3	-	49399932	49400059	49405860	49405911	49396578	49397815	49412866	49413024	938	174	247	4.48e-06	3.8e-05	-0.115
7244	UBR1	UBR1	chr15	-	43346939	43347097	43348541	43348640	43340589	43340689	43350538	43350627	7244	222	247	1.86e-05	0.000144624	-0.115
14712	LRRC40	LRRC40	chr1	-	70652947	70653021	70654774	70654822	70650467	70650597	70671072	70671361	14712	171	197	0.000520483	0.00322685	-0.115
21729	POLG2	POLG2	chr17	-	62476405	62476506	62479035	62479116	62473901	62474105	62481844	62481985	21729	204	224	3.39e-13	5.73e-12	-0.114
14989	VPS13B	VPS13B	chr8	+	100519295	100519428	100519997	100520139	100515063	100515178	100523331	100523740	14989	247	247	2.21e-12	3.5e-11	-0.114
1257	FAAH2	FAAH2	chrX	+	57478563	57478744	57507941	57508147	57474956	57475151	57515189	57515629	1257	247	247	7.67e-06	6.3e-05	-0.114
14260	ERLIN1	ERLIN1	chr10	-	101935701	101935827	101938957	101939004	101933964	101934038	101943512	101943594	14260	170	247	1.95e-05	0.000151089	-0.114
15805	PLAUR	PLAUR	chr19	-	44156376	44156523	44160630	44160792	44152722	44153295	44169467	44169611	15805	247	247	6.43e-05	0.000462437	-0.114
15330	DIEXF	DIEXF	chr1	+	210014197	210014400	210016795	210017041	210012253	210012473	210024548	210030910	15330	247	247	0.000439054	0.00276217	-0.114
13904	KDM4C	KDM4C	chr9	+	7013787	7014001	7015852	7015929	7011697	7011879	7046861	7046917	13904	247	200	0.000496906	0.00309158	-0.114
20833	EEF1A1	EEF1A1	chr6	-	74228162	74228258	74228270	74228332	74228096	74228111	74228420	74228556	20833	185	219	0.00355734	0.0186325	-0.114
532	CMSS1	CMSS1	chr3	+	99881146	99881276	99885178	99885238	99879273	99879345	99886581	99886684	532	247	183	0.00935061	0.0443966	-0.114
13248	SPIDR	SPIDR	chr8	+	48308935	48309186	48320422	48320523	48206455	48206619	48352884	48353104	13248	247	224	0.0096005	0.0454028	-0.114
25263	ATRX	ATRX	chrX	-	76865893	76865981	76871958	76871979	76855902	76856033	76872080	76872198	25263	144	211	2.46e-41	2.15e-39	-0.113
29362	F13A1	F13A1	chr6	-	6152045	6152182	6167690	6167851	6144310	6146005	6174812	6175100	29362	247	247	1.21e-19	3.32e-18	-0.113
13387	DCAF11	DCAF11	chr14	+	24586474	24586602	24587263	24587364	24586125	24586253	24587596	24587743	13387	247	224	2.88e-18	7.26e-17	-0.113
25960	ZNF430	ZNF430	chr19	+	21216261	21216388	21216891	21216990	21205594	21205687	21239436	21242852	25960	247	222	5.54e-14	9.93e-13	-0.113
29324	GON4L	GON4L	chr1	-	155801325	155801411	155804072	155804195	155796627	155796819	155823066	155823597	29324	246	209	0.00139077	0.00793527	-0.113
22519	MKKS	MKKS	chr20	-	10393177	10393222	10394443	10394579	10389271	10389451	10401175	10401406	22519	247	168	7.13e-38	5.06e-36	-0.112
15291	TMEM116	TMEM116	chr12	-	112374495	112374605	112374963	112375047	112371689	112371834	112375964	112376014	15291	207	233	9.51e-37	6.32e-35	-0.112
9300	INADL	INADL	chr1	+	62261138	62261230	62262958	62263100	62257019	62257119	62267294	62267441	9300	215	247	6.13e-33	3.47e-31	-0.112
15016	GIGYF2	GIGYF2	chr2	+	233568133	233568199	233589283	233589401	233562014	233562102	233595831	233595944	15016	189	241	3.62e-17	8.39e-16	-0.112
14592	TBC1D31	TBC1D31	chr8	+	124146353	124146446	124153000	124153141	124142437	124142573	124156956	124157095	14592	216	247	2.38e-06	2.09e-05	-0.112
3415	ZZZ3	ZZZ3	chr1	-	78097534	78099090	78105133	78105287	78050201	78050340	78107206	78107340	3415	247	247	1.89e-05	0.000146916	-0.112
23017	UBAP2L	UBAP2L	chr1	+	154201090	154201201	154207066	154207235	154199757	154199835	154207671	154207767	23017	234	247	0.000368709	0.00235007	-0.112
25090	DEDD2	DEDD2	chr19	-	42719299	42719404	42721006	42721197	42713851	42713992	42721783	42721944	25090	247	228	0.00472844	0.0240819	-0.112
761	SLAMF7	SLAMF7	chr1	+	160717983	160718304	160719610	160719883	160708846	160709146	160721134	160721238	761	247	247	1.68e-16	3.72e-15	-0.111
25961	ZNF430	ZNF430	chr19	+	21216261	21216388	21216894	21216990	21205594	21205687	21239436	21242852	25961	247	219	4.22e-14	7.66e-13	-0.111
17833	EEF1A1	EEF1A1	chr6	-	74228119	74228301	74228461	74228666	74227854	74227965	74228828	74228951	17833	247	247	1.24e-09	1.57e-08	-0.111
23815	ANO9	ANO9	chr11	-	423941	424187	428087	428247	421140	421198	428357	428394	23815	247	247	2.6e-05	0.000197835	-0.111
12534	SLC35B4	SLC35B4	chr7	-	133989556	133989606	133991423	133991526	133986780	133986862	133994117	133994231	12534	226	173	0.000422006	0.00266325	-0.111
2448	LINC00944	LINC00944	chr12	-	127232476	127232673	127254738	127254800	127230806	127230878	127256624	127256808	2448	185	247	0.0067586	0.0331836	-0.111
27574	ZNF292	ZNF292	chr6	+	87926016	87926095	87928325	87928449	87925620	87925775	87943042	87943245	27574	202	247	2.98e-39	2.31e-37	-0.11
776	HNRNPM	HNRNPM	chr19	+	8536209	8536311	8539050	8539128	8533657	8533718	8548041	8548095	776	225	201	2.16e-27	9.54e-26	-0.11
7830	BTN3A2	BTN3A2	chr6	+	26373503	26373630	26374181	26374376	26370549	26370831	26374554	26374601	7830	247	247	2.25e-07	2.23e-06	-0.11
9775	COX5B	COX5B	chr2	+	98262775	98262854	98262979	98263097	98262520	98262652	98263529	98263603	9775	202	241	9.31e-07	8.58e-06	-0.11
10918	PABPC1	PABPC1	chr8	-	101719003	101719033	101719145	101719177	101718878	101718934	101721360	101721445	10918	155	153	9.89e-06	7.98e-05	-0.11
12404	FAM111A	FAM111A	chr11	+	58911127	58911168	58912216	58912369	58910555	58910777	58913299	58913329	12404	164	247	0.000171408	0.00115253	-0.11
1226	ECD	ECD	chr10	-	74920191	74920309	74923490	74923708	74916325	74916413	74927623	74927853	1226	247	241	0.00170374	0.00956057	-0.11
224	ANKRD36	ANKRD36	chr2	+	97860462	97860491	97864199	97864228	97858717	97858790	97864322	97864395	224	152	152	2.98e-60	5.7e-58	-0.109
11352	FYB	FYB	chr5	-	39153549	39153706	39201927	39203089	39141196	39141243	39219544	39219680	11352	247	247	1.07e-19	2.95e-18	-0.109
27548	REPS1	REPS1	chr6	-	139236994	139237113	139238691	139238764	139235833	139235898	139241351	139241453	27548	196	242	5.91e-15	1.16e-13	-0.109
518	IQCB1	IQCB1	chr3	-	121515964	121516074	121518042	121518221	121508919	121509062	121526190	121526290	518	247	233	8.62e-08	8.89e-07	-0.109
24210	NIPBL	NIPBL	chr5	+	37058992	37059267	37060945	37061087	37057287	37057434	37063891	37064080	24210	247	247	1.47e-06	1.32e-05	-0.109
7158	STYXL1	STYXL1	chr7	-	75651168	75651310	75657959	75658021	75643059	75643205	75659738	75659842	7158	185	247	4.21e-06	3.58e-05	-0.109
12512	THAP9-AS1	THAP9-AS1	chr4	-	83816844	83816927	83819141	83819215	83814604	83816000	83821229	83821376	12512	197	206	3.48e-05	0.000260169	-0.109
11819	RPL3	RPL3	chr22	-	39709633	39709662	39710690	39710836	39709195	39709315	39711433	39711637	11819	247	152	0.00124388	0.00716135	-0.109
25696	IL18BP	IL18BP	chr11	+	71710304	71710445	71710621	71710708	71709957	71710065	71710972	71711058	25696	247	210	0.0055529	0.027879	-0.109
13279	WDR59	WDR59	chr16	-	74976635	74976724	74981443	74981497	74972047	74972164	74982416	74982454	13279	177	212	1.06e-38	7.84e-37	-0.108
15706	XRRA1	XRRA1	chr11	-	74563033	74563127	74574025	74574066	74562132	74562248	74617283	74617501	15706	164	217	1.88e-19	5.14e-18	-0.108
22021	ZNF827	ZNF827	chr4	-	146684241	146684274	146684553	146684620	146678778	146682750	146686139	146686317	22021	190	156	1.47e-15	3.03e-14	-0.108
4321	VPS36	VPS36	chr13	-	52991191	52991276	52992126	52992191	52990151	52990228	52997708	52997774	4321	188	208	6.84e-10	8.84e-09	-0.108
14423	ZNF420	ZNF420	chr19	+	37579940	37580029	37581896	37582023	37571246	37571290	37618029	37620651	14423	212	247	2.42e-07	2.38e-06	-0.108
27817	APOBEC3F	APOBEC3F	chr22	+	39441432	39441547	39445429	39445586	39440945	39441225	39448078	39448358	27817	238	247	2.46e-06	2.16e-05	-0.108
12867	FAM65B	FAM65B	chr6	-	24936065	24936255	24980056	24980085	24876013	24876045	25042078	25042396	12867	152	247	2.08e-05	0.000161244	-0.108
10178	CHD2	CHD2	chr15	+	93492181	93492306	93496586	93496803	93489267	93489446	93498652	93498742	10178	247	247	0.000610524	0.00374061	-0.108
443	NMRK1	NMRK1	chr9	-	77693241	77693498	77695737	77695857	77692405	77692496	77698002	77698066	443	243	247	0.000659871	0.00400656	-0.108
16056	EEF1A1	EEF1A1	chr6	-	74228126	74228219	74228420	74228463	74227854	74227987	74228654	74228951	16056	166	216	0.00127819	0.00734085	-0.108
22770	UPF3A	UPF3A	chr13	+	115047495	115047602	115048311	115048418	115047058	115047321	115051776	115051875	22770	230	230	1.06e-38	7.84e-37	-0.107
2082	HLA-E	HLA-E	chr6	+	30459117	30459189	30459391	30459429	30458960	30458994	30460180	30460213	2082	195	161	1.54e-26	6.44e-25	-0.107
28594	SHMT1	SHMT1	chr17	-	18236479	18236602	18238872	18238989	18233868	18233985	18243356	18243569	28594	240	246	2.75e-14	5.08e-13	-0.107
21925	DERL2	DERL2	chr17	-	5383761	5383902	5384420	5384462	5383373	5383464	5386128	5386202	21925	165	247	1.24e-10	1.72e-09	-0.107
115	SIRT5	SIRT5	chr6	+	13588562	13588696	13591900	13592126	13584307	13584457	13595708	13595796	115	247	247	3.05e-09	3.69e-08	-0.107
14261	ERLIN1	ERLIN1	chr10	-	101935701	101935827	101937889	101937951	101933964	101934038	101938957	101939004	14261	185	247	2.09e-05	0.000161615	-0.107
14988	VPS13B	VPS13B	chr8	+	100519295	100519431	100519997	100520139	100515063	100515178	100523331	100523740	14988	247	247	0.000105315	0.000731719	-0.107
2973	SH2D3C	SH2D3C	chr9	-	130506842	130507378	130509425	130509550	130505127	130505243	130511489	130511944	2973	247	247	0.000343272	0.0021979	-0.107
18824	EEF1A1	EEF1A1	chr6	-	74228126	74228268	74228448	74228479	74227854	74227975	74228541	74228675	18824	154	247	0.00191674	0.0106355	-0.107
12563	SLC37A3	SLC37A3	chr7	-	140064207	140064291	140069389	140069482	140055467	140055564	140080081	140080190	12563	216	207	3.95e-38	2.84e-36	-0.106
4866	ANKRD13C	ANKRD13C	chr1	-	70736538	70736639	70740402	70740501	70724684	70728530	70742447	70742527	4866	222	224	1.24e-09	1.57e-08	-0.106
5547	FAM192A	FAM192A	chr16	-	57208531	57208600	57209450	57209612	57208080	57208198	57215465	57215522	5547	247	192	1.86e-05	0.000144786	-0.106
28402	RPS3	RPS3	chr11	+	75113347	75113490	75115063	75115124	75112683	75112777	75115715	75115912	28402	247	184	0.00020181	0.00134253	-0.106
5925	HLA-B	HLA-B	chr6	-	31322411	31322442	31322883	31323037	31322255	31322303	31323093	31323369	5925	247	154	0.00122206	0.00704433	-0.106
17591	EEF1A1	EEF1A1	chr6	-	74228183	74228258	74228270	74228332	74228096	74228111	74228420	74228525	17591	185	198	0.00315646	0.0167289	-0.106
21540	EEF1A1	EEF1A1	chr6	-	74228259	74228268	74228297	74228479	74227888	74227987	74228541	74228675	21540	247	132	0.010522	0.0490905	-0.106
4813	CCNC	CCNC	chr6	-	99997383	99997451	99998093	99998185	99994270	99994350	99998868	99998904	4813	215	191	2.53e-22	8.25e-21	-0.105
7026	PTPN12	PTPN12	chr7	+	77229980	77230123	77236551	77236618	77227158	77227218	77240081	77240159	7026	247	190	3.24e-09	3.92e-08	-0.105
3000	SLC33A1	SLC33A1	chr3	-	155551256	155551374	155551645	155551830	155547476	155547692	155560220	155560408	3000	247	241	2.5e-07	2.45e-06	-0.105
8104	TXNRD1	TXNRD1	chr12	+	104682708	104682818	104705067	104705190	104680459	104680887	104707022	104707095	8104	233	246	7.1e-07	6.63e-06	-0.105
10459	SNX29	SNX29	chr16	+	12099291	12099362	12111807	12111905	12096847	12096900	12121176	12121301	10459	194	221	2.24e-06	1.98e-05	-0.105
12622	PPP4R1L	PPP4R1L	chr20	-	56825942	56826008	56846418	56846561	56823170	56823329	56847824	56847931	12622	247	189	0.000117606	0.000811111	-0.105
14586	MYNN	MYNN	chr3	+	169496555	169497349	169498377	169498537	169492052	169492349	169500252	169500431	14586	247	247	0.00112678	0.00654069	-0.105
7234	TMEM14B	TMEM14B	chr6	+	10751365	10751467	10755374	10755442	10749434	10749501	10756699	10757214	7234	225	191	0.00256912	0.0138933	-0.105
3510	LY75-CD302	LY75-CD302	chr2	-	160667036	160667186	160671915	160672084	160664959	160665082	160673316	160673543	3510	247	247	0.00267272	0.014401	-0.105
12402	FAM111A	FAM111A	chr11	+	58911082	58911168	58912216	58912369	58910555	58910777	58913299	58913329	12402	209	247	0.00561473	0.0281166	-0.105
14714	LRRC40	LRRC40	chr1	-	70652947	70653021	70654774	70654966	70650467	70650597	70671072	70671361	14714	247	197	0.000110306	0.000763949	-0.104
14096	LINC00426	LINC00426	chr13	-	30943533	30943657	30944548	30944662	30941737	30941854	30946421	30946511	14096	237	247	0.000826702	0.00491151	-0.104
21871	USP15	USP15	chr12	+	62698453	62698567	62699751	62699839	62696570	62696701	62708570	62708697	21871	237	211	0.00170964	0.00959176	-0.104
17756	EEF1A1	EEF1A1	chr6	-	74228879	74228951	74229059	74229094	74227752	74227987	74229605	74229779	17756	158	195	0.00380142	0.0197785	-0.104
11079	ARFGAP2	ARFGAP2	chr11	-	47195309	47195391	47196565	47196669	47194976	47195033	47196732	47196864	11079	227	205	0.00387113	0.0201061	-0.104
8905	AMT	AMT	chr3	-	49457142	49457221	49457643	49457775	49456692	49456838	49458924	49459005	8905	247	202	0.00699834	0.0342032	-0.104
29049	ZBTB8OS	ZBTB8OS	chr1	-	33097808	33097922	33099245	33099328	33097427	33097480	33116029	33116191	29049	206	237	2.54e-70	7.21e-68	-0.103
29618	SLTM	SLTM	chr15	-	59191667	59191908	59191929	59192079	59191001	59191051	59193458	59193486	29618	247	247	1.4e-61	2.79e-59	-0.103
13234	SPIDR	SPIDR	chr8	+	48639761	48639855	48641494	48641609	48626050	48626203	48641973	48642027	13234	217	238	3.84e-25	1.49e-23	-0.103
14620	PVT1	PVT1	chr8	+	129085648	129085737	129092548	129092676	129082405	129082518	129108763	129108900	14620	212	247	2.7e-10	3.63e-09	-0.103
10813	PABPC1	PABPC1	chr8	-	101719016	101719033	101719145	101719268	101718878	101718950	101721360	101721445	10813	246	140	2.6e-09	3.17e-08	-0.103
29580	PCBP1-AS1	PCBP1-AS1	chr2	-	70286774	70286812	70310669	70310819	70278334	70278437	70312678	70312756	29580	247	161	5.65e-09	6.67e-08	-0.103
15586	RPF2	RPF2	chr6	+	111318385	111318467	111320913	111320990	111312949	111312989	111329240	111329340	15586	205	200	2.75e-05	0.000208261	-0.103
9777	COX5B	COX5B	chr2	+	98262775	98262854	98262979	98263129	98262520	98262652	98263529	98263603	9777	202	247	3.67e-05	0.000273253	-0.103
25218	TMC6	TMC6	chr17	-	76117093	76117224	76117636	76117739	76115377	76115473	76122604	76122729	25218	226	247	0.00194099	0.0107505	-0.103
23926	SNHG17	SNHG17	chr20	-	37050936	37051014	37054582	37054696	37049652	37049745	37055061	37055146	23926	237	201	5.84e-12	9e-11	-0.102
5800	HLA-B	HLA-B	chr6	-	31322411	31322428	31322883	31322998	31322255	31322303	31323093	31323369	5800	238	140	2.12e-10	2.87e-09	-0.102
10073	SDHAF2	SDHAF2	chr11	+	61205140	61205320	61205475	61205588	61197596	61197654	61213412	61214239	10073	247	236	1.31e-09	1.65e-08	-0.102
15343	ZNF33B	ZNF33B	chr10	-	43127742	43127887	43132367	43132420	43127376	43127472	43133921	43134285	15343	176	247	1.57e-09	1.96e-08	-0.102
11696	RPL3	RPL3	chr22	-	39711509	39711560	39712791	39713026	39711382	39711416	39713465	39713634	11696	247	174	0.00360329	0.0188347	-0.102
5006	ADHFE1	ADHFE1	chr8	+	67369304	67369401	67372542	67372700	67369051	67369130	67380503	67381044	5006	220	247	1.32e-31	7.07e-30	-0.101
7931	VPS53	VPS53	chr17	-	531327	531471	534789	534868	530413	530556	556530	556650	7931	202	247	1.96e-17	4.71e-16	-0.101
11030	ABCF1	ABCF1	chr6	+	30548182	30548296	30550170	30550284	30547707	30547782	30550842	30550965	11030	237	237	5.19e-16	1.11e-14	-0.101
24236	TRAPPC10	TRAPPC10	chr21	+	45472160	45472357	45475578	45475774	45457672	45457808	45478983	45479095	24236	247	247	1.17e-07	1.19e-06	-0.101
21979	MTERF4	MTERF4	chr2	-	242033691	242033847	242038810	242039309	242029394	242029459	242041667	242041747	21979	247	247	5.13e-06	4.31e-05	-0.101
3255	TRMT2B	TRMT2B	chrX	-	100276089	100276304	100278458	100278605	100275475	100275577	100290601	100290672	3255	247	247	7.48e-05	0.000531776	-0.101
28516	RPS3	RPS3	chr11	+	75113410	75113490	75115063	75115074	75112683	75112777	75115715	75115912	28516	203	134	0.00112678	0.00654069	-0.101
23168	CASP8AP2	CASP8AP2	chr6	+	90566802	90566918	90571844	90574090	90565188	90565263	90575671	90578801	23168	239	247	0.002154	0.0118025	-0.101
3583	SEC63	SEC63	chr6	-	108246021	108246136	108250618	108250718	108243000	108243113	108279089	108279482	3583	223	238	0.0103964	0.048571	-0.101
14090	C1orf162	C1orf162	chr1	+	112020014	112020050	112020347	112020397	112019419	112019489	112020604	112021134	14090	159	173	4.8e-78	1.8e-75	-0.1
9930	CIRBP	CIRBP	chr19	+	1272425	1272522	1273649	1273714	1271979	1272050	1274305	1274808	9930	220	188	6.05e-21	1.8e-19	-0.1
11708	RPL3	RPL3	chr22	-	39711382	39711560	39712827	39713026	39710690	39710789	39713465	39713634	11708	247	247	4.25e-13	7.1e-12	-0.1
14171	RAD17	RAD17	chr5	+	68667860	68668044	68669656	68669914	68666861	68666998	68670454	68670538	14171	247	247	6.69e-11	9.47e-10	-0.1
12978	THRAP3	THRAP3	chr1	+	36690571	36690703	36691012	36691064	36690016	36690106	36748133	36748301	12978	247	175	5.73e-09	6.76e-08	-0.1
28404	RPS3	RPS3	chr11	+	75113347	75113490	75115063	75115074	75112683	75112777	75115715	75115912	28404	247	134	1.18e-05	9.4e-05	-0.1
21612	POLM	POLM	chr7	-	44119169	44119328	44119459	44119558	44118354	44118410	44120331	44120515	21612	222	247	1.28e-05	0.000102133	-0.1
3520	TATDN3	TATDN3	chr1	+	212970453	212970538	212976042	212976105	212969858	212969932	212977661	212977771	3520	208	186	2.42e-20	6.97e-19	-0.099
9922	CIRBP	CIRBP	chr19	+	1272425	1272517	1273649	1273714	1271979	1272050	1274305	1274808	9922	215	188	8.28e-20	2.31e-18	-0.099
23106	AP5M1	AP5M1	chr14	+	57740961	57741607	57746912	57747140	57735605	57736106	57748806	57748946	23106	247	247	3.51e-17	8.15e-16	-0.099
15677	ZNF322	ZNF322	chr6	-	26643886	26643956	26658785	26658874	26634610	26638956	26659668	26659980	15677	212	193	4.59e-12	7.11e-11	-0.099
22953	HNRNPAB	HNRNPAB	chr5	+	177636330	177636448	177637139	177637273	177634094	177634226	177637553	177638184	22953	241	247	3.53e-11	5.11e-10	-0.099
18577	EEF1A1	EEF1A1	chr6	-	74228241	74228333	74228461	74228508	74227854	74227965	74228692	74228787	18577	170	215	1.26e-09	1.6e-08	-0.099
14987	VPS13B	VPS13B	chr8	+	100519322	100519431	100519997	100520139	100515063	100515178	100523331	100523740	14987	232	247	0.00106902	0.00622465	-0.099
21611	POLM	POLM	chr7	-	44116107	44116228	44118354	44118410	44113996	44114129	44119459	44119558	21611	179	244	0.00430931	0.022163	-0.099
11207	DYNC1LI1	DYNC1LI1	chr3	-	32582528	32582698	32586367	32586598	32578502	32578596	32587340	32587457	11207	247	247	0.00558277	0.0279914	-0.099
9976	UBA3	UBA3	chr3	-	69120685	69120768	69124580	69124661	69112589	69112654	69126948	69127069	9976	204	206	9.49e-44	9.15e-42	-0.098
13907	KDM4C	KDM4C	chr9	+	7013791	7014001	7015852	7015929	7011697	7011879	7046861	7046917	13907	247	200	3.69e-17	8.53e-16	-0.098
15017	GIGYF2	GIGYF2	chr2	+	233589283	233589401	233599126	233599196	233568133	233568199	233599864	233599948	15017	241	193	7.98e-11	1.12e-09	-0.098
13852	NSD1	NSD1	chr5	+	176563873	176563971	176596394	176596429	176562087	176563031	176618884	176619020	13852	221	158	5.95e-09	7e-08	-0.098
26903	EPS15L1	EPS15L1	chr19	-	16472589	16472636	16472696	16472795	16466054	16466662	16495939	16496022	26903	222	170	2.49e-05	0.000189522	-0.098
4583	MFSD8	MFSD8	chr4	-	128859937	128859993	128863199	128863313	128854139	128854248	128864906	128865147	4583	237	179	0.000204155	0.00135684	-0.098
24634	KIAA1191	KIAA1191	chr5	-	175779624	175779751	175786813	175786921	175777615	175777740	175788604	175788810	24634	231	247	0.000748767	0.00449372	-0.098
26815	ECI2	ECI2	chr6	-	4117541	4117685	4119419	4119509	4115926	4116263	4125483	4125604	26815	213	247	8.45e-49	1.03e-46	-0.097
9088	DCP1A	DCP1A	chr3	-	53346270	53346409	53353433	53353500	53338206	53338320	53376170	53376298	9088	190	247	1.23e-40	1.05e-38	-0.097
2838	PPIA	PPIA	chr7	+	44837118	44837220	44838346	44838413	44836234	44836392	44838845	44838876	2838	225	190	2.42e-18	6.14e-17	-0.097
9149	RNF138	RNF138	chr18	+	29691716	29691882	29693707	29693823	29672662	29672849	29703480	29703537	9149	247	239	1.2e-16	2.69e-15	-0.097
25701	IRF3	IRF3	chr19	-	50167699	50167930	50167930	50168050	50166599	50166771	50168887	50169132	25701	243	247	2.72e-09	3.31e-08	-0.097
14023	TOR1AIP2	TOR1AIP2	chr1	-	179834570	179834989	179846373	179846508	179821766	179821946	179846827	179846941	14023	247	247	3.71e-07	3.57e-06	-0.097
17906	EEF1A1	EEF1A1	chr6	-	74228126	74228151	74228163	74228315	74227752	74227987	74228920	74228951	17906	247	148	5.22e-05	0.000379686	-0.097
22308	GMPR2	GMPR2	chr14	+	24702424	24702634	24702684	24702799	24701627	24702053	24704942	24705026	22308	247	238	0.000602165	0.00369743	-0.097
25953	ZNF75A	ZNF75A	chr16	+	3363048	3363175	3366911	3367022	3362676	3362768	3367189	3368576	25953	247	234	0.00129685	0.00743989	-0.097
9086	PLEKHB2	PLEKHB2	chr2	+	131884256	131884359	131890474	131890564	131883325	131883478	131897739	131897848	9086	226	213	0.00150056	0.00850346	-0.097
2459	BLOC1S6	BLOC1S6	chr15	+	45884332	45884474	45895297	45895385	45879416	45879723	45897625	45897712	2459	247	211	0.00898838	0.0428462	-0.097
29280	ARSK	ARSK	chr5	+	94903593	94903753	94916595	94916646	94901701	94901831	94918619	94918902	29280	247	174	9.76e-65	2.31e-62	-0.096
27884	FYN	FYN	chr6	-	112020717	112020871	112021306	112021471	112017479	112017659	112024087	112024237	27884	247	247	6.3e-44	6.22e-42	-0.096
3946	SLC35B3	SLC35B3	chr6	-	8417634	8417727	8419812	8419910	8417116	8417228	8420953	8421061	3946	221	216	1.09e-32	6.1e-31	-0.096
28979	RNF14	RNF14	chr5	+	141357867	141358395	141359687	141359916	141354368	141354520	141362944	141363117	28979	247	247	3.16e-27	1.38e-25	-0.096
13745	SAMD9L	SAMD9L	chr7	-	92774004	92774146	92776195	92776459	92759366	92765304	92777506	92777701	13745	247	247	5.99e-24	2.15e-22	-0.096
15010	GIGYF2	GIGYF2	chr2	+	233589285	233589401	233599126	233599196	233568133	233568199	233599864	233599948	15010	239	193	2.97e-15	5.98e-14	-0.096
27388	WHAMMP1	WHAMMP1	chr15	-	32816671	32816801	32819013	32819179	32815229	32815414	32820732	32820902	27388	247	247	1.39e-10	1.91e-09	-0.096
8321	TRMT61B	TRMT61B	chr2	-	29083983	29084174	29087882	29087985	29075273	29075365	29092444	29093175	8321	226	247	1.43e-09	1.8e-08	-0.096
25636	ANO10	ANO10	chr3	-	43618533	43618753	43621844	43621964	43616300	43616356	43640023	43640158	25636	243	247	1.43e-06	1.29e-05	-0.096
10161	EEF1E1	EEF1E1	chr6	-	8078732	8078973	8080047	8080250	8073592	8073743	8090418	8090514	10161	247	247	4.16e-06	3.55e-05	-0.096
25649	PRPS1	PRPS1	chrX	+	106882524	106882708	106884131	106884230	106871653	106871980	106885595	106885720	25649	247	222	1.08e-05	8.65e-05	-0.096
23929	SNHG17	SNHG17	chr20	-	37049998	37050037	37050936	37051014	37049652	37049745	37055061	37055146	23929	201	162	0.000132266	0.000905124	-0.096
4307	TANGO2	TANGO2	chr22	+	20043465	20043536	20049052	20049229	20040959	20041074	20050860	20050965	4307	194	247	0.000438881	0.00276217	-0.096
24534	ABCD4	ABCD4	chr14	-	74756185	74756222	74756729	74756821	74755418	74755468	74756993	74757202	24534	215	160	4.77e-18	1.19e-16	-0.095
2431	GSDMB	GSDMB	chr17	-	38062363	38062524	38063213	38063240	38062099	38062238	38065210	38065295	2431	150	247	2.47e-12	3.91e-11	-0.095
21692	CDC42SE1	CDC42SE1	chr1	-	151027491	151027700	151028152	151028469	151026706	151026797	151031954	151032125	21692	247	247	2.95e-06	2.56e-05	-0.095
3955	MRPL48	MRPL48	chr11	+	73570951	73571054	73574216	73574306	73555851	73556021	73575340	73575656	3955	226	213	0.0008758	0.00517992	-0.095
12647	FASTKD1	FASTKD1	chr2	-	170393736	170393850	170396560	170396689	170387861	170388000	170401230	170401345	12647	247	237	0.00137185	0.0078372	-0.095
15443	LCK	LCK	chr1	+	32740921	32740991	32741987	32742220	32740337	32740419	32742287	32742387	15443	193	247	0.00447707	0.0229127	-0.095
27458	MLLT10	MLLT10	chr10	+	21845571	21845695	21846549	21846753	21827761	21827841	21875222	21875277	27458	247	247	7.64e-26	3.08e-24	-0.094
11587	ARIH2	ARIH2	chr3	+	48962150	48962272	48965011	48965246	48960180	48960244	48999044	48999112	11587	245	247	7.26e-12	1.11e-10	-0.094
10191	DOCK2	DOCK2	chr5	+	169096291	169096332	169098081	169098263	169081406	169081490	169101300	169101449	10191	164	247	8.07e-09	9.37e-08	-0.094
6381	ADAM15	ADAM15	chr1	+	155033238	155033308	155033893	155033965	155032680	155032819	155034720	155034845	6381	193	195	4.07e-07	3.91e-06	-0.094
3884	ZBTB20	ZBTB20	chr3	-	114790065	114790261	114828933	114829047	114693212	114693263	114866065	114866127	3884	237	247	0.00024615	0.00161611	-0.094
5368	EIF2B3	EIF2B3	chr1	-	45323375	45323479	45340349	45340498	45316193	45316675	45341289	45341367	5368	247	227	2.65e-31	1.39e-29	-0.093
27359	LBR	LBR	chr1	-	225600155	225600347	225602979	225603034	225599038	225599142	225605685	225605882	27359	178	247	1.36e-12	2.19e-11	-0.093
10963	IL4R	IL4R	chr16	+	27363860	27364017	27367128	27367228	27357787	27357939	27370236	27370315	10963	247	223	1.47e-12	2.36e-11	-0.093
23893	ZNF815P	ZNF815P	chr7	+	5873157	5873199	5879579	5879706	5862790	5863157	5880320	5880487	23893	165	247	6.27e-07	5.89e-06	-0.093
27445	C10orf76	C10orf76	chr10	-	103755053	103755112	103761727	103761829	103753294	103753360	103766296	103766390	27445	225	182	0.000436091	0.00274598	-0.093
10417	RABGAP1L	RABGAP1L	chr1	+	174190109	174190302	174200330	174200493	174188262	174188433	174210620	174210795	10417	247	247	0.000825583	0.00490765	-0.093
9711	BRE	BRE	chr2	+	28533065	28533236	28550140	28550314	28521204	28521358	28561316	28561767	9711	247	247	0.00458974	0.0234475	-0.093
24626	KIAA1191	KIAA1191	chr5	-	175777615	175777740	175782573	175782752	175775252	175775359	175786813	175786921	24626	247	247	2.66e-57	4.56e-55	-0.092
28147	WRN	WRN	chr8	+	30921804	30921950	30924548	30924600	30916668	30916781	30925773	30925843	28147	247	175	2.91e-40	2.43e-38	-0.092
28223	EML4	EML4	chr2	+	42414373	42414467	42435044	42435222	42396477	42396776	42472644	42472827	28223	217	247	2.88e-26	1.2e-24	-0.092
27988	WDR74	WDR74	chr11	-	62601089	62601106	62601263	62601409	62600376	62600603	62601747	62601803	27988	247	140	9.04e-17	2.04e-15	-0.092
14186	SP140	SP140	chr2	+	231110577	231110655	231113599	231113683	231109702	231109786	231120166	231120247	14186	201	207	4.3e-11	6.2e-10	-0.092
27921	INTS8	INTS8	chr8	+	95877733	95877918	95878385	95878419	95871738	95871860	95879367	95879424	27921	247	157	9.73e-11	1.36e-09	-0.092
13353	EVL	EVL	chr14	+	100572360	100572471	100582756	100582896	100563817	100563995	100589875	100589939	13353	234	247	1.42e-06	1.28e-05	-0.092
21689	CDC42SE1	CDC42SE1	chr1	-	151027491	151027602	151028152	151028469	151026706	151026797	151031954	151032125	21689	247	234	5.34e-06	4.47e-05	-0.092
6234	RPS6KC1	RPS6KC1	chr1	+	213302869	213303232	213341200	213341316	213290658	213290752	213349742	213349835	6234	247	239	2.97e-05	0.000223806	-0.092
10722	FCRL6	FCRL6	chr1	+	159783946	159784082	159785217	159785249	159783278	159783344	159785330	159786047	10722	247	155	0.000326801	0.00210056	-0.092
12917	DOLPP1	DOLPP1	chr9	+	131847301	131847386	131847485	131847585	131846946	131847047	131847796	131847895	12917	208	223	0.000771779	0.00462001	-0.092
14412	H2AFY	H2AFY	chr5	-	134686512	134686603	134696186	134696297	134681657	134681747	134705095	134705293	14412	234	214	0.00305534	0.0162545	-0.092
24540	ABCD4	ABCD4	chr14	-	74766250	74766378	74766852	74766971	74763035	74763152	74769577	74769767	24540	242	247	0.00641218	0.0316484	-0.092
24644	C1orf43	C1orf43	chr1	-	154186368	154186422	154186932	154187050	154184933	154185100	154192817	154193273	24644	241	177	3.42e-68	9.07e-66	-0.091
225	ANKRD36	ANKRD36	chr2	+	97860462	97860491	97866070	97866099	97858717	97858790	97866189	97866262	225	152	152	9.6e-38	6.78e-36	-0.091
22084	ACIN1	ACIN1	chr14	-	23548755	23550018	23550956	23551045	23548028	23548247	23559730	23559842	22084	212	247	3.49e-25	1.36e-23	-0.091
12497	TRG-AS1	TRG-AS1	chr7	+	38389946	38390051	38399100	38399207	38385621	38385728	38415157	38418238	12497	228	230	6.42e-18	1.59e-16	-0.091
23870	PPAP2A	PPAP2A	chr5	-	54771126	54771278	54786787	54786942	54763696	54763977	54830399	54830906	23870	247	247	1.64e-08	1.84e-07	-0.091
12538	PLA2G6	PLA2G6	chr22	-	38519179	38519265	38521645	38521698	38516765	38516916	38522377	38522456	12538	176	209	1.58e-05	0.000124372	-0.091
11496	TIMM23	TIMM23	chr10	-	51593337	51593461	51597426	51597486	51592080	51592619	51606987	51607098	11496	183	247	3.14e-05	0.000235959	-0.091
13724	CEP112	CEP112	chr17	-	64135603	64135718	64163618	64163690	64128787	64128881	64171161	64171334	13724	195	238	0.00022973	0.00151537	-0.091
3027	CLUHP3	CLUHP3	chr16	+	31716992	31717113	31717210	31717355	31716669	31716793	31718211	31718745	3027	244	247	0.000641662	0.00391096	-0.091
24676	NBPF10	NBPF10	chr1	+	145312677	145312729	145323653	145323705	145311785	145311958	145324347	145324520	24676	175	175	0.000851478	0.0050456	-0.091
183	PPP2R4	PPP2R4	chr9	+	131885330	131885417	131891263	131891389	131882791	131882889	131893800	131893918	183	210	247	0.0062705	0.0310416	-0.091
9653	MTO1	MTO1	chr6	+	74176211	74176329	74183087	74183377	74175931	74176131	74189454	74189567	9653	241	247	0.00678533	0.0333091	-0.091
28934	FOXP1	FOXP1	chr3	-	71050122	71050210	71064699	71064804	71037144	71037228	71090478	71090683	28934	228	211	1.43e-43	1.35e-41	-0.09
23897	NEU1	NEU1	chr6	-	31828972	31829096	31829775	31829968	31828215	31828398	31830394	31830709	23897	247	247	1.8e-28	8.4e-27	-0.09
9877	WBP1	WBP1	chr2	+	74686123	74686244	74686604	74686689	74685526	74685798	74686769	74686872	9877	244	208	1.47e-14	2.78e-13	-0.09
22392	NDUFB5	NDUFB5	chr3	+	179325545	179325600	179332739	179332847	179322574	179322727	179334770	179334832	22392	178	231	2.99e-08	3.25e-07	-0.09
21575	DPP8	DPP8	chr15	-	65766546	65766626	65771217	65771377	65759408	65759561	65772559	65772737	21575	247	203	3.38e-08	3.66e-07	-0.09
4659	PARP14	PARP14	chr3	+	122406066	122406150	122410108	122410221	122405926	122405960	122411147	122411390	4659	207	236	6.7e-08	7.02e-07	-0.09
22747	UPF3A	UPF3A	chr13	+	115057110	115057267	115064314	115064475	115051993	115052104	115067205	115067500	22747	247	247	6.7e-06	5.54e-05	-0.09
28502	RPS3	RPS3	chr11	+	75113347	75113410	75115063	75115113	75112683	75112777	75115732	75115912	28502	186	173	1.45e-05	0.000114793	-0.09
14165	DDX59	DDX59	chr1	-	200619552	200619804	200628154	200628244	200618201	200618354	200633046	200633214	14165	213	247	0.00197302	0.0109064	-0.09
8882	NFATC3	NFATC3	chr16	+	68248231	68248335	68255133	68255187	68224670	68225678	68260252	68263162	8882	227	177	0.00856558	0.0410812	-0.09
495	DDX3X	DDX3X	chrX	+	41202468	41202604	41202989	41203075	41201747	41201906	41203282	41203381	495	247	209	5.54e-45	5.8e-43	-0.089
7238	TMEM14B	TMEM14B	chr6	+	10749434	10749501	10749854	10749931	10747991	10748114	10755374	10755465	7238	190	200	6.05e-38	4.32e-36	-0.089
4386	LY9	LY9	chr1	+	160784209	160784551	160788007	160788109	160783425	160783701	160789110	160789164	4386	247	225	7.31e-26	2.96e-24	-0.089
10794	TMEM165	TMEM165	chr4	+	56283969	56284152	56284214	56284331	56277780	56278006	56290704	56290810	10794	247	240	6.75e-25	2.57e-23	-0.089
3029	CLUHP3	CLUHP3	chr16	+	31716992	31717102	31717210	31717355	31716669	31716793	31718211	31718745	3029	233	247	0.000763286	0.00457403	-0.089
25700	IRF3	IRF3	chr19	-	50167699	50167930	50167930	50168103	50166599	50166771	50168887	50169132	25700	247	247	0.00182382	0.0101575	-0.089
15220	WDR26	WDR26	chr1	-	224581529	224581715	224585798	224585928	224572844	224577562	224586216	224586295	15220	247	247	1.23e-30	6.25e-29	-0.088
28948	CD244	CD244	chr1	-	160808728	160808839	160810999	160811275	160808240	160808308	160811373	160811691	28948	247	234	3.29e-20	9.41e-19	-0.088
21922	DERL2	DERL2	chr17	-	5381163	5381355	5382686	5382808	5374570	5378109	5383373	5383464	21922	245	247	4.01e-17	9.25e-16	-0.088
9928	CIRBP	CIRBP	chr19	+	1272425	1272522	1273599	1273714	1271979	1272050	1274305	1274808	9928	220	238	8.09e-15	1.57e-13	-0.088
10144	IL23R	IL23R	chr1	+	67666419	67666580	67672592	67672738	67648518	67648642	67685256	67685413	10144	247	247	3.07e-14	5.65e-13	-0.088
5092	MKS1	MKS1	chr17	-	56283825	56283908	56284445	56284579	56283643	56283741	56285254	56285362	5092	247	206	1.14e-09	1.45e-08	-0.088
9931	CIRBP	CIRBP	chr19	+	1272425	1272522	1273492	1273714	1271979	1272050	1274305	1274808	9931	220	247	3.22e-09	3.9e-08	-0.088
13843	NSD1	NSD1	chr5	+	176563873	176563975	176596394	176596429	176562087	176563031	176618884	176619020	13843	225	158	2.4e-06	2.1e-05	-0.088
3247	TRMT2B	TRMT2B	chrX	-	100296305	100296360	100306239	100306355	100291962	100292062	100306632	100306722	3247	239	178	5.96e-06	4.97e-05	-0.088
14042	RPL8	RPL8	chr8	-	146016860	146016880	146017157	146017221	146015153	146015299	146017375	146017525	14042	187	143	0.0051946	0.0262697	-0.088
24817	HDAC8	HDAC8	chrX	-	71715005	71715118	71787738	71787880	71710778	71710856	71788603	71788734	24817	247	236	3.86e-25	1.49e-23	-0.087
15790	NOC2L	NOC2L	chr1	-	881781	881925	883510	883612	881552	881666	883869	883983	15790	225	247	2.16e-19	5.85e-18	-0.087
9920	CIRBP	CIRBP	chr19	+	1272425	1272517	1273599	1273714	1271979	1272050	1274305	1274808	9920	215	238	3.66e-14	6.68e-13	-0.087
4882	ZNF346	ZNF346	chr5	+	176468778	176468871	176477751	176477937	176468126	176468230	176489058	176489152	4882	216	247	2.09e-10	2.84e-09	-0.087
5692	YIPF6	YIPF6	chrX	+	67738611	67738654	67741213	67741339	67733168	67733247	67742601	67742759	5692	166	247	1.56e-09	1.95e-08	-0.087
9923	CIRBP	CIRBP	chr19	+	1272425	1272517	1273492	1273714	1271979	1272050	1274305	1274808	9923	215	247	2.5e-09	3.06e-08	-0.087
2616	ORC5	ORC5	chr7	-	103824390	103824481	103824570	103824619	103808920	103808973	103828698	103828829	2616	172	214	1.61e-06	1.44e-05	-0.087
13752	SAMD9L	SAMD9L	chr7	-	92774697	92774829	92775290	92775353	92774044	92774146	92776400	92776459	13752	186	247	0.00017718	0.00118851	-0.087
13767	SAMD9L	SAMD9L	chr7	-	92774697	92774893	92775290	92775353	92774044	92774146	92776400	92776459	13767	186	247	0.00018392	0.00123049	-0.087
18926	EEF1A1	EEF1A1	chr6	-	74228495	74228525	74228534	74228546	74228307	74228332	74228683	74228759	18926	135	153	0.000645827	0.00393379	-0.087
25585	LOC389906	LOC389906	chrX	-	3736697	3736744	3744641	3744770	3736482	3736541	3746546	3747433	25585	247	170	0.00215676	0.0118154	-0.087
1884	HLA-E	HLA-E	chr6	+	30459158	30459189	30459272	30459429	30458913	30458960	30460180	30460213	1884	154	247	1.19e-37	8.31e-36	-0.086
12460	CARD16	CARD16	chr11	-	104915118	104915299	104915334	104915385	104912052	104912446	104916017	104916051	12460	174	247	7.2e-23	2.45e-21	-0.086
14445	CLASP1	CLASP1	chr2	-	122287822	122287901	122363276	122363756	122286252	122286356	122406947	122407052	14445	247	202	2.33e-14	4.36e-13	-0.086
27001	SLC41A3	SLC41A3	chr3	-	125752510	125752521	125769785	125769893	125741628	125741775	125786789	125787089	27001	231	134	1.24e-07	1.25e-06	-0.086
15376	FAM172A	FAM172A	chr5	-	93300217	93300228	93330150	93330209	93217175	93217394	93388830	93388932	15376	182	134	1.8e-06	1.6e-05	-0.086
10206	FAM120B	FAM120B	chr6	+	170667313	170667406	170697374	170697581	170657238	170657411	170700100	170700209	10206	216	247	6.57e-06	5.44e-05	-0.086
3671	PHF20	PHF20	chr20	+	34392028	34392124	34400544	34400641	34389412	34389527	34430494	34430666	3671	219	220	0.000226582	0.00149565	-0.086
12103	RPL3	RPL3	chr22	-	39709629	39709662	39710690	39710836	39709195	39709315	39711433	39711637	12103	247	156	0.0027091	0.0145802	-0.086
4801	SFMBT1	SFMBT1	chr3	-	52964344	52964446	52964956	52965051	52962206	52962357	52966077	52966324	4801	218	225	0.00472861	0.0240819	-0.086
24615	KIAA1191	KIAA1191	chr5	-	175775252	175775359	175782599	175782752	175774923	175775066	175786813	175786921	24615	247	230	1.32e-94	6.87e-92	-0.085
7375	TUBD1	TUBD1	chr17	-	57943973	57944110	57955463	57955695	57941024	57941208	57958254	57958471	7375	247	247	2.39e-42	2.17e-40	-0.085
9926	CIRBP	CIRBP	chr19	+	1272425	1272478	1273649	1273714	1271979	1272050	1274305	1274808	9926	176	188	3.6e-20	1.03e-18	-0.085
9929	CIRBP	CIRBP	chr19	+	1272425	1272522	1273487	1273714	1271979	1272050	1274305	1274808	9929	220	247	5.47e-15	1.08e-13	-0.085
9997	ANKRD12	ANKRD12	chr18	+	9221849	9221997	9254208	9258929	9136750	9136963	9263787	9263886	9997	247	247	5.49e-14	9.85e-13	-0.085
5103	RAD51C	RAD51C	chr17	+	56783238	56783383	56783849	56783969	56780556	56780690	56787219	56787351	5103	247	243	3.84e-13	6.45e-12	-0.085
21643	PRUNE	PRUNE	chr1	+	150990942	150991145	150997990	150998149	150990287	150990380	150999708	150999803	21643	247	247	5.51e-11	7.86e-10	-0.085
6080	HLA-B	HLA-B	chr6	-	31322920	31322924	31322935	31322937	31322411	31322442	31323093	31323369	6080	125	127	1.49e-08	1.68e-07	-0.085
23974	APH1B	APH1B	chr15	+	63578756	63578827	63594543	63594671	63571359	63571530	63597812	63601325	23974	194	247	7.45e-08	7.76e-07	-0.085
25362	ERMARD	ERMARD	chr6	+	170155318	170155518	170156433	170156535	170153959	170154128	170156814	170156904	25362	247	225	3.33e-07	3.22e-06	-0.085
25242	FOXN2	FOXN2	chr2	+	48573339	48573890	48586185	48586286	48541794	48541953	48589781	48589846	25242	247	224	4.38e-07	4.19e-06	-0.085
28067	ST3GAL1	ST3GAL1	chr8	-	134519441	134519564	134551879	134551972	134511377	134511432	134558016	134558169	28067	216	246	2.38e-05	0.000182228	-0.085
24146	SEC31A	SEC31A	chr4	-	83763292	83763466	83769956	83770130	83750152	83750211	83772583	83772757	24146	247	247	0.000280669	0.00182571	-0.085
23379	CCDC130	CCDC130	chr19	+	13869913	13870086	13872304	13872382	13869681	13869824	13873112	13873251	23379	247	201	0.000803286	0.00478623	-0.085
4092	AKAP10	AKAP10	chr17	-	19845138	19845223	19850719	19850818	19844199	19844323	19861326	19861884	4092	222	208	0.00103987	0.00606872	-0.085
12311	ABCC10	ABCC10	chr6	+	43409599	43409698	43410707	43410897	43406361	43406533	43411670	43411748	12311	222	247	0.00363751	0.0189959	-0.085
23586	DGUOK	DGUOK	chr2	+	74166036	74166149	74173845	74174015	74153952	74154179	74185272	74185372	23586	236	247	0.00835244	0.0401822	-0.085
25631	ST8SIA4	ST8SIA4	chr5	-	100191806	100192100	100222046	100222304	100142638	100147833	100231357	100231489	25631	247	247	5.6e-60	1.04e-57	-0.084
11586	ARIH2	ARIH2	chr3	+	48962150	48962272	48964894	48965246	48960180	48960244	48999044	48999112	11586	245	247	1.26e-39	1.01e-37	-0.084
29241	ARHGAP15	ARHGAP15	chr2	+	144345254	144345386	144371691	144371850	144313976	144314054	144381701	144381836	29241	247	247	6.9e-15	1.35e-13	-0.084
9921	CIRBP	CIRBP	chr19	+	1272425	1272517	1273487	1273714	1271979	1272050	1274305	1274808	9921	215	247	3.53e-14	6.44e-13	-0.084
6260	GNPDA2	GNPDA2	chr4	-	44720325	44720427	44724100	44724259	44719129	44719312	44728490	44728651	6260	247	225	2.38e-06	2.08e-05	-0.084
2433	GSDMB	GSDMB	chr17	-	38062363	38062524	38063213	38063240	38062099	38062238	38064428	38064467	2433	150	247	1.4e-05	0.00011089	-0.084
27779	PPP2R2A	PPP2R2A	chr8	+	26197418	26197489	26206481	26206588	26196405	26196503	26211983	26212149	27779	194	230	0.000112289	0.000776727	-0.084
5645	PRRC2C	PRRC2C	chr1	+	171482139	171482311	171483730	171483769	171481170	171481339	171484872	171484998	5645	247	162	0.000431821	0.00272092	-0.084
728	ATP2A3	ATP2A3	chr17	-	3831274	3831332	3831533	3831670	3827162	3828735	3831956	3832074	728	247	181	0.00542609	0.0273129	-0.084
29312	LARS	LARS	chr5	-	145543872	145544034	145547690	145547828	145539936	145540049	145551472	145551553	29312	247	247	2.1e-46	2.34e-44	-0.083
13716	EZH1	EZH1	chr17	-	40870471	40870635	40871122	40871225	40869993	40870085	40872290	40872467	13716	226	247	4.41e-29	2.13e-27	-0.083
27947	HPS4	HPS4	chr22	-	26872958	26873102	26875230	26875321	26868797	26868905	26877687	26878206	27947	214	247	1.53e-24	5.67e-23	-0.083
12880	FAM65B	FAM65B	chr6	-	24850824	24850950	24852802	24852846	24850029	24850178	24861200	24861264	12880	167	247	8.72e-16	1.83e-14	-0.083
14675	C11orf73	C11orf73	chr11	+	86030003	86030101	86037554	86037718	86017286	86017524	86048420	86048572	14675	221	247	5.76e-15	1.13e-13	-0.083
10343	NT5C3A	NT5C3A	chr7	-	33059246	33059336	33060883	33060969	33057050	33057213	33061664	33061711	10343	209	213	3.16e-14	5.81e-13	-0.083
26023	HLA-C	HLA-C	chr6	-	31237986	31238131	31238204	31238337	31237265	31237302	31238849	31239125	26023	247	247	5.09e-14	9.17e-13	-0.083
14190	SP140	SP140	chr2	+	231120166	231120247	231134246	231134333	231115695	231115776	231134551	231134668	14190	204	210	7.58e-07	7.06e-06	-0.083
5725	DECR1	DECR1	chr8	+	91027768	91027894	91029351	91029553	91013579	91013789	91031136	91031194	5725	247	247	8.31e-07	7.7e-06	-0.083
10221	FAM120B	FAM120B	chr6	+	170667313	170667508	170697374	170697581	170657238	170657411	170700100	170700209	10221	247	247	0.000218	0.00144374	-0.083
527	EIF2D	EIF2D	chr1	-	206772816	206772966	206773086	206773190	206772356	206772446	206773616	206773662	527	227	247	0.00102096	0.00596328	-0.083
27507	SARNP	SARNP	chr12	-	56209670	56209723	56210717	56210953	56197412	56197512	56211449	56211540	27507	247	176	0.00113961	0.00660968	-0.083
1294	APEH	APEH	chr3	+	49719154	49719238	49719780	49719869	49718533	49718672	49719978	49720169	1294	207	212	1.57e-37	1.09e-35	-0.082
3519	TATDN3	TATDN3	chr1	+	212970453	212970538	212976042	212976105	212965169	212965329	212977661	212977771	3519	208	186	1.41e-36	9.33e-35	-0.082
13748	SAMD9L	SAMD9L	chr7	-	92774004	92774146	92776400	92776459	92759366	92765304	92777506	92777701	13748	182	247	6.32e-25	2.41e-23	-0.082
27891	PIBF1	PIBF1	chr13	+	73506758	73506836	73513985	73514072	73505302	73505405	73539411	73539542	27891	201	210	2.4e-18	6.1e-17	-0.082
22594	SLAMF6	SLAMF6	chr1	-	160460914	160461178	160465850	160466183	160460364	160460475	160492933	160493052	22594	247	247	7.86e-14	1.39e-12	-0.082
9671	CCDC90B	CCDC90B	chr11	-	82989768	82989872	82991183	82991303	82984993	82985035	82996595	82997450	9671	243	227	1.57e-05	0.000123612	-0.082
14466	KATNBL1	KATNBL1	chr15	-	34439177	34439359	34439400	34439483	34438894	34439051	34439580	34439631	14466	206	247	7.73e-05	0.000548623	-0.082
28503	RPS3	RPS3	chr11	+	75113347	75113410	75115063	75115226	75112683	75112777	75115732	75115912	28503	186	247	0.000253689	0.00166212	-0.082
184	PPP2R4	PPP2R4	chr9	+	131891263	131891389	131893800	131893918	131885330	131885417	131897073	131897173	184	247	241	0.0014224	0.00809803	-0.082
27809	BAZ1A	BAZ1A	chr14	-	35255331	35255427	35261980	35262041	35254982	35255207	35263954	35264093	27809	184	219	0.00189646	0.0105329	-0.082
21660	PRUNE	PRUNE	chr1	+	150990287	150990380	150997086	150997271	150980866	150981147	150997990	150998149	21660	216	247	0.00280328	0.0150239	-0.082
19383	EEF1A1	EEF1A1	chr6	-	74228918	74228951	74229059	74229185	74227752	74227987	74229605	74229779	19383	247	156	0.00475002	0.0241778	-0.082
4094	AKAP10	AKAP10	chr17	-	19844228	19844323	19845138	19845219	19843025	19843162	19850719	19850818	4094	204	218	2.47e-09	3.03e-08	-0.081
22032	NPHP3-ACAD11	NPHP3-ACAD11	chr3	-	132401546	132401662	132402242	132402368	132400757	132400934	132403397	132403638	22032	247	239	7.92e-07	7.35e-06	-0.081
14417	H2AFY	H2AFY	chr5	-	134686516	134686603	134696186	134696297	134681657	134681747	134705095	134705293	14417	234	210	3.86e-05	0.000286491	-0.081
25684	SLFN12	SLFN12	chr17	-	33757489	33757632	33759206	33759276	33749008	33750087	33759923	33760195	25684	193	247	4.58e-05	0.000335808	-0.081
506	U2AF1	U2AF1	chr21	-	44521475	44521542	44524424	44524512	44520562	44520629	44527560	44527688	506	211	190	0.000420202	0.00265364	-0.081
21775	TLE4	TLE4	chr9	+	82227570	82227633	82242288	82242363	82191047	82191092	82267507	82267709	21775	186	198	0.00190802	0.0105929	-0.081
21614	POLM	POLM	chr7	-	44119169	44119340	44119459	44119558	44118338	44118410	44120331	44120515	21614	222	247	0.00277297	0.0148785	-0.081
15569	LOC102606465	LOC102606465	chr1	+	101538215	101538386	101540950	101541272	101491401	101491617	101552407	101552935	15569	247	247	0.00346135	0.0181873	-0.081
24306	EWSR1	EWSR1	chr22	+	29682911	29683123	29687550	29687588	29674018	29674205	29688125	29688158	24306	247	161	0.00356251	0.0186527	-0.081
2268	HLA-E	HLA-E	chr6	+	30459170	30459189	30459272	30459429	30458913	30458960	30460180	30460213	2268	142	247	7.67e-39	5.74e-37	-0.08
14945	YME1L1	YME1L1	chr10	-	27431315	27431414	27434356	27434519	27425204	27425314	27437834	27437969	14945	247	222	2.13e-33	1.24e-31	-0.08
13966	BDP1	BDP1	chr5	+	70791076	70791235	70793096	70793253	70786810	70786958	70797388	70797480	13966	247	247	3.56e-27	1.56e-25	-0.08
25867	RUFY1	RUFY1	chr5	+	179004075	179004137	179007947	179008013	178996302	178996426	179012796	179012866	25867	185	189	4.96e-25	1.91e-23	-0.08
24249	TNIP1	TNIP1	chr5	-	150422456	150422522	150425451	150425511	150422100	150422232	150429384	150429508	24249	183	189	1.2e-15	2.49e-14	-0.08
23519	SENP7	SENP7	chr3	-	101136436	101136634	101177798	101177896	101117704	101117899	101212716	101212812	23519	221	247	1.9e-15	3.87e-14	-0.08
12486	ATP2B1	ATP2B1	chr12	-	89992893	89993076	89995102	89995210	89981825	89985072	89996819	89997031	12486	231	247	1.42e-09	1.78e-08	-0.08
14019	TOR1AIP2	TOR1AIP2	chr1	-	179825192	179825305	179834570	179834989	179821766	179821946	179846373	179846508	14019	247	236	1.83e-05	0.000142832	-0.08
23587	DGUOK	DGUOK	chr2	+	74166036	74166149	74177711	74177859	74153952	74154179	74184251	74184367	23587	236	247	0.000715236	0.00431178	-0.08
3437	JMJD1C	JMJD1C	chr10	-	64979637	64979743	65024410	65024524	64976966	64977091	65028422	65028983	3437	237	229	0.003484	0.0183029	-0.08
23582	DGUOK	DGUOK	chr2	+	74166036	74166149	74184251	74184367	74153952	74154179	74185272	74185372	23582	236	239	0.00553285	0.0277906	-0.08
24482	NDE1	NDE1	chr16	+	15785000	15785180	15788021	15788113	15781231	15781368	15790565	15790717	24482	247	215	1.83e-22	6.06e-21	-0.079
27706	HELB	HELB	chr12	+	66698510	66698930	66700124	66700294	66696334	66696570	66703485	66704388	27706	247	247	1.89e-17	4.54e-16	-0.079
8101	ADK	ADK	chr10	+	76285013	76285184	76349039	76349075	76158228	76158337	76360136	76360251	8101	247	159	2.15e-17	5.14e-16	-0.079
22364	CMC2	CMC2	chr16	-	81014374	81014484	81030918	81031034	81009698	81010076	81040338	81040502	22364	239	233	4.72e-16	1.01e-14	-0.079
28389	OGFOD1	OGFOD1	chr16	+	56500063	56500180	56500787	56500879	56496445	56496546	56501076	56501205	28389	240	215	7.88e-13	1.29e-11	-0.079
3390	CEP57	CEP57	chr11	+	95546631	95546753	95550950	95551066	95532395	95532552	95551990	95552068	3390	245	239	1.04e-11	1.57e-10	-0.079
7376	TUBD1	TUBD1	chr17	-	57943973	57944110	57955463	57955637	57941024	57941208	57963443	57963591	7376	247	247	2.5e-07	2.46e-06	-0.079
10848	PABPC1	PABPC1	chr8	-	101719009	101719016	101719016	101719145	101718878	101718934	101721686	101721931	10848	247	130	9.18e-07	8.48e-06	-0.079
5311	HHAT	HHAT	chr1	+	210591497	210591669	210637848	210637999	210577807	210578023	210686496	210686532	5311	247	247	2.63e-06	2.3e-05	-0.079
14996	VPS13B	VPS13B	chr8	+	100519364	100519428	100519997	100520139	100515063	100515178	100523331	100523740	14996	187	247	3.67e-05	0.000273381	-0.079
13074	BAG4	BAG4	chr8	+	38050205	38050313	38065029	38065284	38034105	38034657	38066530	38066785	13074	231	247	0.00196665	0.0108776	-0.079
10620	SRP54	SRP54	chr14	+	35468763	35468855	35470141	35470226	35465882	35465993	35476488	35476593	10620	215	208	0.00212183	0.0116353	-0.079
12994	GNLY	GNLY	chr2	+	85923487	85923574	85923687	85923805	85923080	85923179	85924628	85924800	12994	210	241	0.00503074	0.0254943	-0.079
22149	TIMM9	TIMM9	chr14	-	58878624	58878689	58890725	58890813	58875211	58875886	58893771	58893960	22149	211	188	0.00605441	0.0301148	-0.079
7229	TMEM14B	TMEM14B	chr6	+	10751365	10751467	10755374	10755442	10749854	10749931	10756699	10757214	7229	225	191	1.5e-105	9.59e-103	-0.078
15046	MARCH7	MARCH7	chr2	+	160599571	160599764	160602280	160602448	160585519	160585686	160604315	160605414	15046	247	247	6.4e-33	3.61e-31	-0.078
26796	COLQ	COLQ	chr3	-	15529712	15529801	15529801	15529814	15520844	15520889	15531031	15531144	26796	136	212	1.25e-14	2.39e-13	-0.078
12498	TRG-AS1	TRG-AS1	chr7	+	38389946	38390051	38399052	38399207	38385621	38385728	38415157	38418238	12498	228	247	1.6e-08	1.79e-07	-0.078
5425	DPY19L4	DPY19L4	chr8	+	95746857	95746982	95750596	95750687	95738558	95738669	95751640	95751762	5425	247	214	0.000105084	0.000730299	-0.078
10409	MS4A7	MS4A7	chr11	+	60152560	60152695	60154189	60154246	60150601	60150761	60156862	60157069	10409	247	180	0.000197729	0.00131631	-0.078
5325	KLHL24	KLHL24	chr3	+	183361267	183361330	183368083	183369064	183353410	183353581	183381245	183381430	5325	186	247	0.000542798	0.00335781	-0.078
13701	UBE2L3	UBE2L3	chr22	+	21968845	21968954	21972578	21972670	21965145	21965332	21975803	21978323	13701	232	215	8.86e-44	8.62e-42	-0.077
6517	ANKRD36C	ANKRD36C	chr2	-	96593128	96593157	96626386	96626415	96592961	96593034	96628099	96628172	6517	152	152	3.94e-31	2.05e-29	-0.077
15305	TMEM116	TMEM116	chr12	-	112403398	112403563	112416539	112416591	112381068	112381173	112429561	112429693	15305	175	247	1.5e-27	6.8e-26	-0.077
29643	TUBA4A	TUBA4A	chr2	-	220116294	220116435	220116729	220116952	220114432	220116045	220118577	220118668	29643	247	247	5.57e-27	2.4e-25	-0.077
8074	NDFIP1	NDFIP1	chr5	+	141520127	141520194	141524135	141524241	141517298	141517423	141531295	141534008	8074	190	229	8.71e-05	0.000613058	-0.077
12367	ACAP1	ACAP1	chr17	+	7252269	7252486	7253263	7253302	7251634	7251794	7253445	7253497	12367	247	162	0.000178416	0.00119566	-0.077
17754	EEF1A1	EEF1A1	chr6	-	74228879	74228951	74229059	74229185	74227752	74227987	74229605	74229779	17754	247	195	0.000699507	0.00421968	-0.077
22019	ZNF827	ZNF827	chr4	-	146684241	146684269	146684553	146684620	146678778	146682750	146686139	146686317	22019	190	151	0.000757989	0.00454422	-0.077
13199	SLC25A19	SLC25A19	chr17	-	73274232	73274416	73279503	73279674	73273433	73273564	73282384	73282540	13199	247	247	0.00542312	0.0273028	-0.077
27061	SLC38A1	SLC38A1	chr12	-	46633461	46633676	46636982	46637097	46623346	46623422	46662308	46663208	27061	238	247	1.25e-134	1.14e-131	-0.076
492	DDX3X	DDX3X	chrX	+	41206111	41206265	41206567	41206704	41205757	41205875	41206892	41209540	492	247	247	1.04e-51	1.52e-49	-0.076
15565	LOC102606465	LOC102606465	chr1	+	101540831	101540936	101540950	101541272	101491401	101491617	101542918	101543064	15565	228	247	1.02e-10	1.42e-09	-0.076
28699	RAB1A	RAB1A	chr2	-	65318116	65318212	65325104	65325200	65316072	65316204	65331867	65331940	28699	219	219	3.5e-07	3.38e-06	-0.076
450	ST7L	ST7L	chr1	-	113124996	113125094	113134146	113134225	113120966	113121039	113140592	113140708	450	202	221	8e-06	6.54e-05	-0.076
7274	UBA7	UBA7	chr3	-	49847410	49847616	49847949	49847983	49847247	49847312	49848184	49848265	7274	157	247	1.65e-05	0.000129461	-0.076
22403	TMEM209	TMEM209	chr7	-	129815351	129815449	129821462	129821559	129813664	129813779	129824023	129824095	22403	220	221	0.00074655	0.00448137	-0.076
29673	POLR3C	POLR3C	chr1	-	145596903	145597054	145598535	145598616	145595118	145595220	145601529	145601622	29673	204	247	0.00101415	0.00592845	-0.076
14654	PAPD4	PAPD4	chr5	+	78944884	78945013	78952780	78952824	78944439	78944516	78964714	78964851	14654	247	167	0.00135081	0.00772798	-0.076
25932	CLK3	CLK3	chr15	+	74912349	74912566	74914465	74914557	74911537	74911689	74914834	74914901	25932	247	215	0.0100787	0.0473068	-0.076
9469	CD74	CD74	chr5	-	149782053	149782188	149782808	149782875	149781199	149781813	149784242	149784330	9469	190	247	3.65e-190	1.03e-186	-0.075
5028	NGLY1	NGLY1	chr3	-	25777494	25777643	25777799	25777891	25775362	25775473	25778824	25778946	5028	215	247	1.04e-50	1.46e-48	-0.075
10750	EXOC1	EXOC1	chr4	+	56757480	56757588	56758800	56758877	56756388	56756552	56759717	56759946	10750	231	200	1.38e-20	4.04e-19	-0.075
2837	PPIA	PPIA	chr7	+	44837118	44837220	44838346	44838503	44836234	44836392	44838845	44838876	2837	225	247	3.74e-17	8.64e-16	-0.075
21631	SLC7A6	SLC7A6	chr16	+	68320937	68321023	68321225	68321289	68308593	68309152	68321648	68321774	21631	209	187	1.4e-08	1.59e-07	-0.075
29528	DRAM2	DRAM2	chr1	-	111663291	111663315	111667363	111667503	111662498	111662581	111668848	111668916	29528	247	147	0.000590865	0.00363598	-0.075
2676	ANAPC7	ANAPC7	chr12	-	110819556	110819681	110820647	110820765	110813870	110814021	110824131	110824274	2676	241	247	0.000650823	0.00395908	-0.075
16616	EEF1A1	EEF1A1	chr6	-	74228076	74228133	74228241	74228245	74227854	74227965	74228723	74228951	16616	127	180	0.0011161	0.00648535	-0.075
3400	PRPF3	PRPF3	chr1	+	150316909	150317023	150318883	150318967	150316637	150316737	150321632	150321694	3400	237	207	3.49e-39	2.68e-37	-0.074
12536	PLA2G6	PLA2G6	chr22	-	38519101	38519265	38521645	38521698	38516765	38516916	38522377	38522456	12536	176	247	4.14e-17	9.51e-16	-0.074
9924	CIRBP	CIRBP	chr19	+	1272425	1272478	1273599	1273714	1271979	1272050	1274305	1274808	9924	176	238	2.09e-14	3.91e-13	-0.074
21449	EEF1A1	EEF1A1	chr6	-	74228258	74228333	74228461	74228511	74227854	74227965	74228824	74228951	21449	173	198	1.33e-09	1.68e-08	-0.074
2999	SLC33A1	SLC33A1	chr3	-	155551256	155551374	155560220	155560408	155547476	155547692	155571011	155572248	2999	247	241	1.63e-09	2.03e-08	-0.074
9927	CIRBP	CIRBP	chr19	+	1272425	1272478	1273492	1273714	1271979	1272050	1274305	1274808	9927	176	247	3.76e-09	4.52e-08	-0.074
23590	DGUOK	DGUOK	chr2	+	74166036	74166149	74173845	74174015	74153952	74154179	74184251	74184367	23590	236	247	3.21e-07	3.11e-06	-0.074
21961	FMO4	FMO4	chr1	+	171292142	171292331	171293276	171293439	171288956	171289096	171300778	171300921	21961	247	247	6.5e-07	6.1e-06	-0.074
25293	DDX21	DDX21	chr10	+	70726773	70726959	70728731	70728877	70725132	70725250	70729956	70730106	25293	247	247	7.58e-07	7.06e-06	-0.074
9307	BCL2L13	BCL2L13	chr22	+	18165979	18166087	18185008	18185152	18138427	18138598	18209442	18213621	9307	231	247	3.76e-05	0.000280011	-0.074
28628	EIF2B5	EIF2B5	chr3	+	183854399	183854524	183855407	183855441	183852809	183853368	183860024	183860166	28628	247	157	8.93e-05	0.00062757	-0.074
24079	BIRC2	BIRC2	chr11	+	102219328	102221480	102221574	102221674	102217912	102218107	102233626	102233705	24079	247	223	0.00154438	0.00872544	-0.074
15505	HLA-A	HLA-A	chr6	+	29911898	29911981	29912276	29912353	29910533	29910803	29913010	29913058	15505	206	200	0.00223634	0.0122204	-0.074
307	TRA2A	TRA2A	chr7	-	23545756	23545885	23547038	23547154	23545364	23545432	23552512	23552701	307	239	247	0.00311399	0.0165287	-0.074
23105	AP5M1	AP5M1	chr14	+	57740961	57741607	57748806	57748946	57735605	57736106	57749651	57749737	23105	247	247	0.00389847	0.0202311	-0.074
262	ANKRD36	ANKRD36	chr2	+	97873547	97873576	97875417	97875446	97871799	97871872	97875536	97875609	262	152	152	1.47e-69	4.1e-67	-0.073
21682	MEF2BNB-MEF2B	MEF2BNB-MEF2B	chr19	-	19291494	19291570	19293381	19293492	19261490	19261573	19296842	19296907	21682	234	199	2.11e-38	1.54e-36	-0.073
22369	CMC2	CMC2	chr16	-	81015410	81015482	81030918	81031034	81009698	81010076	81040338	81040502	22369	239	195	2.98e-24	1.09e-22	-0.073
3226	MLH1	MLH1	chr3	+	37083758	37083822	37089009	37089174	37081676	37081785	37090007	37090100	3226	187	247	1.81e-23	6.31e-22	-0.073
12965	CEP250	CEP250	chr20	+	34081255	34081399	34082350	34082484	34079037	34079172	34084405	34084544	12965	247	247	1.48e-21	4.59e-20	-0.073
24477	GGPS1	GGPS1	chr1	+	235498556	235498649	235505022	235505093	235491868	235492093	235505325	235507844	24477	216	194	2.54e-18	6.43e-17	-0.073
2315	KTN1	KTN1	chr14	+	56094629	56094746	56096700	56096815	56085899	56086030	56099952	56100059	2315	240	238	4.15e-16	8.98e-15	-0.073
29505	CCDC82	CCDC82	chr11	-	96117125	96117925	96119417	96119457	96116432	96116637	96120693	96120777	29505	163	247	3.47e-12	5.43e-11	-0.073
13236	SPIDR	SPIDR	chr8	+	48641494	48641664	48641973	48642027	48639761	48639855	48647868	48648563	13236	247	177	3.78e-09	4.53e-08	-0.073
22011	ERCC6L2	ERCC6L2	chr9	+	98728843	98728996	98732857	98732938	98718195	98718295	98734214	98735370	22011	247	204	1.91e-06	1.69e-05	-0.073
22363	CMC2	CMC2	chr16	-	81014374	81014484	81030918	81031033	81009698	81010076	81040338	81040502	22363	238	233	2.71e-05	0.000205189	-0.073
8821	EIF2B4	EIF2B4	chr2	-	27590288	27590426	27590891	27590980	27589940	27590068	27591238	27591330	8821	212	247	0.000228293	0.00150624	-0.073
14908	GAS5	GAS5	chr1	-	173833621	173833644	173833812	173833842	173833394	173833442	173834366	173834420	14908	153	146	0.000251041	0.00164591	-0.073
15049	HMGCL	HMGCL	chr1	-	24130889	24131015	24134624	24134813	24128366	24129054	24137225	24137289	15049	247	247	0.000297224	0.00192362	-0.073
2317	WASF2	WASF2	chr1	-	27742478	27742596	27744769	27744923	27741326	27741457	27745454	27745589	2317	247	241	0.000458859	0.002872	-0.073
23805	PAPOLA	PAPOLA	chr14	+	97000827	97000900	97002215	97002336	96998847	96998986	97003312	97003397	23805	196	244	0.00139955	0.00797926	-0.073
7231	TMEM14B	TMEM14B	chr6	+	10751365	10751467	10755374	10755458	10749854	10749931	10756699	10757214	7231	225	207	1.32e-102	7.92e-100	-0.072
9282	STAG3L2	STAG3L2	chr7	-	74300249	74300329	74300539	74300638	74299833	74299941	74303803	74303920	9282	222	203	2.29e-64	5.32e-62	-0.072
10446	SRSF11	SRSF11	chr1	+	70696777	70696886	70697546	70697658	70694147	70694238	70697950	70698060	10446	232	235	7.48e-51	1.05e-48	-0.072
24632	KIAA1191	KIAA1191	chr5	-	175779624	175779751	175786483	175786570	175777615	175777740	175786813	175786921	24632	210	247	1.04e-24	3.91e-23	-0.072
26703	U2AF1L4	U2AF1L4	chr19	-	36235526	36235639	36236025	36236113	36235223	36235322	36236248	36236343	26703	211	236	9.86e-15	1.9e-13	-0.072
13243	SPIDR	SPIDR	chr8	+	48206455	48206619	48320422	48320523	48203621	48203726	48352884	48353104	13243	247	224	4.54e-11	6.52e-10	-0.072
3448	ASH1L	ASH1L	chr1	-	155482722	155482825	155489595	155489772	155447676	155452240	155490890	155491409	3448	247	226	9.42e-06	7.63e-05	-0.072
14329	LOC100288778	LOC100288778	chr12	+	87255	87334	87556	87703	78785	78939	87880	88017	14329	202	247	0.00126558	0.00728032	-0.072
21659	PRUNE	PRUNE	chr1	+	150990287	150990380	150997259	150997271	150980866	150981147	150997990	150998149	21659	216	135	0.00777335	0.0376537	-0.072
7228	TMEM14B	TMEM14B	chr6	+	10751365	10751467	10755374	10755442	10749854	10749931	10759171	10760006	7228	225	191	8.55e-89	3.95e-86	-0.071
23469	OASL	OASL	chr12	-	121465378	121465620	121469244	121469420	121461792	121461940	121476576	121477045	23469	247	247	6.34e-49	7.76e-47	-0.071
29523	DRAM2	DRAM2	chr1	-	111663266	111663315	111667363	111667503	111662498	111662581	111668848	111668916	29523	247	172	1.64e-37	1.14e-35	-0.071
29323	GON4L	GON4L	chr1	-	155801325	155801411	155802622	155802741	155796627	155796819	155823066	155823597	29323	242	209	3.68e-23	1.27e-21	-0.071
9925	CIRBP	CIRBP	chr19	+	1272425	1272478	1273487	1273714	1271979	1272050	1274305	1274808	9925	176	247	1.7e-14	3.21e-13	-0.071
444	NMRK1	NMRK1	chr9	-	77693241	77693498	77695730	77695857	77692405	77692496	77698002	77698066	444	247	247	1.15e-09	1.46e-08	-0.071
5016	NGLY1	NGLY1	chr3	-	25781067	25781196	25781893	25781941	25777494	25777640	25792588	25792754	5016	171	247	4.26e-07	4.08e-06	-0.071
4820	TNFRSF14	TNFRSF14	chr1	+	2492932	2493163	2493215	2493396	2492062	2492153	2494303	2494335	4820	247	247	1.41e-05	0.000111703	-0.071
14414	H2AFY	H2AFY	chr5	-	134686512	134686603	134696186	134696294	134681657	134681747	134705095	134705293	14414	231	214	8.65e-05	0.000608776	-0.071
13573	MYCBP2	MYCBP2	chr13	-	77801176	77801292	77807290	77807398	77799569	77799689	77817193	77817295	13573	231	239	0.000369261	0.00235262	-0.071
5647	PRRC2C	PRRC2C	chr1	+	171482139	171482311	171483674	171483769	171481170	171481339	171484872	171484998	5647	247	218	0.00048964	0.00305041	-0.071
23256	PAAF1	PAAF1	chr11	+	73611314	73611465	73620443	73620638	73610190	73610289	73625457	73625549	23256	247	247	0.0017223	0.00965508	-0.071
24515	ZNF816-ZNF321P	ZNF816-ZNF321P	chr19	-	53459279	53459357	53463279	53463430	53456003	53456130	53465969	53466164	24515	247	201	0.00591884	0.0294978	-0.071
973	AP1G2	AP1G2	chr14	-	24035024	24035238	24035272	24035353	24034814	24034910	24035486	24035628	973	204	247	1.16e-84	5.09e-82	-0.07
5023	NGLY1	NGLY1	chr3	-	25777494	25777640	25777799	25777891	25775362	25775473	25781067	25781290	5023	215	247	1.33e-71	3.95e-69	-0.07
10445	SRSF11	SRSF11	chr1	+	70696777	70696886	70697549	70697658	70694147	70694238	70697950	70698060	10445	232	232	7.49e-50	9.85e-48	-0.07
14237	GIT2	GIT2	chr12	-	110385060	110385309	110388971	110389121	110383064	110383154	110390896	110391039	14237	247	247	8.76e-36	5.6e-34	-0.07
4450	PIK3CD	PIK3CD	chr1	+	9753472	9753629	9770162	9770338	9751524	9751629	9770481	9770654	4450	247	247	9.83e-28	4.47e-26	-0.07
10247	TRIP12	TRIP12	chr2	-	230765452	230765574	230773680	230773798	230744697	230744844	230786595	230786725	10247	241	245	7.55e-26	3.04e-24	-0.07
13513	PREX1	PREX1	chr20	-	47260946	47261023	47262388	47262595	47258944	47259027	47265837	47266114	13513	247	200	5.77e-19	1.53e-17	-0.07
14249	USP47	USP47	chr11	+	11926945	11927095	11941702	11941798	11924809	11924889	11941888	11942041	14249	247	219	9.05e-19	2.35e-17	-0.07
22800	ABHD16A	ABHD16A	chr6	-	31657854	31657904	31659355	31659457	31657357	31657481	31659580	31659695	22800	225	173	2.21e-11	3.25e-10	-0.07
28495	RPS3	RPS3	chr11	+	75112683	75112749	75115732	75115741	75111737	75111821	75115825	75115912	28495	189	132	1.43e-10	1.97e-09	-0.07
11550	NUBP1	NUBP1	chr16	+	10846466	10846535	10849577	10849610	10840999	10841133	10850546	10850637	11550	192	156	3.88e-08	4.17e-07	-0.07
26829	ANKRD36B	ANKRD36B	chr2	-	98192841	98192909	98195368	98195501	98177294	98177323	98196924	98197031	26829	247	191	1.07e-07	1.09e-06	-0.07
8320	TRMT61B	TRMT61B	chr2	-	29083983	29084174	29087882	29087985	29073193	29073271	29092444	29093175	8320	226	247	3.28e-07	3.18e-06	-0.07
4605	CCBL2	CCBL2	chr1	-	89428614	89428770	89430238	89430395	89427741	89427828	89430511	89430661	4605	247	247	3.71e-07	3.57e-06	-0.07
26772	ARL17A	ARL17A	chr17	-	44606121	44606225	44632493	44632592	44594459	44594599	44648124	44648235	26772	222	227	8.6e-07	7.96e-06	-0.07
11621	OCIAD2	OCIAD2	chr4	-	48894788	48894906	48896022	48896070	48887396	48887582	48899820	48899874	11621	171	241	0.000255088	0.0016705	-0.07
6292	SDHA	SDHA	chr5	+	233591	233760	235353	235454	230990	231115	236542	236714	6292	247	224	4.28e-34	2.55e-32	-0.069
22961	PHC1	PHC1	chr12	+	9087719	9087834	9089451	9089560	9086862	9087074	9089771	9089922	22961	238	232	2.1e-30	1.06e-28	-0.069
7139	MGC72080	MGC72080	chr7	-	97596397	97596559	97598316	97598364	97595907	97596289	97599081	97599157	7139	171	247	1.43e-25	5.72e-24	-0.069
10439	GART	GART	chr21	-	34878280	34878411	34882089	34882227	34877867	34878009	34883558	34883765	10439	247	247	4.09e-24	1.48e-22	-0.069
21991	MTERF4	MTERF4	chr2	-	242036657	242036842	242038810	242039309	242034544	242035853	242041667	242041747	21991	247	247	1.57e-19	4.3e-18	-0.069
22890	SSBP2	SSBP2	chr5	-	80911291	80911340	80932375	80932437	80809446	80809536	80946085	80946158	22890	185	172	4.34e-17	9.96e-16	-0.069
3518	TATDN3	TATDN3	chr1	+	212981077	212981190	212985568	212985670	212977937	212977993	212988354	212990167	3518	236	225	3.31e-11	4.81e-10	-0.069
21761	GS1-124K5.11	GS1-124K5.11	chr7	-	66049283	66049453	66053498	66053567	66041741	66041919	66057243	66057394	21761	192	247	6.59e-10	8.54e-09	-0.069
12579	USP1	USP1	chr1	+	62908829	62908990	62910408	62911100	62907865	62907970	62913011	62913182	12579	247	247	5.44e-08	5.75e-07	-0.069
6451	ABHD11	ABHD11	chr7	-	73151258	73151320	73151550	73151721	73150426	73151021	73151891	73152065	6451	247	185	1.04e-07	1.06e-06	-0.069
26955	EXOSC9	EXOSC9	chr4	+	122731121	122731254	122732737	122732826	122728694	122728777	122734388	122734535	26955	247	212	1.39e-06	1.25e-05	-0.069
28989	PDS5B	PDS5B	chr13	+	33261270	33261422	33262592	33262706	33258014	33258160	33268359	33268441	28989	247	237	1.62e-06	1.45e-05	-0.069
19592	EEF1A1	EEF1A1	chr6	-	74228163	74228185	74228207	74228287	74227752	74227987	74228461	74228463	19592	203	145	4.13e-06	3.52e-05	-0.069
331	SRSF10	SRSF10	chr1	-	24297827	24297929	24298062	24298151	24290836	24294213	24298339	24298502	331	212	225	1.01e-05	8.15e-05	-0.069
6188	HLA-B	HLA-B	chr6	-	31322872	31322924	31322932	31322937	31322405	31322430	31323093	31323369	6188	128	175	1.37e-05	0.000108484	-0.069
19150	EEF1A1	EEF1A1	chr6	-	74228076	74228228	74228258	74228333	74227854	74227965	74228824	74228951	19150	198	247	0.000107753	0.000747735	-0.069
23044	NAA16	NAA16	chr13	+	41936166	41936295	41936866	41937009	41932945	41933098	41941574	41941788	23044	247	247	0.000211525	0.00140383	-0.069
10100	WIPF1	WIPF1	chr2	-	175436403	175437174	175446037	175446167	175432588	175432801	175450250	175450339	10100	247	247	0.000890646	0.00525668	-0.069
2421	TRPV2	TRPV2	chr17	+	16332130	16332296	16335097	16335160	16331630	16331701	16335279	16335614	2421	247	186	0.00135228	0.00773478	-0.069
14411	H2AFY	H2AFY	chr5	-	134681657	134681721	134696287	134696294	134678949	134679124	134705095	134705293	14411	130	187	0.001701	0.00954899	-0.069
3429	STAG3L4	STAG3L4	chr7	+	66770973	66771070	66773921	66774126	66767624	66767872	66774550	66774702	3429	220	247	0.00271345	0.0145981	-0.069
23939	SNHG17	SNHG17	chr20	-	37050742	37050888	37050936	37051014	37049652	37049745	37054582	37054700	23939	201	247	0.0100025	0.0470273	-0.069
2965	SLC38A9	SLC38A9	chr5	-	54931371	54931485	54941616	54941723	54929581	54929730	54945034	54945142	2965	230	237	3.01e-19	8.08e-18	-0.068
1206	ZNF138	ZNF138	chr7	+	64275949	64276031	64291317	64291454	64275295	64275422	64291828	64294059	1206	205	247	2.04e-11	3.02e-10	-0.068
9687	ETV7	ETV7	chr6	-	36341229	36341355	36343647	36343812	36336705	36336848	36353310	36353446	9687	247	247	3.02e-10	4.05e-09	-0.068
5088	ASUN	ASUN	chr12	-	27070576	27070666	27075548	27075633	27070284	27070374	27077287	27077416	5088	208	213	3.03e-10	4.07e-09	-0.068
22457	LOC401320	LOC401320	chr7	-	30591715	30591795	30603338	30603509	30587972	30590397	30608448	30608605	22457	247	203	1.76e-09	2.19e-08	-0.068
26804	C4orf29	C4orf29	chr4	+	128941234	128941324	128942291	128942393	128932827	128932855	128949629	128950008	26804	213	225	1.02e-08	1.17e-07	-0.068
14895	RAD51D	RAD51D	chr17	-	33434384	33434466	33445519	33445638	33433404	33433500	33446129	33446191	14895	242	205	5.86e-06	4.89e-05	-0.068
8323	PDE4B	PDE4B	chr1	+	66827297	66827476	66828850	66828949	66821209	66821303	66829089	66829254	8323	247	222	0.000164623	0.00111036	-0.068
404	KLF12	KLF12	chr13	-	74419963	74420510	74518117	74518207	74387288	74387424	74569126	74569190	404	213	247	0.00411814	0.0212808	-0.068
22353	MTG1	MTG1	chr10	+	135212602	135212730	135215032	135215094	135211938	135212019	135215652	135215749	22353	247	185	0.0100674	0.0472696	-0.068
21973	TMEM2	TMEM2	chr9	-	74354978	74355148	74359933	74360495	74347266	74347436	74361116	74361257	21973	247	247	1.35e-47	1.6e-45	-0.067
5025	NGLY1	NGLY1	chr3	-	25777494	25777602	25777799	25777891	25775362	25775473	25778824	25778946	5025	215	231	2.63e-44	2.64e-42	-0.067
26837	ANKRD36B	ANKRD36B	chr2	-	98177294	98177323	98196924	98197031	98175428	98175457	98201406	98201580	26837	230	152	9.99e-44	9.57e-42	-0.067
21785	NUP43	NUP43	chr6	-	150059778	150059914	150063525	150063706	150057606	150057758	150064773	150064851	21785	247	247	7.69e-24	2.74e-22	-0.067
6274	ZNF106	ZNF106	chr15	-	42740269	42740903	42758250	42758312	42738786	42738856	42764433	42764516	6274	185	247	1.23e-19	3.38e-18	-0.067
27485	PSMA5	PSMA5	chr1	-	109944934	109945149	109952275	109952368	109941652	109944712	109952549	109952636	27485	216	247	1.81e-09	2.25e-08	-0.067
13788	PSTPIP1	PSTPIP1	chr15	+	77324638	77324740	77325202	77325293	77323520	77323619	77327848	77327904	13788	225	214	7.68e-06	6.3e-05	-0.067
25958	ZNF430	ZNF430	chr19	+	21205594	21205687	21216261	21216388	21203425	21203609	21216891	21216990	25958	216	247	5e-05	0.000364626	-0.067
8433	GBP4	GBP4	chr1	-	89654264	89654477	89655720	89656001	89652682	89652785	89656943	89657189	8433	247	247	0.000130104	0.000891841	-0.067
22883	TTC39B	TTC39B	chr9	-	15185277	15185404	15185454	15185526	15182304	15182413	15186941	15187033	22883	195	247	0.000717774	0.00432616	-0.067
4293	EIF2A	EIF2A	chr3	+	150293435	150293549	150299404	150299533	150285962	150286079	150300986	150301052	4293	237	247	3.92e-55	6.2e-53	-0.066
5498	NUP54	NUP54	chr4	-	77057338	77057565	77065301	77065445	77053675	77053872	77065542	77065626	5498	247	247	9.63e-20	2.67e-18	-0.066
5389	LYRM1	LYRM1	chr16	+	20913807	20914039	20926877	20927036	20911987	20912211	20931443	20931536	5389	247	247	3.03e-12	4.76e-11	-0.066
9763	ST6GALNAC4	ST6GALNAC4	chr9	-	130672229	130672337	130674546	130674959	130670164	130670860	130676934	130677120	9763	247	231	5.97e-12	9.19e-11	-0.066
3516	TATDN3	TATDN3	chr1	+	212981077	212981190	212985589	212985670	212977937	212977993	212988354	212990167	3516	236	204	6.33e-10	8.22e-09	-0.066
21873	USP15	USP15	chr12	+	62749111	62749256	62768170	62768316	62719652	62719714	62775270	62775444	21873	247	247	4.36e-08	4.66e-07	-0.066
25123	ARL6IP5	ARL6IP5	chr3	+	69140632	69140732	69149122	69149220	69134089	69134374	69150989	69151207	25123	223	221	1.02e-07	1.04e-06	-0.066
3517	TATDN3	TATDN3	chr1	+	212981077	212981190	212985592	212985670	212977937	212977993	212988354	212990167	3517	236	201	7.99e-06	6.54e-05	-0.066
22410	NOL11	NOL11	chr17	+	65732781	65732870	65733186	65733261	65732015	65732139	65733623	65733808	22410	212	198	3.71e-05	0.000275889	-0.066
124	KIAA0922	KIAA0922	chr4	+	154479409	154479520	154501977	154502055	154478117	154478234	154502558	154502712	124	234	201	0.000124423	0.000855823	-0.066
1288	APEH	APEH	chr3	+	49719319	49719400	49719780	49719869	49719154	49719238	49719978	49720169	1288	204	212	0.000512341	0.00318058	-0.066
7227	TMEM14B	TMEM14B	chr6	+	10751365	10751467	10755374	10755465	10749854	10749931	10759171	10760006	7227	225	214	1.46e-89	7.1e-87	-0.065
747	DDX55	DDX55	chr12	+	124090619	124090706	124091978	124092070	124086671	124086803	124092146	124092209	747	210	215	2.71e-34	1.63e-32	-0.065
4292	EIF2A	EIF2A	chr3	+	150293435	150293549	150299404	150299533	150289744	150290316	150300986	150301052	4292	237	247	6.66e-19	1.76e-17	-0.065
7063	CD47	CD47	chr3	-	107768465	107768498	107770785	107770817	107761940	107766139	107776323	107776416	7063	155	156	2.46e-14	4.59e-13	-0.065
13820	TMEM141	TMEM141	chr9	+	139686162	139686229	139686233	139686482	139685776	139685876	139686702	139686810	13820	190	247	3.08e-13	5.21e-12	-0.065
28585	LINC-PINT	LINC-PINT	chr7	-	130644627	130644729	130652147	130652276	130628918	130630594	130668811	130668868	28585	247	225	4.77e-12	7.38e-11	-0.065
25998	PARL	PARL	chr3	-	183562018	183562114	183580540	183580589	183558357	183558428	183584412	183584553	25998	172	219	4.62e-11	6.63e-10	-0.065
4332	GUSB	GUSB	chr7	-	65441001	65441189	65444820	65444898	65439905	65440058	65445210	65445396	4332	201	247	1.36e-09	1.71e-08	-0.065
6302	PDCD6	PDCD6	chr5	+	272825	272887	304291	304336	271735	271936	314531	315089	6302	185	168	1.59e-08	1.78e-07	-0.065
7863	HERPUD1	HERPUD1	chr16	+	56970598	56970729	56973952	56974157	56969312	56969387	56976043	56976149	7863	247	247	7.09e-08	7.41e-07	-0.065
13106	ERN1	ERN1	chr17	-	62142568	62142647	62144030	62144292	62141345	62141511	62145549	62145651	13106	247	202	4.97e-05	0.000362361	-0.065
7186	CD84	CD84	chr1	-	160520727	160520825	160523167	160523287	160519706	160519769	160523684	160523936	7186	243	221	0.000225795	0.00149116	-0.065
10989	IRF1	IRF1	chr5	-	131821358	131821408	131821942	131822065	131820053	131820189	131822248	131822378	10989	246	173	0.000623055	0.00381157	-0.065
9354	GMEB1	GMEB1	chr1	+	29028949	29029081	29030703	29030841	29023438	29023596	29037031	29037154	9354	247	247	0.00134486	0.0076986	-0.065
9970	DEPDC5	DEPDC5	chr22	+	32160960	32161046	32162570	32162654	32156641	32156688	32164799	32164849	9970	209	207	0.00160208	0.00902971	-0.065
24590	NOL12	NOL12	chr22	+	38084318	38084367	38084856	38084999	38083916	38084022	38086703	38086801	24590	172	247	0.00246006	0.0133574	-0.065
23680	NKTR	NKTR	chr3	+	42661155	42661200	42662920	42663008	42660511	42660619	42672037	42672067	23680	168	211	8.91e-44	8.62e-42	-0.064
4572	MFSD8	MFSD8	chr4	-	128861007	128861152	128863199	128863313	128854139	128854248	128864906	128865147	4572	237	247	3.05e-40	2.54e-38	-0.064
5400	HMBOX1	HMBOX1	chr8	+	28827559	28828036	28837587	28837673	28747910	28748195	28866588	28866699	5400	247	209	1.67e-24	6.15e-23	-0.064
13550	VPS29	VPS29	chr12	-	110936624	110936664	110939221	110939364	110933816	110934008	110939853	110939945	13550	247	163	4.32e-24	1.56e-22	-0.064
14419	H2AFY	H2AFY	chr5	-	134686516	134686603	134696186	134696294	134681657	134681747	134705095	134705293	14419	231	210	5.04e-16	1.08e-14	-0.064
29327	GON4L	GON4L	chr1	-	155753776	155753880	155755124	155755165	155747412	155747611	155764840	155764942	29327	164	227	6.55e-14	1.17e-12	-0.064
7850	HERPUD1	HERPUD1	chr16	+	56970598	56970800	56973952	56974157	56969312	56969387	56976043	56976149	7850	247	247	2.05e-10	2.78e-09	-0.064
23919	COQ9	COQ9	chr16	+	57490415	57490558	57492157	57492262	57486712	57486848	57493476	57493632	23919	247	228	2.74e-10	3.68e-09	-0.064
491	DDX3X	DDX3X	chrX	+	41206111	41206265	41206564	41206704	41205757	41205875	41206892	41207168	491	247	247	4.69e-07	4.48e-06	-0.064
8911	R3HCC1L	R3HCC1L	chr10	+	99989822	99989984	99991268	99991444	99967857	99969656	99994202	99994273	8911	247	247	8.8e-07	8.15e-06	-0.064
3323	UFD1L	UFD1L	chr22	-	19462426	19462623	19462992	19463125	19459209	19459331	19466605	19466738	3323	247	247	1.74e-05	0.000135544	-0.064
24267	PIGG	PIGG	chr4	+	502617	502759	509761	509974	501193	501382	514844	515062	24267	247	247	1.9e-05	0.000147376	-0.064
400	KLF12	KLF12	chr13	-	74387288	74387424	74419963	74420510	74339074	74339137	74518117	74518207	400	247	247	0.000858248	0.00508358	-0.064
13700	ZNF195	ZNF195	chr11	-	3394806	3394905	3398846	3399032	3392806	3392933	3400267	3400452	13700	247	222	0.0040321	0.0208822	-0.064
3472	C17orf62	C17orf62	chr17	-	80405455	80405497	80407045	80407168	80404498	80404572	80408575	80408707	3472	246	165	6.06e-38	4.32e-36	-0.063
1411	HLA-E	HLA-E	chr6	+	30459184	30459189	30459416	30459429	30458960	30458971	30460180	30460213	1411	128	136	5.88e-21	1.75e-19	-0.063
13911	NCSTN	NCSTN	chr1	+	160314511	160314616	160318788	160318912	160313062	160313271	160319338	160319460	13911	228	247	9.36e-20	2.6e-18	-0.063
21694	CDC42SE1	CDC42SE1	chr1	-	151028360	151028469	151029131	151029262	151027491	151027602	151031954	151032125	21694	247	232	1.08e-15	2.25e-14	-0.063
22886	SSBP2	SSBP2	chr5	-	80809446	80809536	80911291	80911376	80785068	80785128	80932375	80932437	22886	208	213	8.04e-15	1.56e-13	-0.063
12609	PRPF18	PRPF18	chr10	+	13653614	13653683	13655740	13655881	13652038	13652185	13656014	13656086	12609	192	247	1.04e-14	2.01e-13	-0.063
12583	TSC1	TSC1	chr9	-	135800973	135801126	135802587	135802691	135798734	135798879	135804153	135804339	12583	227	247	3.97e-11	5.73e-10	-0.063
25614	C14orf159	C14orf159	chr14	+	91633568	91633722	91636413	91636545	91626609	91626741	91639632	91639783	25614	247	247	1.98e-09	2.44e-08	-0.063
12720	MYO1F	MYO1F	chr19	-	8610533	8610620	8612919	8613006	8609180	8609348	8613120	8613201	12720	210	210	1.06e-08	1.22e-07	-0.063
10154	CFLAR	CFLAR	chr2	+	202000694	202000830	202005079	202005162	201997751	201997857	202010100	202010155	10154	247	206	7.89e-05	0.000558551	-0.063
19652	EEF1A1	EEF1A1	chr6	-	74228126	74228253	74228259	74228467	74227854	74227987	74228723	74228951	19652	247	247	0.000732135	0.00440423	-0.063
5329	WIBG	WIBG	chr12	-	56309226	56309339	56320859	56321051	56297170	56297264	56321508	56321697	5329	247	236	0.00375556	0.0195688	-0.063
27931	RARS2	RARS2	chr6	-	88258308	88258364	88265125	88265238	88255333	88255417	88272419	88272503	27931	236	179	0.00804113	0.0388305	-0.063
9473	CD74	CD74	chr5	-	149782053	149782188	149782686	149782875	149781199	149781813	149784242	149784330	9473	247	247	6.03e-176	8.49e-173	-0.062
6813	CDC42SE2	CDC42SE2	chr5	+	130694901	130695240	130721235	130721337	130651668	130651837	130726685	130726801	6813	247	225	5.58e-26	2.28e-24	-0.062
21613	POLM	POLM	chr7	-	44118338	44118410	44119459	44119558	44116107	44116228	44120331	44120515	21613	222	195	4.81e-22	1.54e-20	-0.062
25530	PPRC1	PPRC1	chr10	+	103904006	103904064	103906428	103907149	103902801	103902855	103908128	103908278	25530	181	247	2.24e-17	5.35e-16	-0.062
2665	DOCK8	DOCK8	chr9	+	317042	317128	325670	325737	311953	312166	328021	328171	2665	209	190	4.95e-17	1.13e-15	-0.062
24642	C1orf43	C1orf43	chr1	-	154186368	154186422	154186932	154187050	154184933	154185100	154192311	154192413	24642	241	177	1.46e-13	2.53e-12	-0.062
3560	CHI3L2	CHI3L2	chr1	+	111783948	111784065	111784848	111784988	111781371	111781554	111785838	111786062	3560	240	247	1.16e-10	1.61e-09	-0.062
13116	DCLRE1C	DCLRE1C	chr10	-	14978536	14978592	14981808	14981868	14977461	14977563	14987103	14987188	13116	183	179	4.96e-10	6.51e-09	-0.062
23600	DGUOK	DGUOK	chr2	+	74173845	74174033	74184251	74184367	74166036	74166149	74185272	74185372	23600	247	239	2.05e-06	1.81e-05	-0.062
20654	EEF1A1	EEF1A1	chr6	-	74228439	74228554	74229103	74229230	74228163	74228258	74229605	74229779	20654	247	238	6.59e-05	0.000473088	-0.062
1606	HLA-E	HLA-E	chr6	+	30459184	30459415	30459416	30459430	30458960	30458971	30460317	30460360	1606	247	137	9.97e-05	0.000695251	-0.062
9696	TRPT1	TRPT1	chr11	-	63992014	63992189	63992272	63992442	63991756	63991813	63992970	63993052	9696	247	247	0.000593769	0.00365146	-0.062
25796	SECISBP2	SECISBP2	chr9	+	91948939	91949070	91949474	91949645	91947822	91947901	91953372	91953495	25796	247	247	0.00167918	0.0094359	-0.062
24722	RLF	RLF	chr1	+	40688245	40688382	40697188	40697330	40668083	40668286	40701463	40706593	24722	247	247	0.00278107	0.0149163	-0.062
9813	SCLT1	SCLT1	chr4	-	129891532	129891623	129913321	129913392	129880754	129880932	129919028	129919094	9813	194	214	0.0038618	0.0200704	-0.062
9476	CD74	CD74	chr5	-	149782053	149782188	149782709	149782875	149781199	149781813	149784242	149784330	9476	247	247	1.86e-207	8.72e-204	-0.061
9601	CD74	CD74	chr5	-	149782126	149782188	149782808	149782875	149781199	149781813	149784242	149784330	9601	190	185	6.96e-197	2.18e-193	-0.061
9474	CD74	CD74	chr5	-	149782053	149782188	149782723	149782875	149781199	149781813	149784242	149784330	9474	247	247	4.23e-170	5.41e-167	-0.061
22449	PTPRC	PTPRC	chr1	+	198661475	198661502	198665840	198666038	198608355	198608471	198668692	198668833	22449	150	247	2.64e-27	1.16e-25	-0.061
24955	TRAF3IP3	TRAF3IP3	chr1	+	209948962	209949081	209950633	209950832	209948693	209948834	209952659	209952719	24955	242	247	1.54e-22	5.13e-21	-0.061
6697	TBC1D23	TBC1D23	chr3	+	100002450	100002655	100009421	100009559	100000585	100000691	100013930	100014055	6697	247	247	1.08e-19	2.98e-18	-0.061
9739	ITGB3BP	ITGB3BP	chr1	-	63920560	63920639	63944434	63944504	63920050	63920144	63955753	63955889	9739	193	202	1.72e-14	3.24e-13	-0.061
24650	C1orf43	C1orf43	chr1	-	154186932	154187050	154192311	154192413	154186368	154186422	154192817	154193273	24650	225	241	7.57e-14	1.34e-12	-0.061
10039	TASP1	TASP1	chr20	-	13550153	13550233	13561543	13561628	13539654	13539761	13567896	13568017	10039	208	203	1.28e-10	1.77e-09	-0.061
26828	ANKRD36B	ANKRD36B	chr2	-	98192841	98192909	98195368	98195420	98177294	98177323	98196924	98197031	26828	175	191	1.48e-08	1.67e-07	-0.061
7107	ELMO1	ELMO1	chr7	-	37136223	37136332	37172734	37172839	37052903	37053040	37250990	37251122	7107	228	232	1.83e-08	2.04e-07	-0.061
10393	SDCCAG8	SDCCAG8	chr1	+	243456392	243456521	243468014	243468079	243449573	243449699	243471290	243471479	10393	247	188	2.55e-08	2.79e-07	-0.061
212	KIN	KIN	chr10	-	7816793	7816854	7817713	7817759	7811178	7811308	7820800	7820982	212	169	184	6.67e-07	6.25e-06	-0.061
28770	PIGU	PIGU	chr20	-	33176256	33176292	33176343	33176411	33173240	33173384	33203845	33203943	28770	191	159	3.62e-06	3.11e-05	-0.061
5644	PRRC2C	PRRC2C	chr1	+	171482139	171482311	171483674	171483784	171481170	171481339	171484872	171484998	5644	247	233	2.24e-05	0.000172456	-0.061
12359	ACAP1	ACAP1	chr17	+	7240581	7240737	7243215	7243348	7239847	7240106	7245266	7245386	12359	247	247	0.000102676	0.000714621	-0.061
28704	PYHIN1	PYHIN1	chr1	+	158943436	158943561	158943779	158943855	158914664	158914832	158946490	158946849	28704	247	199	0.00031067	0.0020019	-0.061
15282	NPRL2	NPRL2	chr3	-	50386816	50386921	50387095	50387264	50386304	50386441	50387361	50387453	15282	247	228	0.000417054	0.00263495	-0.061
13798	PSTPIP1	PSTPIP1	chr15	+	77324638	77324769	77325202	77325293	77323520	77323619	77327848	77327904	13798	247	214	0.000798033	0.00475694	-0.061
23595	DGUOK	DGUOK	chr2	+	74173845	74174015	74184251	74184367	74166036	74166149	74185272	74185372	23595	247	239	0.00280414	0.0150257	-0.061
23999	ANXA2	ANXA2	chr15	-	60688478	60688626	60689456	60689555	60678226	60678285	60690141	60690185	23999	222	247	0.00653095	0.0321556	-0.061
13623	USP16	USP16	chr21	+	30411806	30411889	30412929	30413008	30411346	30411477	30414333	30414425	13623	206	202	3.82e-56	6.21e-54	-0.06
14740	FLAD1	FLAD1	chr1	+	154965040	154965149	154965188	154965262	154955769	154956542	154965377	154965587	14740	232	197	4.54e-27	1.96e-25	-0.06
8423	UNC50	UNC50	chr2	+	99227237	99227358	99232894	99232996	99226218	99226502	99234630	99234977	8423	244	225	1.36e-15	2.8e-14	-0.06
10238	SNHG16	SNHG16	chr17	+	74554455	74554682	74555026	74555125	74553845	74553939	74557369	74557484	10238	247	222	1.14e-11	1.72e-10	-0.06
8316	TRMT61B	TRMT61B	chr2	-	29075273	29075365	29087882	29087985	29073193	29073271	29092444	29093175	8316	226	215	1.04e-06	9.55e-06	-0.06
13257	RASGRP1	RASGRP1	chr15	-	38790994	38791147	38793343	38793488	38786582	38786968	38794512	38794622	13257	247	247	4.72e-05	0.000345723	-0.06
3392	CEP57	CEP57	chr11	+	95555034	95555142	95555662	95555740	95551990	95552068	95560949	95561191	3392	231	201	0.000307754	0.00198583	-0.06
10505	RPUSD3	RPUSD3	chr3	-	9881867	9881896	9882215	9882300	9880715	9880855	9882381	9882489	10505	208	152	0.000778687	0.00465542	-0.06
20735	EEF1A1	EEF1A1	chr6	-	74228126	74228228	74228259	74228438	74227854	74227987	74228824	74228951	20735	247	225	0.0011497	0.00665999	-0.06
13787	PSTPIP1	PSTPIP1	chr15	+	77324638	77324735	77325202	77325293	77323520	77323619	77327848	77327904	13787	220	214	0.00465586	0.02375	-0.06
27764	PPOX	PPOX	chr1	+	161140198	161140251	161140279	161140309	161139695	161139814	161140409	161140559	27764	176	153	0.00652184	0.0321164	-0.06
25890	PGD	PGD	chr1	+	10463127	10463193	10464217	10464336	10460449	10460629	10468127	10468197	25890	189	242	0.0107479	0.0499974	-0.06
23045	NAA16	NAA16	chr13	+	41941574	41941788	41943225	41943419	41936166	41936295	41946338	41946447	23045	247	247	8.12e-19	2.12e-17	-0.059
14427	LOC100132352	LOC100132352	chr9	+	68741662	68741832	68743104	68743230	68728836	68728906	68745853	68745967	14427	247	247	4.48e-16	9.65e-15	-0.059
15011	GIGYF2	GIGYF2	chr2	+	233589285	233589401	233595831	233595968	233568133	233568199	233599864	233599948	15011	239	247	4.95e-16	1.06e-14	-0.059
13821	TMEM141	TMEM141	chr9	+	139686162	139686229	139686398	139686482	139685776	139685876	139686702	139686810	13821	190	207	6.1e-12	9.39e-11	-0.059
330	SRSF10	SRSF10	chr1	-	24297827	24297929	24298062	24298110	24290836	24294213	24298339	24298502	330	171	225	4.73e-10	6.22e-09	-0.059
23060	ZNF397	ZNF397	chr18	+	32822354	32822848	32823115	32823257	32820993	32821073	32825225	32827153	23060	247	247	2.05e-08	2.28e-07	-0.059
37	PGS1	PGS1	chr17	+	76388594	76388746	76392388	76392466	76374698	76374889	76394332	76394432	37	247	201	8.91e-07	8.24e-06	-0.059
15555	LOC102606465	LOC102606465	chr1	+	101545944	101546169	101549016	101549130	101540950	101541272	101552407	101552935	15555	247	237	1.1e-06	1.01e-05	-0.059
20699	EEF1A1	EEF1A1	chr6	-	74228473	74228517	74228531	74228553	74227888	74227965	74228667	74228685	20699	145	167	1.13e-05	9.04e-05	-0.059
11455	LYPLA1	LYPLA1	chr8	-	54967619	54967693	54974813	54974884	54965214	54965316	54975887	54975935	11455	194	197	1.77e-05	0.000138011	-0.059
22632	AASDH	AASDH	chr4	-	57244313	57244630	57248642	57248763	57237616	57237809	57250235	57250507	22632	244	247	2.46e-05	0.000187677	-0.059
6455	ABHD11	ABHD11	chr7	-	73151258	73151440	73151550	73151721	73150426	73151021	73151891	73152065	6455	247	247	4.36e-05	0.000321275	-0.059
6537	KIAA1033	KIAA1033	chr12	+	105536230	105536336	105536904	105537021	105534944	105535024	105538064	105538233	6537	229	240	5.79e-05	0.000418666	-0.059
24061	CREBBP	CREBBP	chr16	-	3832684	3832927	3841981	3842095	3831204	3831307	3843386	3843627	24061	237	247	0.000219893	0.00145525	-0.059
14997	VPS13B	VPS13B	chr8	+	100519364	100519431	100519997	100520139	100515063	100515178	100523331	100523740	14997	190	247	0.000234727	0.00154652	-0.059
14206	P4HA1	P4HA1	chr10	-	74803644	74803715	74804738	74804809	74790024	74790128	74806682	74806859	14206	194	194	0.000482461	0.00300902	-0.059
3997	YY1AP1	YY1AP1	chr1	-	155642350	155642522	155644800	155644887	155640110	155640255	155646338	155646537	3997	210	247	0.000580223	0.0035744	-0.059
15275	NPRL2	NPRL2	chr3	-	50386816	50386925	50387095	50387264	50386304	50386441	50387361	50387453	15275	247	232	0.000954587	0.00560352	-0.059
15256	NPRL2	NPRL2	chr3	-	50386816	50386919	50387095	50387264	50386304	50386441	50387361	50387453	15256	247	226	0.00113656	0.00659471	-0.059
28847	ITK	ITK	chr5	+	156644876	156644917	156671462	156671488	156638297	156638379	156672735	156672800	28847	164	149	0.0029975	0.0159676	-0.059
6673	POLL	POLL	chr10	-	103344634	103344676	103345072	103345235	103343264	103343438	103345618	103345913	6673	247	165	0.00587484	0.0293149	-0.059
8907	R3HCC1L	R3HCC1L	chr10	+	99946223	99946320	99965274	99965413	99923049	99923154	99967857	99969656	8907	220	247	0.00735005	0.0358127	-0.059
15799	IRF9	IRF9	chr14	+	24633271	24633343	24635096	24635171	24633071	24633168	24635330	24635774	15799	195	198	2.24e-35	1.41e-33	-0.058
27886	FYN	FYN	chr6	-	112020717	112020873	112021306	112021471	112017479	112017659	112024087	112024237	27886	247	247	8.66e-27	3.68e-25	-0.058
24903	THADA	THADA	chr2	-	43783483	43783694	43787372	43787524	43779342	43779478	43793836	43793960	24903	247	247	1.05e-15	2.2e-14	-0.058
25824	LINC01128	LINC01128	chr1	+	783033	783216	787306	787490	764382	764484	788050	788146	25824	247	247	1.05e-14	2.03e-13	-0.058
27742	PPOX	PPOX	chr1	+	161137144	161137276	161137784	161137917	161136889	161137024	161138221	161138366	27742	247	247	1.61e-09	2.01e-08	-0.058
21556	SCP2	SCP2	chr1	+	53504588	53504718	53513529	53513609	53493640	53493743	53516280	53517289	21556	247	203	4.01e-09	4.8e-08	-0.058
3947	SLC35B3	SLC35B3	chr6	-	8417634	8417727	8419812	8419877	8417116	8417228	8420953	8421061	3947	188	216	2.48e-08	2.72e-07	-0.058
7946	BBS9	BBS9	chr7	+	33390830	33390935	33392470	33392485	33388679	33388782	33397466	33397607	7946	228	138	8.34e-08	8.62e-07	-0.058
23584	DGUOK	DGUOK	chr2	+	74166036	74166149	74173813	74174015	74153952	74154179	74185272	74185372	23584	236	247	5.87e-07	5.53e-06	-0.058
25556	METTL2B	METTL2B	chr7	+	128128154	128128215	128138089	128138196	128120700	128120750	128140956	128141022	25556	184	230	5.58e-06	4.66e-05	-0.058
10024	RINT1	RINT1	chr7	+	105192016	105192154	105195498	105195674	105190707	105190933	105204179	105204394	10024	247	247	7.45e-06	6.13e-05	-0.058
10089	IMMP1L	IMMP1L	chr11	-	31477806	31477933	31484718	31484852	31455006	31455117	31531065	31531175	10089	247	247	1.28e-05	0.000101856	-0.058
3296	ZNF207	ZNF207	chr17	+	30687952	30687986	30688486	30688534	30687616	30687784	30689932	30690003	3296	157	171	1.44e-05	0.000113382	-0.058
29533	RABL3	RABL3	chr3	-	120409295	120409334	120412999	120413071	120405527	120408735	120417269	120417420	29533	195	162	0.00168283	0.00945265	-0.058
3439	JMJD1C	JMJD1C	chr10	-	64991428	64991550	65021215	65021313	64976966	64977091	65024410	65024524	3439	221	245	0.00246532	0.0133821	-0.058
29396	SDF2	SDF2	chr17	-	26978503	26978595	26982261	26982501	26975373	26976294	26988743	26989190	29396	247	215	0.00579701	0.0289624	-0.058
28807	ANGEL2	ANGEL2	chr1	-	213174127	213174254	213177922	213178045	213173667	213173725	213178374	213178796	28807	246	247	2.12e-15	4.3e-14	-0.057
6	AARSD1	AARSD1	chr17	-	41103816	41103911	41105740	41105795	41102542	41102745	41106892	41106984	6	178	218	3.31e-14	6.07e-13	-0.057
25078	TRAF3IP3	TRAF3IP3	chr1	+	209952603	209952719	209952775	209952914	209951455	209951518	209955400	209955668	25078	239	247	4.29e-14	7.77e-13	-0.057
21688	CDC42SE1	CDC42SE1	chr1	-	151028367	151028469	151029131	151029262	151027491	151027602	151031954	151032125	21688	247	225	5.09e-13	8.44e-12	-0.057
21686	CDC42SE1	CDC42SE1	chr1	-	151028326	151028469	151029131	151029262	151027491	151027602	151031954	151032125	21686	247	247	3.7e-12	5.78e-11	-0.057
29285	ERI3	ERI3	chr1	-	44785299	44785416	44804716	44804994	44778840	44778900	44818521	44818597	29285	247	240	6.5e-09	7.63e-08	-0.057
5628	PRRC2C	PRRC2C	chr1	+	171482133	171482311	171483730	171483784	171481170	171481339	171484872	171484998	5628	247	177	6.89e-08	7.2e-07	-0.057
137	KIAA0922	KIAA0922	chr4	+	154504377	154504400	154504715	154504824	154502558	154502712	154505986	154506083	137	146	232	4.8e-05	0.000351165	-0.057
10411	TTI2	TTI2	chr8	-	33364746	33364839	33367263	33367392	33361265	33361453	33369484	33370230	10411	247	216	7.23e-05	0.000516239	-0.057
23951	EIF2AK2	EIF2AK2	chr2	-	37349648	37349807	37353431	37353554	37347101	37347282	37362626	37362689	23951	246	247	9.94e-05	0.000693468	-0.057
10513	RPUSD3	RPUSD3	chr3	-	9880715	9880855	9881867	9881991	9879532	9879891	9882215	9882300	10513	247	247	0.000300469	0.00194417	-0.057
13840	FAM21A	FAM21A	chr10	+	51885816	51885939	51886919	51886982	51885128	51885209	51887342	51887555	13840	246	186	0.000419036	0.00264687	-0.057
5708	AP2M1	AP2M1	chr3	+	183896644	183896910	183897956	183898039	183894738	183894855	183898636	183898772	5708	247	206	0.000609152	0.00373464	-0.057
29584	PCBP1-AS1	PCBP1-AS1	chr2	-	70278334	70278437	70282845	70283042	70259264	70259387	70286774	70286812	29584	247	226	0.000632423	0.00386161	-0.057
14268	METTL13	METTL13	chr1	+	171759591	171759756	171763535	171763667	171756874	171757070	171765621	171766856	14268	247	247	0.00334929	0.0176611	-0.057
23998	ANXA2	ANXA2	chr15	-	60688478	60688626	60689456	60689537	60678226	60678285	60690141	60690185	23998	204	247	0.00605068	0.0301015	-0.057
19385	EEF1A1	EEF1A1	chr6	-	74228918	74228951	74229059	74229094	74227752	74227987	74229605	74229779	19385	158	156	0.0104563	0.0488023	-0.057
22312	GMPR2	GMPR2	chr14	+	24706725	24706768	24707528	24707611	24706450	24706557	24707794	24708447	22312	166	206	3.83e-23	1.31e-21	-0.056
22058	ARHGEF1	ARHGEF1	chr19	+	42410090	42410177	42410710	42410772	42409911	42409979	42410854	42410955	22058	210	185	4.76e-21	1.42e-19	-0.056
27014	CNST	CNST	chr1	+	246754813	246755243	246784730	246784936	246729638	246729965	246795195	246795226	27014	247	247	3.26e-15	6.53e-14	-0.056
22782	NSL1	NSL1	chr1	-	212912875	212912943	212955713	212955768	212899494	212912028	212957704	212957835	22782	178	191	7.89e-14	1.39e-12	-0.056
174	AKAP8L	AKAP8L	chr19	-	15514285	15514366	15514468	15514526	15511960	15512414	15514820	15514853	174	181	204	4.83e-11	6.92e-10	-0.056
22998	MDM1	MDM1	chr12	-	68690702	68690762	68696399	68696648	68688345	68689146	68707222	68707332	22998	247	183	7.22e-09	8.43e-08	-0.056
28740	RNF144B	RNF144B	chr6	+	18439914	18439975	18457385	18457590	18427811	18427916	18459837	18459982	28740	184	247	1.63e-08	1.82e-07	-0.056
4005	CEP128	CEP128	chr14	-	81302548	81302681	81302735	81302877	81297486	81297638	81304547	81304622	4005	247	247	6.84e-08	7.16e-07	-0.056
12916	DOLPP1	DOLPP1	chr9	+	131847298	131847386	131847485	131847585	131846946	131847047	131847796	131847895	12916	211	223	7.5e-08	7.8e-07	-0.056
5394	CARS	CARS	chr11	-	3023191	3023283	3023770	3023830	3022151	3022478	3026595	3026663	5394	183	215	3.5e-06	3.01e-05	-0.056
28881	DCP1B	DCP1B	chr12	-	2064597	2064726	2074723	2074859	2061581	2062454	2077009	2077076	28881	247	247	6.27e-05	0.000451352	-0.056
22885	TTC39B	TTC39B	chr9	-	15185277	15185400	15185454	15185526	15182304	15182413	15186941	15187033	22885	195	246	0.000553587	0.00341929	-0.056
12283	RPL3	RPL3	chr22	-	39712746	39712845	39712992	39713026	39711373	39711530	39713465	39713634	12283	157	222	0.00249946	0.0135478	-0.056
5234	GLE1	GLE1	chr9	+	131277807	131277918	131284946	131285095	131271154	131271376	131285558	131285619	5234	234	247	0.0034063	0.0179214	-0.056
9048	SETD5	SETD5	chr3	+	9491163	9491276	9494571	9494635	9490071	9490314	9495422	9495552	9048	236	187	0.00437008	0.0224386	-0.056
29659	ARMC8	ARMC8	chr3	+	137958309	137958370	137960653	137960825	137953875	137953956	137963929	137964025	29659	184	247	0.00696829	0.0340765	-0.056
2817	CRBN	CRBN	chr3	-	3196430	3196515	3197902	3197965	3195643	3195759	3209317	3209477	2817	186	208	0.00778939	0.0377073	-0.056
5252	CMAHP	CMAHP	chr6	-	25106156	25106238	25106586	25106754	25097288	25097429	25108803	25108941	5252	247	205	0.00799027	0.0386114	-0.056
27916	FAF2	FAF2	chr5	+	175915951	175916028	175919230	175919333	175913355	175913433	175920999	175921085	27916	200	226	1.16e-44	1.19e-42	-0.055
10001	ANKRD12	ANKRD12	chr18	+	9195548	9195696	9208654	9208801	9182379	9182517	9211581	9211782	10001	247	247	2.01e-34	1.22e-32	-0.055
25610	C14orf159	C14orf159	chr14	+	91611564	91611657	91623982	91624034	91580356	91580627	91626609	91626741	25610	216	175	1.11e-24	4.16e-23	-0.055
9296	CDC27	CDC27	chr17	-	45232037	45232152	45234278	45234506	45229171	45229284	45234595	45234750	9296	247	238	1.92e-23	6.68e-22	-0.055
40	TDP1	TDP1	chr14	+	90422921	90423144	90429451	90430017	90422245	90422314	90432490	90432534	40	247	247	7.73e-22	2.44e-20	-0.055
23527	SENP7	SENP7	chr3	-	101117704	101117899	101136436	101136634	101090851	101090970	101177798	101177896	23527	247	247	6.41e-21	1.9e-19	-0.055
23320	UBAC2	UBAC2	chr13	+	99970275	99970323	99992573	99992819	99966350	99966474	100020040	100020160	23320	171	247	9.26e-17	2.09e-15	-0.055
7917	SART3	SART3	chr12	-	108931263	108931371	108931840	108931979	108930483	108930561	108932709	108932865	7917	247	231	1.59e-16	3.54e-15	-0.055
653	PPP2R3C	PPP2R3C	chr14	-	35577344	35577442	35579024	35579137	35576509	35576580	35579730	35579835	653	236	221	1.58e-13	2.74e-12	-0.055
6166	HLA-B	HLA-B	chr6	-	31322935	31323051	31323093	31323151	31322416	31322442	31323226	31323463	6166	181	239	2.4e-13	4.09e-12	-0.055
14897	GOLT1B	GOLT1B	chr12	+	21660877	21661043	21661316	21661495	21659818	21659910	21665228	21665310	14897	247	247	1.15e-10	1.59e-09	-0.055
5626	PRRC2C	PRRC2C	chr1	+	171482133	171482311	171483674	171483784	171481170	171481339	171484872	171484998	5626	247	233	6.33e-08	6.65e-07	-0.055
5276	MARCH6	MARCH6	chr5	+	10411444	10411649	10414544	10414614	10410250	10410388	10415599	10415781	5276	247	193	7.1e-08	7.42e-07	-0.055
15038	NBR1	NBR1	chr17	+	41348497	41348608	41348958	41349123	41346980	41347056	41352183	41352625	15038	234	247	1.27e-06	1.16e-05	-0.055
629	NDUFB6	NDUFB6	chr9	-	32558907	32558952	32570957	32571050	32553523	32553942	32572878	32573182	629	216	168	1.39e-05	0.000110021	-0.055
27989	GIPC1	GIPC1	chr19	-	14593500	14593818	14602467	14602555	14591404	14591590	14606848	14606961	27989	211	247	3.79e-05	0.000281804	-0.055
13318	EVL	EVL	chr14	+	100568640	100568766	100572360	100572471	100563817	100563995	100589875	100589939	13318	247	234	0.000129925	0.00089149	-0.055
7760	DNAJC7	DNAJC7	chr17	-	40133872	40134025	40134263	40134419	40129278	40129341	40135580	40135654	7760	247	247	0.000368678	0.00235007	-0.055
27078	SLC38A1	SLC38A1	chr12	-	46650474	46650552	46662308	46662410	46636982	46637097	46662647	46663208	27078	225	201	0.00212538	0.0116526	-0.055
1311	TYSND1	TYSND1	chr10	-	71902423	71902520	71902520	71902609	71897736	71899897	71903597	71903728	1311	212	220	0.00263139	0.0141973	-0.055
12866	FAM65B	FAM65B	chr6	-	24936065	24936255	25004595	25004744	24876013	24876045	25042078	25042396	12866	247	247	0.0047691	0.0242705	-0.055
1187	ZCCHC17	ZCCHC17	chr1	+	31791955	31792013	31810021	31810122	31782890	31783011	31811803	31811895	1187	181	224	0.00883333	0.0422	-0.055
26838	ANKRD36B	ANKRD36B	chr2	-	98177294	98177323	98195368	98195420	98175428	98175457	98196924	98197031	26838	175	152	1.46e-49	1.87e-47	-0.054
2412	TRPV2	TRPV2	chr17	+	16335279	16335614	16338203	16338295	16335097	16335164	16340102	16340317	2412	247	215	9.04e-45	9.32e-43	-0.054
7100	NEK1	NEK1	chr4	-	170511876	170511960	170520250	170520348	170509799	170509886	170523158	170523255	7100	221	207	2.53e-38	1.84e-36	-0.054
3701	DNAJC2	DNAJC2	chr7	-	102964928	102965009	102966989	102967131	102964044	102964110	102968102	102968201	3701	247	204	4.49e-18	1.13e-16	-0.054
6605	LOC101927550	LOC101927550	chr7	+	98628217	98628387	98628507	98628623	98610787	98612578	98628967	98629088	6605	247	239	6.66e-17	1.52e-15	-0.054
14738	FLAD1	FLAD1	chr1	+	154962634	154962733	154962896	154963004	154960580	154961325	154965188	154965262	14738	222	231	1.02e-15	2.13e-14	-0.054
11040	TAOK3	TAOK3	chr12	-	118681219	118681321	118682698	118682770	118677031	118677077	118693252	118693460	11040	195	225	1.19e-15	2.47e-14	-0.054
25714	NCOA1	NCOA1	chr2	+	24916120	24916216	24920526	24920667	24914349	24914529	24927954	24928102	25714	219	247	1.19e-14	2.27e-13	-0.054
22640	MAPRE1	MAPRE1	chr20	+	31424439	31424647	31427540	31427662	31421522	31421668	31434423	31434576	22640	247	245	1.23e-13	2.16e-12	-0.054
22899	SSBP2	SSBP2	chr5	-	80736376	80736455	80738471	80738542	80733248	80733277	80742686	80742741	22899	194	202	7.87e-08	8.17e-07	-0.054
27526	MEI1	MEI1	chr22	+	42190453	42190481	42191414	42191546	42180611	42180787	42191738	42191851	27526	151	247	3.05e-07	2.97e-06	-0.054
9689	ETV7	ETV7	chr6	-	36343647	36343812	36353310	36353446	36341229	36341355	36355312	36355577	9689	247	247	6.29e-06	5.23e-05	-0.054
10169	CHD2	CHD2	chr15	+	93470473	93470560	93472259	93472321	93467550	93467782	93480747	93480855	10169	210	185	2.51e-05	0.000191384	-0.054
23706	UBA2	UBA2	chr19	+	34945348	34945461	34949673	34949829	34945164	34945258	34951374	34951471	23706	236	247	9.65e-05	0.000673958	-0.054
8986	PIGT	PIGT	chr20	+	44045156	44045334	44048143	44048318	44044706	44044983	44048775	44048863	8986	247	247	0.000150769	0.00102378	-0.054
3351	PMF1-BGLAP	PMF1-BGLAP	chr1	+	156203418	156203519	156206175	156206274	156202110	156202216	156212343	156212382	3351	224	222	0.00123811	0.00712955	-0.054
2575	TSPAN32	TSPAN32	chr11	+	2337805	2337897	2338573	2338755	2337458	2337542	2339092	2339430	2575	215	247	0.00222605	0.0121689	-0.054
25795	SECISBP2	SECISBP2	chr9	+	91948939	91949070	91949553	91949645	91947822	91947901	91953372	91953495	25795	247	215	0.00880363	0.0420795	-0.054
24705	CPNE1	CPNE1	chr20	-	34214656	34214725	34215201	34215335	34213952	34214303	34218360	34218412	24705	247	192	4.49e-96	2.38e-93	-0.053
22077	OAS1	OAS1	chr12	+	113346340	113346629	113348902	113349063	113344738	113345024	113354313	113354543	22077	247	247	1.4e-28	6.61e-27	-0.053
24910	TNRC6B	TNRC6B	chr22	+	40660691	40663040	40666125	40666284	40657835	40658177	40669428	40669604	24910	247	247	9.08e-25	3.42e-23	-0.053
993	AP1G2	AP1G2	chr14	-	24033254	24033368	24033368	24033597	24032924	24033065	24033770	24033869	993	247	237	3.37e-16	7.32e-15	-0.053
13041	GNLY	GNLY	chr2	+	85923687	85923805	85924110	85924297	85923080	85923179	85924628	85924800	13041	241	247	1.85e-09	2.29e-08	-0.053
28488	RPS3	RPS3	chr11	+	75112683	75112738	75115732	75115741	75111737	75111821	75115825	75115912	28488	178	132	8.38e-09	9.71e-08	-0.053
1261	FAAH2	FAAH2	chrX	+	57458350	57458470	57473360	57473472	57407344	57407462	57474956	57475151	1261	243	235	4.48e-06	3.8e-05	-0.053
5646	PRRC2C	PRRC2C	chr1	+	171482139	171482311	171483730	171483784	171481170	171481339	171484872	171484998	5646	247	177	2.42e-05	0.000185324	-0.053
29579	PCBP1-AS1	PCBP1-AS1	chr2	-	70286774	70286812	70310638	70310819	70278334	70278437	70312678	70312756	29579	247	161	3.81e-05	0.000283239	-0.053
3293	ZNF207	ZNF207	chr17	+	30687964	30687986	30688486	30688534	30687616	30687784	30689932	30690003	3293	145	171	4.69e-05	0.000343914	-0.053
29511	PPP1R8	PPP1R8	chr1	+	28167524	28167745	28169696	28169841	28159266	28159327	28173538	28173603	29511	247	247	5.24e-05	0.000381255	-0.053
12968	PAN2	PAN2	chr12	-	56712020	56712218	56712871	56712965	56710006	56711427	56713091	56713271	12968	217	247	7.26e-05	0.000518051	-0.053
25948	CCNB1	CCNB1	chr5	+	68471223	68471364	68473065	68473176	68470703	68470940	68473350	68474070	25948	247	234	0.000282931	0.00183787	-0.053
22141	MEAF6	MEAF6	chr1	-	37962147	37962205	37962307	37962337	37961485	37961519	37967404	37967597	22141	153	181	0.000543158	0.0033593	-0.053
7759	DNAJC7	DNAJC7	chr17	-	40133872	40134025	40134272	40134419	40129278	40129341	40135580	40135654	7759	247	247	0.000866206	0.00512533	-0.053
10452	SRSF11	SRSF11	chr1	+	70696777	70696940	70697546	70697658	70694147	70694238	70697950	70698060	10452	247	235	3.26e-40	2.7e-38	-0.052
14688	MDM4	MDM4	chr1	+	204501318	204501374	204506557	204506625	204499811	204499945	204507336	204507436	14688	179	191	4.45e-27	1.92e-25	-0.052
22337	RGL2	RGL2	chr6	-	33261189	33261301	33261380	33261476	33260792	33261083	33261571	33261693	22337	219	235	6.38e-27	2.73e-25	-0.052
6701	TBC1D23	TBC1D23	chr3	+	100002450	100002506	100009421	100009559	100000585	100000691	100013930	100014055	6701	179	247	1.28e-20	3.73e-19	-0.052
9748	UBL7	UBL7	chr15	-	74740818	74740941	74741526	74741694	74738317	74738568	74741966	74742016	9748	247	246	2.69e-19	7.24e-18	-0.052
791	CYP20A1	CYP20A1	chr2	+	204110568	204110618	204111477	204111644	204103163	204103857	204116689	204116832	791	173	247	5.3e-19	1.41e-17	-0.052
22714	SEC11A	SEC11A	chr15	-	85213955	85214013	85223943	85224063	85212767	85213300	85230855	85231005	22714	243	181	2.9e-17	6.83e-16	-0.052
25794	SECISBP2	SECISBP2	chr9	+	91948939	91949070	91949550	91949645	91947822	91947901	91953372	91953495	25794	247	218	3.14e-17	7.34e-16	-0.052
15052	HMGCL	HMGCL	chr1	-	24134624	24134813	24137225	24137289	24130889	24131015	24140679	24140828	15052	187	247	1.08e-13	1.89e-12	-0.052
27895	PLSCR1	PLSCR1	chr3	-	146239330	146239488	146239619	146239840	146234792	146234954	146243391	146243434	27895	247	247	3.88e-13	6.52e-12	-0.052
22554	STT3A	STT3A	chr11	+	125463532	125463620	125465775	125465898	125462689	125462813	125466953	125467014	22554	211	246	6.03e-13	9.95e-12	-0.052
24819	HDAC8	HDAC8	chrX	-	71710778	71710856	71714045	71714231	71684408	71684581	71715005	71715118	24819	247	201	9.61e-13	1.57e-11	-0.052
10315	YIPF2	YIPF2	chr19	-	11036361	11036449	11038305	11038392	11034751	11034868	11038474	11038635	10315	210	211	4.67e-11	6.69e-10	-0.052
15684	CBLB	CBLB	chr3	-	105389864	105389890	105391180	105391273	105389076	105389196	105397274	105397415	15684	216	149	7.04e-10	9.08e-09	-0.052
22271	GRAP2	GRAP2	chr22	+	40356058	40356178	40361993	40362040	40351822	40351914	40364045	40364276	22271	243	170	9.89e-10	1.26e-08	-0.052
28255	MRPL55	MRPL55	chr1	-	228295935	228296019	228296655	228296722	228295368	228295570	228296849	228297013	28255	190	207	7.78e-07	7.23e-06	-0.052
25653	LOC285074	LOC285074	chr2	-	87270835	87271107	87274310	87274429	87264416	87264651	87276711	87276926	25653	242	247	5.62e-06	4.69e-05	-0.052
14395	PRPSAP2	PRPSAP2	chr17	+	18761096	18761166	18768781	18768877	18759611	18759742	18769114	18769265	14395	193	219	8.9e-06	7.23e-05	-0.052
3380	SERGEF	SERGEF	chr11	-	18010143	18010302	18014477	18014540	17981016	17981183	18017342	18017456	3380	186	247	2.58e-05	0.000196131	-0.052
7078	OPTN	OPTN	chr10	+	13167417	13167567	13167945	13168039	13165994	13166110	13169744	13169903	7078	247	217	5.27e-05	0.000383052	-0.052
12294	PPA2	PPA2	chr4	-	106345352	106345479	106359106	106359193	106320193	106320321	106367539	106367659	12294	210	247	0.000105901	0.000735067	-0.052
13697	ZNF195	ZNF195	chr11	-	3394806	3394886	3398846	3399032	3392806	3392933	3400267	3400452	13697	247	203	0.000163747	0.00110524	-0.052
12625	ARRB2	ARRB2	chr17	+	4621555	4621633	4623703	4623767	4621182	4621318	4623880	4623935	12625	201	187	0.000260154	0.00170012	-0.052
8041	FLT3LG	FLT3LG	chr19	+	49983554	49983733	49983808	49983877	49982165	49982304	49989220	49989488	8041	247	192	0.00314066	0.0166577	-0.052
1381	TMEM63A	TMEM63A	chr1	-	226054273	226054382	226054811	226054863	226053596	226053667	226055587	226055730	1381	175	232	0.00998974	0.0469832	-0.052
5029	NGLY1	NGLY1	chr3	-	25777494	25777643	25777799	25777883	25775362	25775473	25778824	25778946	5029	207	247	4.22e-43	3.94e-41	-0.051
10451	SRSF11	SRSF11	chr1	+	70696777	70696940	70697549	70697658	70694147	70694238	70697950	70698060	10451	247	232	2.22e-39	1.75e-37	-0.051
23940	SNHG17	SNHG17	chr20	-	37055061	37055146	37056322	37056409	37049652	37049745	37059683	37059755	23940	210	208	2.19e-25	8.64e-24	-0.051
29207	ARHGAP15	ARHGAP15	chr2	+	144381701	144381836	144461009	144461093	144313976	144314054	144525557	144525921	29207	247	207	2.63e-24	9.64e-23	-0.051
22434	PTPRC	PTPRC	chr1	+	198663146	198663269	198665840	198666038	198661475	198661502	198668692	198668833	22434	246	247	1.32e-18	3.39e-17	-0.051
8457	METTL3	METTL3	chr14	-	21967907	21967946	21968636	21968824	21967635	21967744	21969054	21969271	8457	247	162	8.25e-16	1.74e-14	-0.051
14322	MAPKBP1	MAPKBP1	chr15	+	42106747	42106937	42107456	42107603	42105818	42105979	42107821	42107997	14322	247	247	1.02e-15	2.13e-14	-0.051
28582	SYNJ2BP-COX16	SYNJ2BP-COX16	chr14	-	70809374	70809446	70839749	70839848	70795890	70795953	70842392	70842488	28582	222	195	1.22e-12	1.97e-11	-0.051
25154	PLIN2	PLIN2	chr9	-	19118318	19118453	19119647	19119829	19115758	19116647	19120877	19121163	25154	247	247	1.41e-12	2.26e-11	-0.051
22969	HDHD2	HDHD2	chr18	-	44656614	44656699	44660866	44661075	44641502	44641719	44662709	44662820	22969	247	208	7.25e-10	9.34e-09	-0.051
25947	CNOT8	CNOT8	chr5	+	154242766	154242955	154244751	154244945	154238078	154238376	154250220	154250382	25947	247	247	2.76e-09	3.35e-08	-0.051
12632	ITFG2	ITFG2	chr12	+	2930708	2930762	2930857	2930958	2930427	2930525	2931959	2932077	12632	177	224	8.63e-09	9.98e-08	-0.051
15211	SLC9A9	SLC9A9	chr3	-	143515667	143515745	143550860	143551063	143513842	143513919	143566989	143567373	15211	247	201	1.4e-08	1.58e-07	-0.051
27791	AMMECR1	AMMECR1	chrX	-	109459745	109459860	109507716	109507827	109445673	109445764	109560826	109561380	27791	234	238	1.45e-06	1.31e-05	-0.051
23272	PCM1	PCM1	chr8	+	17819542	17819683	17820609	17820800	17817823	17817953	17822076	17822277	23272	247	247	4.06e-06	3.47e-05	-0.051
10216	FAM120B	FAM120B	chr6	+	170639536	170639638	170657238	170657411	170632166	170632347	170667313	170667406	10216	225	247	6.19e-06	5.15e-05	-0.051
27567	CAP1	CAP1	chr1	+	40535287	40535424	40535476	40535545	40533355	40533389	40535830	40535954	27567	247	192	0.00150859	0.00854557	-0.051
4361	EXOC7	EXOC7	chr17	-	74090494	74090593	74090628	74090662	74085255	74085401	74093876	74094099	4361	157	222	0.00643097	0.0317188	-0.051
22103	RIOK1	RIOK1	chr6	+	7396935	7397005	7401190	7401283	7393331	7393536	7402835	7402948	22103	193	216	3.95e-34	2.36e-32	0.051
14319	RWDD3	RWDD3	chr1	+	95709766	95710207	95712097	95712213	95705332	95705465	95712311	95712781	14319	247	239	6.91e-28	3.17e-26	0.051
24775	SLAMF1	SLAMF1	chr1	-	160589565	160589639	160604402	160604687	160582277	160582370	160606980	160607319	24775	247	197	1.09e-17	2.67e-16	0.051
27385	SRSF3	SRSF3	chr6	+	36568928	36568967	36569484	36569571	36567597	36568053	36569738	36572244	27385	162	210	2.84e-14	5.24e-13	0.051
25164	KIAA1551	KIAA1551	chr12	+	32113710	32113805	32133811	32138891	32112352	32112425	32140172	32140256	25164	218	247	1.88e-11	2.8e-10	0.051
26178	CHTOP	CHTOP	chr1	+	153614718	153614905	153615702	153615840	153610770	153610924	153617539	153618782	26178	247	247	3.78e-11	5.46e-10	0.051
994	AP1G2	AP1G2	chr14	-	24030720	24030844	24031170	24031275	24030504	24030640	24031496	24031624	994	228	247	6.84e-07	6.4e-06	0.051
2587	TSPAN32	TSPAN32	chr11	+	2335715	2335801	2337458	2337542	2334883	2334985	2337805	2337897	2587	209	207	7.43e-06	6.12e-05	0.051
8240	CD6	CD6	chr11	+	60780894	60781035	60781440	60781486	60774045	60774114	60783184	60783307	8240	247	169	7.26e-05	0.000518023	0.051
2880	MAN2C1	MAN2C1	chr15	-	75652430	75652552	75652986	75653029	75648450	75648690	75653386	75653532	2880	166	245	0.00188286	0.0104594	0.051
1763	HLA-E	HLA-E	chr6	+	30459033	30459189	30459399	30459430	30458260	30458278	30460317	30460360	1763	247	154	0.00378223	0.0196896	0.051
22344	RGL2	RGL2	chr6	-	33261380	33261476	33261571	33261712	33261189	33261301	33261810	33261843	22344	247	219	0.00598167	0.0297898	0.051
6565	RPAIN	RPAIN	chr17	+	5326088	5326149	5329290	5329402	5324615	5324786	5329555	5329619	6565	184	235	1.2e-21	3.73e-20	0.052
10502	CCNI	CCNI	chr4	-	77979659	77979788	77987401	77987558	77977401	77977476	77996624	77997125	10502	247	247	6.59e-15	1.29e-13	0.052
13350	EVL	EVL	chr14	+	100602241	100602305	100603937	100603981	100599330	100599496	100607516	100607583	13350	187	167	9.57e-13	1.56e-11	0.052
29456	PPM1K	PPM1K	chr4	-	89192151	89192341	89195577	89195683	89189892	89190058	89198294	89198395	29456	229	247	3.73e-12	5.82e-11	0.052
820	METTL17	METTL17	chr14	+	21460699	21460781	21462127	21462222	21460282	21460364	21462701	21462772	820	205	218	2.34e-11	3.44e-10	0.052
301	CCDC66	CCDC66	chr3	+	56605194	56605330	56606364	56606456	56600977	56601081	56626997	56627129	301	247	215	5.18e-10	6.78e-09	0.052
28334	RAD9A	RAD9A	chr11	+	67159851	67159980	67160196	67160253	67159631	67159702	67160966	67161081	28334	247	180	6e-10	7.82e-09	0.052
21958	NDUFS1	NDUFS1	chr2	-	207006664	207006793	207007409	207007555	207003208	207003338	207008741	207008856	21958	247	247	8.93e-09	1.03e-07	0.052
6689	APMAP	APMAP	chr20	-	24959402	24959518	24964538	24964655	24954280	24954373	24973229	24973425	6689	240	239	7.53e-06	6.19e-05	0.052
15251	NPRL2	NPRL2	chr3	-	50385747	50385841	50385953	50385994	50385189	50385332	50386115	50386213	15251	164	217	4.78e-05	0.000349559	0.052
3500	DTX2	DTX2	chr7	+	76092970	76093026	76106430	76106495	76090971	76091153	76109737	76110094	3500	179	188	8.11e-05	0.000572617	0.052
25756	CDK5RAP1	CDK5RAP1	chr20	-	31975128	31975339	31979940	31980048	31973455	31973576	31981837	31981872	25756	231	247	0.000253963	0.00166352	0.052
15504	HLA-A	HLA-A	chr6	+	29911898	29911981	29912835	29912868	29911044	29911320	29913010	29913058	15504	206	156	0.000284164	0.00184503	0.052
12273	RPL3	RPL3	chr22	-	39711422	39711482	39711509	39711530	39709195	39709300	39712830	39713026	12273	144	183	0.000315263	0.0020301	0.052
8067	PNN	PNN	chr14	+	39646796	39646891	39647044	39647120	39646615	39646688	39648294	39648450	8067	218	199	0.000927493	0.00545699	0.052
9985	C5orf28	C5orf28	chr5	-	43453759	43454145	43476215	43476336	43444353	43446659	43479991	43480089	9985	244	247	0.00198335	0.0109571	0.052
24425	FNTA	FNTA	chr8	+	42924697	42924802	42927323	42927450	42919243	42919358	42932358	42932507	24425	228	247	0.00289929	0.0155001	0.052
1279	SUGP2	SUGP2	chr19	-	19114976	19115455	19119125	19119237	19112421	19112483	19120663	19121151	1279	235	247	0.00445455	0.0228182	0.052
27318	TBC1D22A	TBC1D22A	chr22	+	47193340	47193517	47274548	47274619	47189397	47189738	47307969	47308084	27318	247	194	3.87e-32	2.11e-30	0.053
11521	TM6SF1	TM6SF1	chr15	+	83793423	83793528	83795506	83795599	83788329	83788433	83796109	83796229	11521	228	216	7.94e-30	3.94e-28	0.053
3991	YY1AP1	YY1AP1	chr1	-	155640191	155640255	155642311	155642518	155638417	155638508	155644800	155644887	3991	247	187	3.24e-24	1.18e-22	0.053
24227	USP34	USP34	chr2	-	61417652	61417793	61420035	61420115	61417405	61417549	61430274	61430398	24227	203	247	4.4e-15	8.73e-14	0.053
1008	QARS	QARS	chr3	-	49136776	49136864	49137026	49137080	49136542	49136686	49137193	49137286	1008	177	211	1.08e-14	2.09e-13	0.053
22540	ACOX3	ACOX3	chr4	-	8401282	8401379	8411938	8412082	8398663	8398846	8416018	8416108	22540	247	220	3.81e-14	6.92e-13	0.053
27522	MEI1	MEI1	chr22	+	42189832	42189914	42190453	42190481	42180611	42180787	42191738	42191851	27522	205	151	8.45e-12	1.29e-10	0.053
23031	SOD2	SOD2	chr6	-	160103505	160103670	160105885	160106065	160100148	160100330	160109157	160109274	23031	247	247	8.22e-11	1.15e-09	0.053
25502	PHF3	PHF3	chr6	+	64389900	64390062	64394029	64395812	64356430	64356700	64401626	64401933	25502	247	247	3.01e-10	4.04e-09	0.053
13656	ANKRD32	ANKRD32	chr5	+	93987406	93987550	93988976	93989126	93978977	93979140	93990334	93990457	13656	247	247	7.46e-10	9.6e-09	0.053
28633	POLB	POLB	chr8	+	42226788	42226853	42227366	42227506	42220129	42220216	42229080	42229331	28633	188	247	8.91e-07	8.24e-06	0.053
9732	HSD17B11	HSD17B11	chr4	-	88295850	88295982	88303406	88303514	88293860	88293967	88312012	88312455	9732	231	247	1.29e-05	0.000102623	0.053
9769	UTP6	UTP6	chr17	-	30211442	30211524	30212998	30213080	30207591	30207773	30214254	30214332	9769	205	205	1.52e-05	0.000119411	0.053
375	MMS19	MMS19	chr10	-	99219118	99219183	99219415	99219498	99218979	99219039	99219802	99219989	375	206	188	0.00146287	0.00830829	0.053
28981	RNF14	RNF14	chr5	+	141353736	141353834	141354368	141354520	141353147	141353307	141359687	141359916	28981	221	247	0.0059577	0.0296757	0.053
26813	C4orf29	C4orf29	chr4	+	128910875	128910976	128922870	128922919	128905493	128905578	128930074	128930153	26813	224	172	3.44e-23	1.19e-21	0.054
1007	QARS	QARS	chr3	-	49136776	49136864	49136942	49137080	49136542	49136686	49137193	49137286	1007	247	211	1.36e-15	2.8e-14	0.054
23127	CNTRL	CNTRL	chr9	+	123858699	123858841	123860663	123860850	123852552	123852683	123870079	123870273	23127	247	247	1.39e-11	2.08e-10	0.054
3087	TUBGCP4	TUBGCP4	chr15	+	43690238	43690377	43691309	43691372	43689411	43689519	43692241	43692419	3087	247	186	7.01e-05	0.000501056	0.054
27885	FYN	FYN	chr6	-	112015830	112015907	112017525	112017659	112015703	112015731	112024087	112024237	27885	247	200	0.000116069	0.000800908	0.054
3658	ZNFX1	ZNFX1	chr20	-	47876999	47877114	47879870	47880020	47873953	47874201	47881252	47881401	3658	247	238	0.000161945	0.00109387	0.054
3005	RBCK1	RBCK1	chr20	+	390524	390669	391055	391281	388708	389423	398169	398263	3005	247	247	0.000604835	0.00371221	0.054
14087	C1orf162	C1orf162	chr1	+	112019419	112019489	112019955	112020050	112018639	112018687	112020272	112020397	14087	193	218	0.000653358	0.00397021	0.054
3158	EIF4B	EIF4B	chr12	+	53421565	53421703	53421798	53421972	53416276	53416411	53427589	53427818	3158	247	247	1.91e-27	8.53e-26	0.055
25702	IRF3	IRF3	chr19	-	50163969	50164085	50165571	50165585	50162825	50163090	50165681	50165874	25702	137	239	2.82e-25	1.1e-23	0.055
25703	IRF3	IRF3	chr19	-	50163969	50164101	50165571	50165585	50162825	50163090	50165681	50165874	25703	137	247	8.4e-25	3.18e-23	0.055
6574	RPAIN	RPAIN	chr17	+	5329290	5329391	5329498	5329619	5326088	5326149	5335861	5336340	6574	224	244	8.66e-25	3.27e-23	0.055
6573	RPAIN	RPAIN	chr17	+	5329290	5329391	5329555	5329619	5326088	5326149	5335861	5336340	6573	224	187	6.67e-13	1.1e-11	0.055
21752	PIGB	PIGB	chr15	+	55631464	55631516	55632963	55633021	55626064	55626205	55633935	55634000	21752	175	181	6.69e-12	1.03e-10	0.055
28335	RAD9A	RAD9A	chr11	+	67159851	67159980	67160124	67160253	67159631	67159702	67160966	67161081	28335	247	247	4.7e-10	6.18e-09	0.055
13761	SAMD9L	SAMD9L	chr7	-	92774697	92774845	92775221	92775353	92774044	92774146	92776195	92776459	13761	247	247	6.86e-09	8.03e-08	0.055
497	ADSL	ADSL	chr22	+	40745871	40746039	40749076	40749121	40742503	40742715	40750251	40750331	497	247	168	7.44e-08	7.76e-07	0.055
201	ARHGEF2	ARHGEF2	chr1	-	155924692	155924760	155927503	155927673	155922418	155922619	155928110	155928187	201	247	191	6.82e-06	5.64e-05	0.055
13252	SPIDR	SPIDR	chr8	+	48511507	48511758	48586362	48586503	48508372	48508568	48612964	48613052	13252	247	247	2.46e-05	0.000187677	0.055
3788	ZBTB20	ZBTB20	chr3	-	114284189	114284283	114383738	114383799	114219198	114219238	114412374	114412422	3788	184	217	9.53e-05	0.000666587	0.055
3497	DTX2	DTX2	chr7	+	76092939	76093026	76106430	76106495	76090971	76091153	76109737	76110094	3497	210	188	0.000315248	0.0020301	0.055
5426	TXK	TXK	chr4	-	48092828	48092931	48096093	48096218	48091657	48091841	48097159	48097239	5426	247	226	0.000397988	0.002526	0.055
27586	LOC100288798	LOC100288798	chr12	+	46848794	46848924	46863935	46864045	46781529	46781755	47046172	47046362	27586	247	233	0.0011428	0.00662547	0.055
25571	ANAPC5	ANAPC5	chr12	-	121747503	121747666	121756079	121756227	121746047	121746494	121756303	121756411	25571	247	247	0.00349573	0.0183508	0.055
12606	SEPT2	SEPT2	chr2	+	242263630	242263656	242265407	242265528	242255275	242255397	242274540	242274627	12606	149	244	0.00354035	0.0185643	0.055
29661	ARMC8	ARMC8	chr3	+	137907242	137907372	137928658	137928735	137906089	137906441	137940767	137940839	29661	247	200	3.1e-39	2.39e-37	0.056
27454	MLLT10	MLLT10	chr10	+	21840744	21840850	21846549	21846753	21827761	21827841	21875222	21875277	27454	229	247	1.38e-28	6.49e-27	0.056
6877	TAMM41	TAMM41	chr3	-	11849306	11849369	11850990	11851156	11831915	11832055	11858665	11858811	6877	247	186	2.58e-27	1.14e-25	0.056
9972	PLAC8	PLAC8	chr4	-	84015830	84015944	84026048	84026173	84011210	84012124	84028956	84029103	9972	247	237	2.91e-26	1.21e-24	0.056
25596	ATXN3	ATXN3	chr14	-	92559595	92559662	92563017	92563182	92555073	92555161	92572872	92572965	25596	247	190	5.32e-24	1.92e-22	0.056
27280	VMP1	VMP1	chr17	+	57808781	57808883	57812698	57812834	57784862	57785109	57814813	57814904	27280	225	247	2.27e-23	7.89e-22	0.056
638	PCIF1	PCIF1	chr20	+	44571735	44571883	44572304	44572404	44569691	44569846	44573506	44573669	638	247	223	3.38e-15	6.76e-14	0.056
21703	PRMT2	PRMT2	chr21	+	48078656	48078832	48081711	48081848	48069486	48069651	48083294	48083466	21703	247	247	1.9e-14	3.57e-13	0.056
27533	YARS	YARS	chr1	-	33263363	33263444	33272082	33272212	33256762	33256855	33276191	33276367	27533	247	204	3.27e-12	5.14e-11	0.056
23324	UBAC2	UBAC2	chr13	+	99992573	99992819	100020040	100020160	99970275	99970323	100037481	100038753	23324	247	243	1.37e-10	1.88e-09	0.056
15516	HLA-A	HLA-A	chr6	+	29911044	29911320	29912276	29912393	29910533	29910803	29912835	29912868	15516	247	240	1.63e-07	1.64e-06	0.056
27525	MEI1	MEI1	chr22	+	42189832	42190006	42190453	42190481	42180611	42180787	42191738	42191851	27525	247	151	1.88e-07	1.87e-06	0.056
2679	PMS2P1	PMS2P1	chr7	-	99926458	99926642	99927857	99927907	99923313	99923402	99928085	99928172	2679	173	247	1.01e-06	9.25e-06	0.056
6572	RPAIN	RPAIN	chr17	+	5329290	5329391	5329456	5329619	5326088	5326149	5335861	5336340	6572	224	247	7.73e-06	6.34e-05	0.056
27924	RNPS1	RNPS1	chr16	-	2305585	2305727	2312278	2312432	2303116	2304064	2312740	2312843	27924	247	247	1.08e-05	8.7e-05	0.056
22314	CCDC125	CCDC125	chr5	-	68609811	68609870	68616063	68616172	68606944	68607031	68616291	68616407	22314	232	182	0.00376385	0.0196048	0.056
24651	C1orf43	C1orf43	chr1	-	154184933	154185100	154186932	154187050	154179176	154180124	154192311	154192413	24651	241	247	1.25e-30	6.35e-29	0.057
244	ANKRD36	ANKRD36	chr2	+	97864322	97864395	97866189	97866262	97864199	97864228	97867938	97867967	244	196	196	2.53e-18	6.41e-17	0.057
712	BCKDHA	BCKDHA	chr19	+	41925039	41925201	41928068	41928275	41919953	41920062	41928533	41928675	712	247	247	2.73e-14	5.07e-13	0.057
21751	PIGB	PIGB	chr15	+	55631464	55631516	55632809	55633021	55626064	55626205	55633935	55634000	21751	175	247	2.45e-13	4.18e-12	0.057
1348	ALG6	ALG6	chr1	+	63876816	63876826	63876925	63877002	63872732	63872797	63877596	63877732	1348	133	200	6e-10	7.82e-09	0.057
13768	SAMD9L	SAMD9L	chr7	-	92774697	92774893	92775221	92775353	92774044	92774146	92776195	92776459	13768	247	247	7.33e-10	9.43e-09	0.057
5046	TTC5	TTC5	chr14	-	20766955	20767047	20767456	20767607	20764548	20764605	20768765	20768977	5046	247	215	1.98e-08	2.2e-07	0.057
8260	CDK10	CDK10	chr16	+	89753996	89754223	89755659	89755732	89753075	89753167	89756960	89757032	8260	247	196	6.85e-08	7.17e-07	0.057
7824	BTN3A2	BTN3A2	chr6	+	26368405	26368419	26368476	26368495	26368217	26368278	26368792	26369140	7824	137	142	7.11e-07	6.64e-06	0.057
29632	CCT4	CCT4	chr2	-	62103229	62103369	62104054	62104187	62100331	62100428	62104527	62104649	29632	247	247	5e-06	4.21e-05	0.057
1992	HLA-E	HLA-E	chr6	+	30459031	30459189	30459416	30459430	30458960	30458971	30460317	30460360	1992	247	137	9.25e-05	0.000648491	0.057
3972	AKR7A2	AKR7A2	chr1	-	19633495	19633595	19634651	19634756	19632511	19632641	19634948	19635136	3972	228	223	0.000168424	0.00113328	0.057
8949	SREK1	SREK1	chr5	+	65449290	65449424	65454636	65454760	65440045	65440365	65455046	65455162	8949	247	247	0.000398518	0.00252862	0.057
9057	NSUN5P1	NSUN5P1	chr7	+	75044869	75045056	75045258	75045308	75044397	75044512	75045380	75045469	9057	247	173	0.00140945	0.00803083	0.057
1926	HLA-E	HLA-E	chr6	+	30459101	30459189	30459399	30459430	30458260	30458278	30460317	30460360	1926	211	154	0.00408547	0.0211314	0.057
3695	ULK4	ULK4	chr3	-	41896361	41896438	41923695	41923772	41877355	41877463	41925365	41925444	3695	200	200	0.00459957	0.0234865	0.057
25301	ATAD2	ATAD2	chr8	-	124384876	124384926	124392768	124392917	124383909	124384075	124408426	124408705	25301	247	173	0.00694131	0.0339543	0.057
24695	SFXN2	SFXN2	chr10	+	104489075	104489151	104489479	104489565	104488187	104488286	104491479	104491540	24695	199	209	0.0087877	0.0420248	0.057
27024	MCFD2	MCFD2	chr2	-	47134948	47135108	47136161	47136316	47129008	47132733	47142861	47143007	27024	247	247	0.0105445	0.0491793	0.057
27605	LCMT1	LCMT1	chr16	+	25172422	25172525	25175918	25176039	25162874	25162936	25180432	25180534	27605	226	244	2.41e-18	6.13e-17	0.058
4809	CCNC	CCNC	chr6	-	99997187	99997275	99997383	99997451	99994270	99994350	99998868	99998904	4809	191	211	3.56e-12	5.58e-11	0.058
9699	SLBP	SLBP	chr4	-	1705322	1705427	1713600	1713717	1701737	1701797	1713856	1714468	9699	240	228	1.69e-11	2.52e-10	0.058
22339	RGL2	RGL2	chr6	-	33261380	33261476	33261560	33261712	33261189	33261301	33261810	33261843	22339	247	219	2.08e-11	3.07e-10	0.058
12621	POLR2D	POLR2D	chr2	-	128608163	128608259	128610498	128610679	128603839	128605759	128615601	128615729	12621	247	219	6.64e-10	8.6e-09	0.058
11468	LINC00667	LINC00667	chr18	+	5240541	5240614	5240646	5240707	5238098	5239048	5241697	5241811	11468	196	184	1.08e-09	1.38e-08	0.058
25969	ISG20	ISG20	chr15	+	89180592	89180760	89182190	89182307	89179397	89179523	89182573	89182825	25969	247	240	2.16e-08	2.39e-07	0.058
6365	ERLEC1	ERLEC1	chr2	+	54028855	54028979	54035435	54035604	54028533	54028757	54036350	54036410	6365	247	247	3.37e-08	3.65e-07	0.058
14538	KLHDC2	KLHDC2	chr14	+	50246465	50246524	50246930	50247040	50246312	50246393	50247420	50247493	14538	182	233	1.28e-06	1.16e-05	0.058
105	MICAL1	MICAL1	chr6	-	109771502	109771760	109772802	109772903	109771172	109771288	109773448	109773604	105	224	247	5.88e-06	4.91e-05	0.058
9409	USP4	USP4	chr3	-	49353510	49353632	49355741	49355849	49348946	49349087	49362134	49362196	9409	231	245	8.03e-05	0.000567734	0.058
15277	NPRL2	NPRL2	chr3	-	50386415	50386441	50386816	50386925	50386115	50386213	50387095	50387264	15277	232	149	0.000136691	0.000934041	0.058
7328	TUBD1	TUBD1	chr17	-	57941024	57941208	57951899	57952064	57936840	57937785	57955463	57955695	7328	247	247	0.000138048	0.000941944	0.058
1357	PHYKPL	PHYKPL	chr5	-	177642276	177642431	177649355	177649546	177641796	177641886	177649852	177649935	1357	247	247	0.00074508	0.00447445	0.058
14540	RBM41	RBM41	chrX	-	106331665	106332069	106356626	106356698	106312484	106312632	106358581	106358786	14540	195	247	0.00191682	0.0106355	0.058
3201	ACTR10	ACTR10	chr14	+	58681922	58682002	58686411	58686447	58675716	58675825	58690339	58690419	3201	203	159	8.25e-63	1.8e-60	0.059
27451	MLLT10	MLLT10	chr10	+	21840744	21840982	21846549	21846753	21827761	21827841	21875222	21875277	27451	247	247	2.89e-41	2.51e-39	0.059
626	CD4	CD4	chr12	+	6909237	6909353	6909472	6909637	6898637	6898828	6923307	6923466	626	239	247	1.84e-38	1.35e-36	0.059
14567	MOB1A	MOB1A	chr2	-	74386217	74386381	74392344	74392478	74383210	74383772	74394140	74394234	14567	247	247	8.04e-30	3.98e-28	0.059
3689	ULK4	ULK4	chr3	-	41957468	41957544	41959948	41960011	41954298	41954391	41961208	41961310	3689	186	199	1.38e-22	4.63e-21	0.059
13762	SAMD9L	SAMD9L	chr7	-	92774697	92774845	92775290	92775353	92774044	92774146	92776195	92776459	13762	186	247	3.89e-08	4.18e-07	0.059
6450	ABHD11	ABHD11	chr7	-	73151258	73151320	73151550	73151690	73150426	73151021	73151891	73152065	6450	247	185	6.01e-08	6.33e-07	0.059
335	SLC18B1	SLC18B1	chr6	-	133093153	133093228	133093270	133093388	133092174	133092268	133094131	133094227	335	241	198	0.000415968	0.00262986	0.059
4738	SDR39U1	SDR39U1	chr14	-	24910885	24911001	24911303	24911466	24909988	24910132	24911551	24911658	4738	247	239	0.00192637	0.0106834	0.059
21829	MIIP	MIIP	chr1	+	12089821	12089951	12090084	12090181	12089279	12089338	12091322	12091460	21829	247	220	0.00422886	0.021805	0.059
22412	RNF2	RNF2	chr1	+	185062192	185062408	185067203	185067476	185060710	185060871	185068922	185069094	22412	247	247	0.0052173	0.0263798	0.059
29287	HADHA	HADHA	chr2	-	26415178	26415293	26416445	26416641	26414351	26414497	26417438	26417507	29287	247	238	0.00543492	0.0273475	0.059
6678	POLL	POLL	chr10	-	103343274	103343438	103344358	103344676	103342519	103342648	103345072	103345235	6678	247	247	0.0100632	0.0472653	0.059
5027	NGLY1	NGLY1	chr3	-	25777799	25777891	25778824	25778946	25775362	25775473	25781067	25781290	5027	245	215	5.2e-75	1.7e-72	0.06
26882	CUTC	CUTC	chr10	+	101510125	101510153	101514285	101514333	101507013	101507147	101515381	101515894	26882	151	171	1.51e-56	2.5e-54	0.06
11242	CD3D	CD3D	chr11	-	118211584	118211646	118212246	118212457	118211089	118211308	118213267	118213459	11242	247	185	6.58e-32	3.56e-30	0.06
7994	FLT3LG	FLT3LG	chr19	+	49982166	49982260	49983554	49983681	49979679	49979823	49983825	49983877	7994	217	247	1.96e-24	7.23e-23	0.06
14169	RAD17	RAD17	chr5	+	68666861	68666998	68667860	68668044	68665638	68665760	68669656	68669914	14169	247	247	5.88e-21	1.75e-19	0.06
22313	GMPR2	GMPR2	chr14	+	24702684	24702804	24704942	24705026	24702077	24702546	24705172	24705346	22313	243	207	7.69e-19	2.02e-17	0.06
23703	UBA2	UBA2	chr19	+	34949673	34949829	34951374	34951471	34945348	34945461	34954930	34955036	23703	247	220	5.07e-18	1.26e-16	0.06
10229	OMA1	OMA1	chr1	-	58996272	58996401	58999624	58999732	58992932	58993007	58999829	59000003	10229	231	247	2.09e-14	3.91e-13	0.06
13823	ENOSF1	ENOSF1	chr18	-	694247	694334	697239	697414	693881	693908	706469	706578	13823	247	210	1.09e-11	1.64e-10	0.06
17173	EEF1A1	EEF1A1	chr6	-	74228241	74228245	74228461	74228571	74227854	74227965	74228723	74228951	17173	233	127	2.1e-11	3.11e-10	0.06
29122	ST8SIA1	ST8SIA1	chr12	-	22408213	22408323	22440082	22440227	22401939	22402032	22486930	22487648	29122	247	233	3.03e-10	4.07e-09	0.06
2613	ORC5	ORC5	chr7	-	103841205	103841406	103844589	103844682	103838172	103838247	103848280	103848495	2613	216	247	5.45e-10	7.13e-09	0.06
11075	ZCCHC6	ZCCHC6	chr9	-	88934498	88934585	88937239	88937390	88932133	88932191	88937787	88938875	11075	247	210	2.68e-07	2.62e-06	0.06
25982	ISG20	ISG20	chr15	+	89182573	89182825	89195340	89195541	89179397	89179523	89198645	89199575	25982	247	247	5.02e-07	4.77e-06	0.06
571	KRIT1	KRIT1	chr7	-	91873315	91873463	91874215	91874485	91871347	91871451	91875103	91875228	571	247	247	2.8e-06	2.43e-05	0.06
21532	EEF1A1	EEF1A1	chr6	-	74228078	74228258	74228259	74228294	74227752	74227987	74228420	74228571	21532	158	247	9.7e-06	7.84e-05	0.06
2728	MYBL1	MYBL1	chr8	-	67478298	67478478	67478918	67479023	67474409	67477060	67479110	67479227	2728	228	247	0.000116169	0.000801399	0.06
9342	IKBKE	IKBKE	chr1	+	206666598	206666711	206667295	206667324	206666355	206666452	206669444	206670223	9342	236	152	0.000138904	0.000947097	0.06
15643	PPP1R12A	PPP1R12A	chr12	-	80199371	80199548	80199945	80200113	80192273	80192364	80201005	80201110	15643	247	247	0.000214829	0.00142341	0.06
9408	USP4	USP4	chr3	-	49353510	49353632	49355741	49355859	49348946	49349087	49362134	49362196	9408	241	245	0.000261415	0.00170762	0.06
29099	NUCB2	NUCB2	chr11	+	17305007	17305111	17308180	17308260	17304335	17304490	17316870	17317014	29099	227	203	0.000903874	0.00532693	0.06
13615	RASAL3	RASAL3	chr19	-	15563917	15564053	15569385	15569466	15563468	15563626	15571013	15571069	13615	204	247	0.00175912	0.00983019	0.06
23243	HAUS1	HAUS1	chr18	+	43699891	43700026	43702432	43702556	43698146	43698282	43703264	43703330	23243	247	247	0.00290355	0.015517	0.06
13421	LOC100131564	LOC100131564	chr1	-	93792158	93792219	93802933	93804831	93791325	93791452	93804913	93805093	13421	247	184	8.47e-103	5.18e-100	0.061
1672	HLA-E	HLA-E	chr6	+	30458998	30459049	30459049	30459157	30458090	30458224	30459387	30459432	1672	174	231	4.81e-21	1.44e-19	0.061
15336	SRPK2	SRPK2	chr7	-	104909252	104909316	104946882	104947018	104844074	104844232	105029094	105029149	15336	247	187	1.95e-15	3.96e-14	0.061
13426	LOC100131564	LOC100131564	chr1	-	93791325	93791452	93802933	93804831	93790191	93790286	93804913	93805093	13426	247	247	2.82e-12	4.44e-11	0.061
8368	ITGAL	ITGAL	chr16	+	30490411	30490529	30492759	30492905	30486833	30486901	30495147	30495280	8368	241	247	4.04e-12	6.29e-11	0.061
8760	WDR12	WDR12	chr2	-	203762022	203762138	203764253	203764360	203760787	203760942	203765747	203765842	8760	230	239	3.72e-10	4.94e-09	0.061
13894	OGDH	OGDH	chr7	+	44687042	44687133	44687255	44687358	44684925	44685117	44706334	44706450	13894	214	226	8.73e-09	1.01e-07	0.061
21561	SETDB2	SETDB2	chr13	+	50059765	50059859	50062425	50062766	50057599	50057699	50064957	50065046	21561	217	247	8.84e-06	7.18e-05	0.061
23418	AMD1	AMD1	chr6	+	111210059	111210186	111211456	111211559	111208707	111208794	111213363	111213406	23418	247	226	6.17e-05	0.00044411	0.061
13093	THEMIS	THEMIS	chr6	-	128069360	128069474	128128360	128128477	128040832	128040968	128134027	128135076	13093	240	237	0.000280769	0.00182594	0.061
22696	PPIH	PPIH	chr1	+	43133717	43133822	43140958	43140998	43133021	43133111	43142254	43142429	22696	228	163	0.000825803	0.00490792	0.061
3361	NLRP1	NLRP1	chr17	-	5436623	5436704	5437216	5437308	5436141	5436304	5440170	5440260	3361	215	204	0.00139854	0.00797511	0.061
21828	MIIP	MIIP	chr1	+	12089821	12089951	12089988	12090181	12089120	12089338	12091322	12091460	21828	247	247	0.00330514	0.0174479	0.061
10155	CFLAR	CFLAR	chr2	+	202000694	202000830	202005079	202005162	201997751	201997857	202006096	202006323	10155	247	206	4.17e-27	1.8e-25	0.062
678	MORF4L2	MORF4L2	chrX	-	102933426	102933579	102939608	102939657	102930425	102931979	102940098	102940188	678	172	247	5.78e-17	1.32e-15	0.062
29458	PPM1K	PPM1K	chr4	-	89192151	89192341	89195577	89195643	89189892	89190058	89198294	89198395	29458	189	247	5.06e-12	7.84e-11	0.062
21526	EEF1A1	EEF1A1	chr6	-	74228078	74228258	74228277	74228294	74227752	74227987	74228420	74228571	21526	140	247	5.62e-12	8.67e-11	0.062
15730	TACC3	TACC3	chr4	+	1725454	1725597	1729434	1730514	1725147	1725310	1732613	1732689	15730	247	247	9.15e-12	1.39e-10	0.062
9029	RBX1	RBX1	chr22	+	41360050	41360238	41363802	41363887	41347350	41347480	41368479	41369019	9029	247	208	1.04e-11	1.57e-10	0.062
26833	ANKRD36B	ANKRD36B	chr2	-	98177294	98177323	98192841	98192909	98175428	98175457	98195368	98195506	26833	191	152	5.07e-10	6.64e-09	0.062
13769	SAMD9L	SAMD9L	chr7	-	92774697	92774893	92775290	92775353	92774044	92774146	92776195	92776459	13769	186	247	4.61e-09	5.49e-08	0.062
24272	PIGG	PIGG	chr4	+	509761	509974	514844	515016	502617	502759	515448	516632	24272	247	247	4.69e-08	4.98e-07	0.062
27687	TNPO3	TNPO3	chr7	-	128620024	128620085	128622301	128622378	128615872	128615989	128624221	128624313	27687	200	184	1.52e-06	1.37e-05	0.062
25195	TBC1D5	TBC1D5	chr3	-	17549965	17550097	17664139	17664257	17447909	17448018	17665340	17665405	25195	241	247	2.28e-06	2.01e-05	0.062
9343	IKBKE	IKBKE	chr1	+	206666598	206666711	206667252	206667324	206666355	206666452	206669444	206670223	9343	236	195	6.8e-05	0.000487533	0.062
8479	NAE1	NAE1	chr16	-	66850483	66850575	66850867	66850931	66847689	66847749	66851327	66851390	8479	187	215	0.000120321	0.000828622	0.062
25343	PRPF38B	PRPF38B	chr1	+	109235804	109235955	109236048	109236264	109234931	109235489	109238323	109238392	25343	247	247	0.00015905	0.00107612	0.062
25348	PRPF38B	PRPF38B	chr1	+	109235804	109235955	109236045	109236264	109234931	109235489	109238323	109238392	25348	247	247	0.000242701	0.00159495	0.062
26929	XAF1	XAF1	chr17	+	6663724	6663920	6665473	6665559	6662980	6663037	6673961	6674303	26929	247	209	0.000444707	0.00279398	0.062
25510	CDK7	CDK7	chr5	+	68535282	68535375	68546571	68546658	68531220	68531280	68548244	68548278	25510	216	210	0.000725019	0.00436889	0.062
4939	ATG13	ATG13	chr11	+	46639874	46639925	46651594	46651650	46638825	46639440	46665828	46665910	4939	174	179	0.00264298	0.0142544	0.062
4740	SDR39U1	SDR39U1	chr14	-	24910885	24911001	24911314	24911466	24909988	24910132	24911551	24911658	4740	247	239	0.00353275	0.0185382	0.062
4595	ATE1	ATE1	chr10	-	123673304	123673408	123681863	123681926	123670420	123670666	123683780	123683844	4595	186	227	0.00377079	0.0196373	0.062
7564	ACTB	ACTB	chr7	-	5567962	5567975	5568967	5569031	5567634	5567816	5570154	5570232	7564	187	136	0.0102704	0.0480987	0.062
659	PPP2R3C	PPP2R3C	chr14	-	35568538	35568590	35576509	35576580	35565914	35565970	35577344	35577442	659	194	175	1.48e-51	2.13e-49	0.063
13423	LOC100131564	LOC100131564	chr1	-	93792158	93792219	93804745	93804831	93791325	93791452	93804913	93805093	13423	209	184	6.96e-41	5.98e-39	0.063
5265	RAP1GDS1	RAP1GDS1	chr4	+	99313102	99313231	99325627	99325753	99273626	99273752	99337895	99338039	5265	247	247	2.37e-22	7.75e-21	0.063
23319	UBAC2	UBAC2	chr13	+	99992688	99992819	100020040	100020160	99970275	99970323	100037481	100038753	23319	247	243	5.12e-21	1.53e-19	0.063
27319	TBC1D22A	TBC1D22A	chr22	+	47193340	47193517	47274548	47274619	47189397	47189738	47287161	47287290	27319	247	194	2.5e-19	6.72e-18	0.063
3280	C15orf40	C15orf40	chr15	-	83677299	83677427	83678988	83679115	83660683	83660798	83680248	83680393	3280	247	247	2.93e-13	4.97e-12	0.063
24474	NUP88	NUP88	chr17	-	5291098	5291224	5292121	5292280	5290924	5290990	5294880	5294982	24474	247	247	5.45e-11	7.77e-10	0.063
5494	RANGAP1	RANGAP1	chr22	-	41657449	41657584	41660667	41660847	41653951	41654110	41664100	41664160	5494	247	247	1.3e-05	0.00010341	0.063
14491	ELP2	ELP2	chr18	+	33726212	33726222	33734812	33734962	33725910	33726011	33736428	33736617	14491	133	247	0.000609699	0.00373718	0.063
6677	POLL	POLL	chr10	-	103343274	103343438	103344634	103344676	103342519	103342648	103345072	103345235	6677	165	247	0.00143964	0.00818627	0.063
6548	RPAIN	RPAIN	chr17	+	5329295	5329391	5329498	5329619	5326088	5326149	5335861	5336340	6548	219	244	0.00955113	0.0452225	0.063
28853	ITK	ITK	chr5	+	156649872	156650024	156655305	156655371	156644876	156644917	156659349	156659404	28853	247	189	2.7e-63	5.94e-61	0.064
3540	MPV17	MPV17	chr2	-	27535081	27535114	27535360	27535456	27534766	27534819	27535546	27535639	3540	219	156	3.29e-25	1.28e-23	0.064
3688	ULK4	ULK4	chr3	-	41957468	41957544	41959948	41960049	41954298	41954391	41961208	41961310	3688	224	199	7.98e-23	2.7e-21	0.064
28782	CRCP	CRCP	chr7	+	65592690	65592727	65595730	65595829	65579804	65579957	65599266	65599361	28782	160	222	2.15e-22	7.08e-21	0.064
8491	ERAP1	ERAP1	chr5	-	96129505	96129660	96129689	96129791	96129102	96129216	96130744	96130865	8491	225	247	6.59e-16	1.4e-14	0.064
14580	C18orf8	C18orf8	chr18	+	21107758	21107865	21109142	21109262	21106600	21106729	21109598	21109676	14580	230	243	2.74e-10	3.68e-09	0.064
7652	ACTB	ACTB	chr7	-	5567962	5568117	5569018	5569031	5567634	5567816	5570154	5570232	7652	136	247	6.37e-10	8.26e-09	0.064
12303	CLEC16A	CLEC16A	chr16	+	11071081	11071256	11073185	11073239	11066794	11066918	11076734	11076848	12303	247	177	2.02e-09	2.5e-08	0.064
4793	NVL	NVL	chr1	-	224488263	224488365	224489392	224489473	224481968	224482113	224491424	224491559	4793	204	225	1.1e-07	1.12e-06	0.064
2794	CRBN	CRBN	chr3	-	3195107	3195172	3196430	3196515	3191316	3192729	3197902	3197965	2794	208	188	3.07e-07	2.99e-06	0.064
28231	EML4	EML4	chr2	+	42472644	42472827	42483640	42483770	42396477	42396776	42488260	42488434	28231	247	247	3.43e-06	2.95e-05	0.064
25968	ISG20	ISG20	chr15	+	89180592	89180760	89182178	89182307	89179397	89179523	89182573	89182825	25968	247	247	6.72e-06	5.56e-05	0.064
9378	USP4	USP4	chr3	-	49329942	49330031	49331839	49332031	49323530	49323758	49335302	49335397	9378	247	212	1.12e-05	8.95e-05	0.064
23562	DGUOK	DGUOK	chr2	+	74159724	74159810	74166036	74166149	74153952	74154179	74173845	74174033	23562	209	236	1.6e-05	0.000125883	0.064
27473	GAPVD1	GAPVD1	chr9	+	128083711	128083778	128086076	128086202	128074730	128074891	128088694	128088868	27473	190	247	0.00105362	0.00614258	0.064
3165	TXNDC11	TXNDC11	chr16	-	11785145	11785938	11791980	11792181	11782158	11782301	11794307	11794420	3165	247	247	0.00135461	0.00774499	0.064
12642	IRF2	IRF2	chr4	-	185320068	185320233	185329311	185329429	185311856	185311903	185339320	185339367	12642	241	247	0.00641992	0.0316699	0.064
48	BABAM1	BABAM1	chr19	+	17379564	17379900	17382405	17382464	17378184	17378336	17384712	17384833	48	247	182	1.36e-63	3.01e-61	0.065
13562	VPS29	VPS29	chr12	-	110934749	110934807	110936624	110936661	110933816	110934008	110937339	110937351	13562	160	181	1.02e-26	4.33e-25	0.065
3541	MPV17	MPV17	chr2	-	27535081	27535114	27535347	27535456	27534766	27534819	27535546	27535639	3541	232	156	3.74e-25	1.45e-23	0.065
6317	CKLF	CKLF	chr16	+	66592092	66592251	66597024	66597120	66586465	66586696	66599788	66600190	6317	247	219	2.56e-16	5.59e-15	0.065
24158	SEC31A	SEC31A	chr4	-	83782783	83782861	83783686	83783725	83778841	83778917	83784470	83784545	24158	162	201	2.37e-10	3.2e-09	0.065
14193	SP140	SP140	chr2	+	231110479	231110655	231112630	231112780	231109702	231109795	231113599	231113683	14193	247	247	8.13e-08	8.41e-07	0.065
25496	GLMP	GLMP	chr1	-	156263110	156263367	156263408	156263501	156262477	156263000	156263808	156264027	25496	216	247	3.59e-07	3.46e-06	0.065
3223	MLH1	MLH1	chr3	+	37055922	37056035	37058996	37059240	37053501	37053590	37061800	37061954	3223	236	247	0.00748605	0.0363998	0.065
397	KLF12	KLF12	chr13	-	74518117	74518207	74569126	74569190	74419963	74420510	74707875	74708066	397	187	213	1.14e-58	2.05e-56	0.066
29662	ARMC8	ARMC8	chr3	+	137907242	137907372	137928668	137928735	137906089	137906441	137940767	137940839	29662	247	190	1.54e-49	1.96e-47	0.066
14187	SP140	SP140	chr2	+	231110577	231110655	231112630	231112780	231109702	231109795	231113599	231113683	14187	201	247	4.56e-23	1.56e-21	0.066
23399	CTSC	CTSC	chr11	-	88061279	88061364	88068104	88068250	88053980	88059611	88070668	88070941	23399	247	208	9.98e-20	2.77e-18	0.066
28086	SMARCC2	SMARCC2	chr12	-	56577958	56578028	56578627	56578876	56575787	56575863	56579938	56580024	28086	247	193	2.37e-15	4.8e-14	0.066
8473	IPO9	IPO9	chr1	+	201840288	201840455	201841955	201842089	201839710	201839986	201843377	201843500	8473	247	247	1.31e-14	2.51e-13	0.066
1216	ZNF138	ZNF138	chr7	+	64277651	64277713	64280597	64280701	64275953	64276031	64291828	64294059	1216	185	227	8.53e-12	1.3e-10	0.066
3079	ETHE1	ETHE1	chr19	-	44015545	44015718	44030352	44030468	44012926	44013016	44030666	44030811	3079	239	247	9.28e-12	1.41e-10	0.066
4586	MFSD8	MFSD8	chr4	-	128843014	128843118	128851837	128851972	128842678	128842926	128854139	128854248	4586	247	227	1.86e-06	1.66e-05	0.066
11562	MFF	MFF	chr2	+	228207460	228207535	228212058	228212100	228205007	228205096	228217229	228217289	11562	198	165	3.35e-06	2.88e-05	0.066
7252	TSPAN3	TSPAN3	chr15	-	77348130	77348205	77348405	77348597	77346519	77346621	77363233	77363570	7252	247	198	3.91e-06	3.34e-05	0.066
10013	ANKRD12	ANKRD12	chr18	+	9234101	9234300	9239474	9239554	9221849	9221997	9254208	9258929	10013	247	203	0.00258366	0.0139638	0.066
24638	KIAA1191	KIAA1191	chr5	-	175779624	175779751	175786813	175786921	175775252	175775359	175788604	175788810	24638	231	247	0.0034059	0.0179214	0.066
4536	DDX58	DDX58	chr9	-	32481337	32481495	32485172	32485277	32480216	32480352	32487468	32487631	4536	228	247	3.74e-14	6.81e-13	0.067
15415	AIM1	AIM1	chr6	+	107009216	107009375	107011638	107011801	107006360	107006500	107016346	107018324	15415	247	247	6.07e-14	1.08e-12	0.067
10648	C20orf24	C20orf24	chr20	+	35236292	35236403	35238003	35238161	35236117	35236221	35240412	35240960	10648	234	247	1.55e-11	2.31e-10	0.067
567	KRIT1	KRIT1	chr7	-	91873315	91873463	91874215	91874332	91871347	91871451	91874740	91874888	567	240	247	2.41e-08	2.65e-07	0.067
5274	MARCH6	MARCH6	chr5	+	10415584	10415781	10417381	10417522	10414544	10414614	10423846	10423936	5274	247	247	7.95e-07	7.38e-06	0.067
9664	MUT	MUT	chr6	-	49424898	49425114	49425611	49425771	49423792	49423950	49426794	49427218	9664	247	247	1.73e-05	0.000135212	0.067
28193	RNF19A	RNF19A	chr8	-	101273769	101273983	101276261	101276423	101272081	101272225	101276898	101277013	28193	247	247	3.64e-05	0.000271326	0.067
21357	EEF1A1	EEF1A1	chr6	-	74228420	74228485	74228518	74228553	74228156	74228332	74228667	74228685	21357	158	188	0.000376658	0.00239691	0.067
26822	CD164	CD164	chr6	-	109691613	109691670	109697276	109697315	109687716	109690220	109699102	109699174	26822	162	180	0.00120703	0.00696911	0.067
17727	EEF1A1	EEF1A1	chr6	-	74228163	74228219	74228420	74228463	74227854	74227987	74228654	74228951	17727	166	179	0.00279038	0.0149605	0.067
1619	HLA-E	HLA-E	chr6	+	30459391	30459430	30460196	30460360	30458960	30458994	30461860	30461982	1619	162	247	0.00306609	0.016299	0.067
2680	PMS2P1	PMS2P1	chr7	-	99926458	99926642	99927804	99927907	99923313	99923402	99928085	99928172	2680	226	247	0.00526332	0.0265808	0.067
13270	USP48	USP48	chr1	-	22006056	22006221	22007300	22007326	22004791	22005932	22013683	22013732	13270	149	247	5.14e-36	3.32e-34	0.068
15772	HLA-DPA1	HLA-DPA1	chr6	-	33036414	33036581	33036795	33037077	33032345	33033124	33037417	33037663	15772	247	247	1.09e-33	6.42e-32	0.068
9660	MTO1	MTO1	chr6	+	74192171	74192343	74201956	74202075	74191762	74191967	74207458	74207619	9660	247	242	1.7e-28	7.97e-27	0.068
6442	ARV1	ARV1	chr1	+	231124065	231124185	231125855	231126009	231114822	231115025	231131505	231131730	6442	243	247	3.11e-14	5.72e-13	0.068
5531	FAM192A	FAM192A	chr16	-	57208080	57208198	57215465	57215522	57207626	57207781	57219732	57219976	5531	180	241	4.05e-13	6.78e-12	0.068
15747	HAUS2	HAUS2	chr15	+	42851536	42851606	42852979	42853068	42850395	42850488	42853467	42853600	15747	193	212	3.28e-08	3.55e-07	0.068
15042	NBR1	NBR1	chr17	+	41346366	41346516	41346980	41347056	41345364	41345655	41348497	41348608	15042	247	199	5.1e-07	4.84e-06	0.068
677	NDUFS8	NDUFS8	chr11	+	67801487	67801641	67803144	67803255	67800577	67800750	67803719	67803848	677	247	234	2.83e-06	2.45e-05	0.068
12544	MSN	MSN	chrX	+	64888211	64888247	64916896	64916940	64887510	64887720	64936679	64936763	12544	159	167	2.87e-06	2.49e-05	0.068
1280	SUGP2	SUGP2	chr19	-	19119125	19119237	19120663	19121151	19114976	19115455	19129917	19130038	1280	247	235	0.000259349	0.00169525	0.068
10188	RGS3	RGS3	chr9	+	116291500	116291544	116299075	116299198	116285209	116285321	116345729	116346707	10188	167	246	0.000510847	0.0031727	0.068
3430	STAG3L4	STAG3L4	chr7	+	66773563	66773639	66773921	66774126	66770973	66771070	66774550	66774702	3430	199	247	5.19e-46	5.64e-44	0.069
3418	ZZZ3	ZZZ3	chr1	-	78105133	78105287	78107068	78107131	78050201	78050340	78107206	78107340	3418	186	247	1.86e-42	1.69e-40	0.069
26715	TSN	TSN	chr2	+	122518984	122519100	122520580	122520660	122513120	122513421	122522709	122525428	26715	239	203	2.17e-31	1.15e-29	0.069
25539	C2orf47	C2orf47	chr2	+	200826503	200826651	200826688	200826830	200824476	200824603	200828455	200828847	25539	247	247	4.26e-31	2.21e-29	0.069
25818	REXO2	REXO2	chr11	+	114311377	114311461	114316700	114316809	114310107	114310397	114318547	114318601	25818	207	232	3.99e-27	1.73e-25	0.069
27028	TRAPPC13	TRAPPC13	chr5	+	64933522	64933607	64942893	64943009	64931770	64931870	64946636	64946709	27028	208	239	7.68e-18	1.89e-16	0.069
277	ANKRD36	ANKRD36	chr2	+	97866189	97866262	97868057	97868130	97866070	97866099	97869804	97869833	277	196	196	3.28e-17	7.65e-16	0.069
24975	TRAF3IP3	TRAF3IP3	chr1	+	209948918	209949081	209950633	209950832	209948693	209948834	209954689	209954803	24975	247	247	5.9e-17	1.34e-15	0.069
11196	ELMOD3	ELMOD3	chr2	+	85582198	85582293	85582677	85582721	85581842	85581952	85584089	85584375	11196	218	167	3.38e-13	5.71e-12	0.069
6134	HLA-B	HLA-B	chr6	-	31322409	31322428	31322980	31322998	31322255	31322299	31323093	31323369	6134	141	142	3.63e-10	4.82e-09	0.069
9065	NSUN5P1	NSUN5P1	chr7	+	75044869	75045048	75045186	75045308	75044397	75044512	75045380	75045469	9065	247	245	5.14e-07	4.88e-06	0.069
24754	SLAMF1	SLAMF1	chr1	-	160593885	160593975	160604402	160604687	160589565	160589639	160606980	160607319	24754	247	213	6.19e-06	5.15e-05	0.069
27475	GAPVD1	GAPVD1	chr9	+	128083711	128083841	128086076	128086202	128074730	128074891	128088694	128088868	27475	247	247	5.89e-05	0.00042525	0.069
460	ST7L	ST7L	chr1	-	113120966	113121039	113134146	113134225	113119607	113119710	113140592	113140708	460	202	196	0.000363454	0.0023192	0.069
13529	HACL1	HACL1	chr3	-	15616483	15616589	15621436	15621552	15614665	15614749	15624383	15624496	13529	239	229	0.000416362	0.00263176	0.069
2413	TRPV2	TRPV2	chr17	+	16335279	16335614	16338203	16338283	16335097	16335164	16340102	16340317	2413	247	203	0.00193945	0.0107441	0.069
97	MPHOSPH9	MPHOSPH9	chr12	-	123707584	123707674	123712009	123712163	123705918	123706442	123714807	123715069	97	247	213	0.00206578	0.0113632	0.069
28012	DCTN6	DCTN6	chr8	+	30021626	30021691	30032600	30032706	30013812	30013922	30034641	30034730	28012	188	229	0.00293407	0.0156564	0.069
14630	PVT1	PVT1	chr8	+	128981661	128981783	128994605	128994725	128951753	128951922	129001407	129001537	14630	245	243	0.00641467	0.0316551	0.069
13149	AHI1	AHI1	chr6	-	135788888	135789084	135811337	135811363	135788718	135788772	135811760	135811885	13149	149	247	0.00916326	0.0436134	0.069
3344	PMF1-BGLAP	PMF1-BGLAP	chr1	+	156202110	156202216	156203418	156203519	156182778	156182967	156206078	156206274	3344	229	224	2.77e-32	1.53e-30	0.07
24733	ZCCHC7	ZCCHC7	chr9	+	37126308	37126939	37302184	37302228	37120468	37120620	37304184	37304310	24733	247	167	7.01e-25	2.67e-23	0.07
10969	PMVK	PMVK	chr1	-	154901499	154901652	154904827	154904891	154898829	154898959	154909066	154909484	10969	187	247	1.53e-15	3.13e-14	0.07
9210	WASH7P	WASH7P	chr1	-	17232	17368	17605	17742	16857	17055	17914	18061	9210	247	247	4.91e-15	9.71e-14	0.07
29656	PTDSS1	PTDSS1	chr8	+	97332473	97332573	97342440	97342509	97321784	97321850	97343253	97343323	29656	223	192	5.94e-15	1.17e-13	0.07
21848	CEP350	CEP350	chr1	+	180056712	180056852	180059848	180059931	180053152	180053313	180061748	180063751	21848	247	206	1.95e-13	3.36e-12	0.07
357	CCM2	CCM2	chr7	+	45077851	45078025	45112324	45112382	45067232	45067396	45113058	45113170	357	247	181	4.3e-08	4.59e-07	0.07
4326	GUSB	GUSB	chr7	-	65439512	65439691	65441159	65441189	65439281	65439428	65445210	65445396	4326	153	247	7.08e-08	7.4e-07	0.07
10546	GNB2L1	GNB2L1	chr5	-	180666486	180666582	180668531	180668569	180665991	180666125	180669173	180669345	10546	161	219	5.98e-06	4.98e-05	0.07
5204	SFI1	SFI1	chr22	+	32009587	32009841	32010774	32010846	32009339	32009516	32011033	32011265	5204	247	195	6.03e-05	0.000435156	0.07
28491	RPS3	RPS3	chr11	+	75112683	75112749	75115063	75115124	75110534	75110621	75115715	75115912	28491	189	184	0.000665672	0.00403632	0.07
29460	PPM1K	PPM1K	chr4	-	89192151	89192246	89195577	89195606	89189892	89190058	89198294	89198395	29460	152	218	0.00116836	0.00675692	0.07
10410	MS4A7	MS4A7	chr11	+	60150601	60150761	60156862	60157069	60145957	60146137	60160157	60160259	10410	247	247	0.00301753	0.0160652	0.07
4729	SDR39U1	SDR39U1	chr14	-	24910976	24911001	24911383	24911466	24909988	24910132	24911551	24911658	4729	206	148	2.02e-48	2.43e-46	0.071
13422	LOC100131564	LOC100131564	chr1	-	93792158	93792219	93804712	93804831	93791325	93791452	93804913	93805093	13422	242	184	1.37e-38	1.01e-36	0.071
160	TMX2	TMX2	chr11	+	57505307	57505498	57505825	57505902	57505079	57505140	57506135	57506242	160	247	200	2.71e-38	1.96e-36	0.071
24228	USP34	USP34	chr2	-	61417652	61417793	61420035	61420115	61416044	61416204	61430274	61430398	24228	203	247	3.71e-38	2.67e-36	0.071
9666	TCEB3	TCEB3	chr1	+	24082763	24082875	24083442	24083615	24082332	24082513	24086001	24088549	9666	235	247	2.53e-28	1.18e-26	0.071
25314	BPTF	BPTF	chr17	+	65871680	65871860	65882243	65882432	65870932	65871136	65887959	65888150	25314	247	247	2.74e-14	5.07e-13	0.071
2954	TMUB2	TMUB2	chr17	+	42265043	42265111	42265274	42265377	42264353	42264477	42266389	42266956	2954	191	226	2.1e-12	3.34e-11	0.071
15625	C6orf62	C6orf62	chr6	-	24712352	24712440	24712638	24712732	24709004	24709139	24714545	24714668	15625	217	211	2.01e-11	2.98e-10	0.071
21839	KIAA1524	KIAA1524	chr3	-	108300954	108301049	108301823	108301930	108300261	108300358	108303911	108304059	21839	230	218	4.31e-09	5.15e-08	0.071
24366	LETMD1	LETMD1	chr12	+	51445874	51445990	51447560	51447643	51442816	51442968	51450132	51450285	24366	239	206	5.03e-07	4.78e-06	0.071
27723	PPOX	PPOX	chr1	+	161137784	161137917	161138221	161138366	161136889	161137024	161138782	161138973	27723	247	247	4.8e-05	0.000351394	0.071
22847	SEC24C	SEC24C	chr10	+	75510865	75511001	75519379	75519552	75506562	75506762	75519775	75520144	22847	247	247	4.9e-05	0.000357865	0.071
12967	CEP250	CEP250	chr20	+	34082350	34082484	34084405	34084544	34081255	34081399	34085547	34085896	12967	247	247	0.000303696	0.0019637	0.071
11020	MTIF2	MTIF2	chr2	-	55479612	55479675	55481176	55481337	55476530	55476670	55481789	55481961	11020	247	186	0.00575109	0.0287598	0.071
3014	CARD8	CARD8	chr19	-	48745796	48745901	48752779	48752921	48744218	48744320	48753007	48753104	3014	247	228	0.00748961	0.0364108	0.071
20052	EEF1A1	EEF1A1	chr6	-	74228119	74228333	74228703	74228759	74227854	74227965	74228899	74228951	20052	179	247	0.0107342	0.0499506	0.071
6316	CKLF	CKLF	chr16	+	66592092	66592251	66596974	66597120	66586465	66586696	66599788	66600190	6316	247	247	2.08e-36	1.36e-34	0.072
27310	FNBP1	FNBP1	chr9	-	132719638	132719743	132720769	132720832	132691845	132691974	132740743	132740891	27310	186	228	5.78e-25	2.21e-23	0.072
15054	HMGCL	HMGCL	chr1	-	24137225	24137289	24140679	24140828	24134624	24134813	24143164	24143260	15054	247	187	4.41e-22	1.41e-20	0.072
25146	NBPF15	NBPF15	chr1	+	148590552	148590604	148592082	148592134	148589660	148589833	148592790	148592963	25146	175	175	9.34e-17	2.1e-15	0.072
9016	RBX1	RBX1	chr22	+	41360050	41360154	41363802	41363887	41347350	41347480	41368479	41369019	9016	227	208	8.09e-11	1.14e-09	0.072
15740	PMS2P5	PMS2P5	chr7	+	74312262	74312349	74312525	74312628	74310232	74310372	74313767	74313951	15740	210	226	2.02e-10	2.74e-09	0.072
6520	ANKRD36C	ANKRD36C	chr2	-	96576287	96576316	96580022	96580051	96576120	96576193	96581727	96581800	6520	152	152	4.57e-10	6.02e-09	0.072
9305	BCL2L13	BCL2L13	chr22	+	18178906	18178976	18185008	18185152	18171751	18171908	18209442	18213621	9305	193	247	2.84e-08	3.1e-07	0.072
25494	GLMP	GLMP	chr1	-	156263110	156263220	156263408	156263501	156262477	156263000	156263808	156264027	25494	216	233	7.84e-08	8.15e-07	0.072
27035	RTF1	RTF1	chr15	+	41730518	41730629	41745098	41745246	41709301	41709511	41749869	41750074	27035	234	247	4.2e-06	3.57e-05	0.072
22429	PTPRC	PTPRC	chr1	+	198665840	198666038	198670908	198671062	198661475	198661502	198672426	198672501	22429	247	247	8.6e-06	7e-05	0.072
14432	ECHDC2	ECHDC2	chr1	-	53364845	53364896	53373539	53373626	53361581	53362269	53377237	53377325	14432	210	174	1.08e-05	8.66e-05	0.072
10930	TMEM230	TMEM230	chr20	-	5092145	5092251	5092409	5092454	5089977	5090091	5093388	5093733	10930	168	229	1.48e-05	0.000116428	0.072
26817	ECI2	ECI2	chr6	-	4125483	4125604	4126368	4126471	4119419	4119509	4127995	4128065	26817	226	244	8.2e-05	0.00057824	0.072
27663	RBM6	RBM6	chr3	+	50036872	50036946	50084148	50084266	50000008	50000118	50085677	50085752	27663	197	241	0.00010505	0.00073024	0.072
10396	SDCCAG8	SDCCAG8	chr1	+	243579003	243579131	243581301	243581378	243542022	243542165	243589728	243589860	10396	247	200	0.000266444	0.0017392	0.072
24529	ABCD4	ABCD4	chr14	-	74764632	74764772	74766250	74766319	74763035	74763152	74766852	74766971	24529	192	247	0.00186398	0.0103607	0.072
25593	ATXN3	ATXN3	chr14	-	92560089	92560175	92562436	92562481	92559595	92559662	92572872	92572965	25593	168	209	0.00223702	0.0122218	0.072
14761	FUT8	FUT8	chr14	+	65922338	65922436	66028054	66028484	65877309	65878711	66082695	66082811	14761	221	247	0.00359343	0.0187866	0.072
25590	ATXN3	ATXN3	chr14	-	92560089	92560175	92562436	92562481	92559595	92559662	92563017	92563182	25590	168	209	0.00832572	0.0400605	0.072
13530	HACL1	HACL1	chr3	-	15621416	15621552	15624383	15624496	15614665	15614749	15626754	15626849	13530	236	247	5.59e-31	2.9e-29	0.073
8256	PABPC4	PABPC4	chr1	-	40027356	40027459	40027744	40027875	40026484	40026794	40027994	40028088	8256	247	226	7.94e-27	3.38e-25	0.073
14632	PVT1	PVT1	chr8	+	129082405	129082607	129094998	129095094	129001407	129001537	129108763	129108900	14632	247	219	2.06e-19	5.6e-18	0.073
4076	PIGF	PIGF	chr2	-	46809968	46810051	46815213	46815318	46808412	46808730	46819613	46819722	4076	228	206	4.85e-09	5.75e-08	0.073
24057	NSUN6	NSUN6	chr10	-	18898773	18898855	18903376	18903542	18885136	18885256	18905112	18905222	24057	247	205	1.71e-07	1.71e-06	0.073
25979	ISG20	ISG20	chr15	+	89180700	89180760	89182190	89182307	89179397	89179523	89182573	89182825	25979	183	240	1.69e-06	1.51e-05	0.073
681	DHFR	DHFR	chr5	-	79929695	79929811	79933701	79933828	79922044	79924984	79945207	79945313	681	247	239	1.59e-05	0.00012502	0.073
4297	KANSL2	KANSL2	chr12	-	49054250	49054402	49056342	49056437	49048723	49048843	49061475	49061572	4297	218	247	0.00010251	0.000713643	0.073
27161	GALT	GALT	chr9	+	34647471	34647702	34647828	34647958	34647085	34647255	34648330	34648453	27161	247	247	0.00305541	0.0162545	0.073
29322	GON4L	GON4L	chr1	-	155722994	155723205	155724165	155724279	155721750	155722378	155726748	155726868	29322	237	247	0.00550509	0.0276611	0.073
14354	ATP1A1	ATP1A1	chr1	+	116937731	116937870	116939219	116939356	116936152	116936345	116940509	116940660	14354	247	247	0.00961769	0.0454667	0.073
5063	SIGIRR	SIGIRR	chr11	-	406348	406538	406887	406993	405715	406059	407061	407164	5063	229	247	1.63e-30	8.22e-29	0.074
23481	NUP107	NUP107	chr12	+	69121130	69121169	69124889	69125040	69120278	69120397	69125386	69125499	23481	162	247	2.88e-28	1.33e-26	0.074
10058	MGEA5	MGEA5	chr10	-	103553669	103553755	103555591	103555728	103552595	103552700	103557736	103557911	10058	247	209	7.32e-26	2.96e-24	0.074
3687	ULK4	ULK4	chr3	-	41877355	41877463	41923695	41923772	41860914	41860998	41925365	41925444	3687	200	231	6.37e-18	1.58e-16	0.074
14233	GIT2	GIT2	chr12	-	110385060	110385309	110388971	110389114	110376969	110377052	110390896	110391039	14233	247	247	2.28e-14	4.27e-13	0.074
7081	IARS2	IARS2	chr1	+	220315144	220315290	220316285	220316476	220313524	220313631	220318850	220318995	7081	247	247	4.63e-13	7.72e-12	0.074
24869	STRADA	STRADA	chr17	-	61791365	61791468	61803997	61804055	61790765	61790887	61805693	61805773	24869	181	226	4.6e-10	6.06e-09	0.074
23041	NAA16	NAA16	chr13	+	41936866	41937009	41940588	41940642	41936166	41936295	41941574	41941788	23041	247	177	5.71e-08	6.02e-07	0.074
6470	NXPE3	NXPE3	chr3	+	101520078	101520833	101525896	101525970	101504245	101504533	101535638	101535845	6470	247	197	2.04e-07	2.02e-06	0.074
8013	FLT3LG	FLT3LG	chr19	+	49985134	49985322	49985403	49985525	49983808	49983877	49989271	49989488	8013	247	245	2.39e-05	0.000183098	0.074
[truncated: 1,457 more rows]
