# Supplementary material for: Distinct Transcriptional and Alternative Splicing Signatures of Decidual CD4+ T Cells in Early Human Pregnancy
Source: Front Immunol. 2017 Jun 12;8:682. doi: 10.3389/fimmu.2017.00682 (PMC5466981; doi:10.3389/fimmu.2017.00682)
Supplement: Supplementary file 4 [file Data_Sheet_4.xlsx]

## Sheet: Differentially expressed A5SS
ID	GeneID	geneSymbol	chr	strand	longExonStart_0base	longExonEnd	shortES	shortEE	flankingES	flankingEE	ID	IncFormLen	SkipFormLen	PValue	FDR	IncLevelDifference
4021	SDCBP2-AS1	SDCBP2-AS1	chr20	+	1305986	1306426	1305986	1306173	1353721	1353822	4021	247	124	1.50704e-36	2.34178e-34	-0.718
11751	EEF1A1	EEF1A1	chr6	-	74228163	74228306	74228207	74228306	74227752	74227987	11751	167	124	1.67661e-20	8.80786e-19	-0.663
7082	SDHAF2	SDHAF2	chr11	+	61205766	61205834	61205766	61205814	61213412	61214239	7082	143	124	0.00111335	0.0104484	-0.628
12951	AP4B1	AP4B1	chr1	-	114441705	114441831	114441746	114441831	114441339	114441423	12951	164	124	4.99399e-29	4.6659e-27	-0.572
15449	KIAA0753	KIAA0753	chr17	-	6526828	6527008	6526926	6527008	6526201	6526417	15449	221	124	0.00598222	0.0471739	-0.549
2221	DMAP1	DMAP1	chr1	+	44679124	44679334	44679124	44679199	44679420	44679530	2221	247	124	7.83108e-10	1.72799e-08	-0.516
7110	GDAP1	GDAP1	chr8	+	75263508	75263701	75263508	75263556	75272371	75272545	7110	247	124	2.64695e-11	6.76025e-10	-0.513
9718	C1GALT1	C1GALT1	chr7	+	7254672	7254870	7254672	7254865	7273933	7274170	9718	128	124	6.37951e-12	1.71851e-10	-0.5
14860	SGOL1	SGOL1	chr3	-	20227439	20227725	20227550	20227725	20225377	20225526	14860	234	124	8.01166e-82	7.88454e-79	-0.492
4480	THTPA	THTPA	chr14	+	24025190	24026248	24025190	24026243	24027903	24028790	4480	128	124	4.39283e-42	9.00653e-40	-0.487
185	MTFR1L	MTFR1L	chr1	+	26149728	26149930	26149728	26149814	26150134	26150239	185	239	124	1.62138e-10	3.86045e-09	-0.471
17551	SENP1	SENP1	chr12	-	48499184	48499775	48499239	48499775	48495251	48495299	17551	178	124	6.41277e-19	2.97689e-17	-0.469
16431	TMCO1	TMCO1	chr1	-	165737718	165738159	165737995	165738159	165737428	165737506	16431	247	124	1.26814e-15	4.63374e-14	-0.466
16280	LOC148413	LOC148413	chr1	+	1334909	1335069	1334909	1335065	1335537	1335683	16280	127	124	0.000941751	0.00892306	-0.466
5474	SPIN2B	SPIN2B	chrX	-	57147670	57147989	57147725	57147989	57146837	57147064	5474	178	124	2.03608e-13	6.28801e-12	-0.457
13840	ATXN2L	ATXN2L	chr16	+	28847253	28847497	28847253	28847443	28848048	28848558	13840	177	124	7.93311e-07	1.25653e-05	-0.456
11762	EEF1A1	EEF1A1	chr6	-	74228126	74228285	74228207	74228285	74227752	74227987	11762	204	124	1.2574e-17	5.33384e-16	-0.445
15230	ALDH1A1	ALDH1A1	chr9	-	75520873	75520948	75520929	75520948	75515577	75516196	15230	179	124	1.05029e-79	9.69023e-77	-0.439
17531	RBM25	RBM25	chr14	+	73555077	73555182	73555077	73555178	73563622	73563808	17531	127	124	0.0026012	0.0224686	-0.437
5551	ZNF79	ZNF79	chr9	+	130190830	130190961	130190830	130190939	130191110	130191199	5551	145	124	2.65046e-05	0.000333272	-0.436
18097	SETDB1	SETDB1	chr1	+	150898814	150898993	150898814	150898824	150900179	150900450	18097	247	124	0.00476249	0.0386498	-0.434
15076	PHKG2	PHKG2	chr16	+	30762506	30762580	30762506	30762538	30764552	30764618	15076	165	124	2.73046e-07	4.55962e-06	-0.433
12207	C1orf109	C1orf109	chr1	-	38155887	38156267	38156005	38156267	38155329	38155555	12207	241	124	2.33346e-24	1.60217e-22	-0.414
7042	VPS33B	VPS33B	chr15	-	91553014	91553076	91553030	91553076	91551099	91551194	7042	139	124	1.87615e-09	3.95653e-08	-0.414
9593	PSME2	PSME2	chr14	-	24614451	24614671	24614587	24614671	24613608	24613677	9593	247	124	0.00148355	0.0135521	-0.411
2998	AMMECR1L	AMMECR1L	chr2	-	128628335	128628502	128628387	128628502	128627027	128627118	2998	175	124	3.64653e-07	6.00112e-06	-0.404
8993	ABCG1	ABCG1	chr21	+	43707998	43708183	43707998	43708147	43708320	43708422	8993	159	124	6.11018e-11	1.49583e-09	-0.399
11921	SETDB2	SETDB2	chr13	+	50054354	50054517	50054354	50054499	50055082	50055252	11921	141	124	2.85143e-07	4.75625e-06	-0.389
4569	POLL	POLL	chr10	-	103344358	103344676	103344634	103344676	103343344	103343438	4569	247	124	2.03917e-45	5.28109e-43	-0.384
17294	KIAA0195	KIAA0195	chr17	+	73487771	73487981	73487771	73487933	73488554	73488870	17294	171	124	5.98203e-09	1.19333e-07	-0.38
14857	ZCCHC7	ZCCHC7	chr9	+	37120468	37120628	37120468	37120620	37126308	37126939	14857	131	124	0.000702998	0.00684091	-0.372
17586	HCG18	HCG18	chr6	-	30293927	30294933	30294130	30294933	30263908	30264014	17586	247	124	8.45229e-07	1.33447e-05	-0.371
15312	CPSF7	CPSF7	chr11	-	61188525	61188729	61188663	61188729	61187941	61188045	15312	247	124	0.00152314	0.0138708	-0.366
9187	RAD52	RAD52	chr12	-	1023576	1023698	1023596	1023698	1023059	1023287	9187	143	124	7.09404e-22	4.09071e-20	-0.36
15931	PTMA	PTMA	chr2	+	232576066	232576126	232576066	232576090	232576623	232576647	15931	159	124	1.50896e-07	2.58413e-06	-0.355
14532	LST1	LST1	chr6	+	31554475	31554716	31554475	31554584	31554976	31555099	14532	247	124	3.13523e-06	4.53303e-05	-0.346
5434	HPS5	HPS5	chr11	-	18343492	18343721	18343623	18343721	18333460	18333571	5434	247	124	0.00374178	0.0311716	-0.346
17557	CEP170	CEP170	chr1	-	243305587	243305765	243305617	243305765	243303238	243303409	17557	153	124	8.5956e-09	1.68287e-07	-0.344
11950	POLM	POLM	chr7	-	44118338	44118410	44118354	44118410	44117920	44118037	11950	139	124	2.09941e-08	3.99375e-07	-0.343
16111	C4orf29	C4orf29	chr4	+	128922870	128922919	128922870	128922915	128930074	128930153	16111	127	124	1.77112e-18	8.02e-17	-0.342
13855	C10orf2	C10orf2	chr10	+	102750192	102750420	102750192	102750300	102750625	102750811	13855	243	124	1.98641e-05	0.000254102	-0.34
3855	SEMA4D	SEMA4D	chr9	-	92033143	92033352	92033277	92033352	92032970	92033033	3855	247	124	5.43077e-11	1.34062e-09	-0.333
17559	METTL21A	METTL21A	chr2	-	208489785	208490055	208489988	208490055	208488952	208489128	17559	247	124	8.51267e-15	2.94295e-13	-0.327
17998	YBEY	YBEY	chr21	+	47706266	47706651	47706266	47706329	47706783	47707037	17998	247	124	0.000844055	0.00807514	-0.327
7347	PRCC	PRCC	chr1	+	156760858	156760954	156760858	156760925	156761488	156761584	7347	152	124	1.91626e-06	2.86894e-05	-0.32
10963	NR4A2	NR4A2	chr2	-	157184362	157184526	157184437	157184526	157183229	157183432	10963	198	124	3.47806e-06	4.97993e-05	-0.319
3089	MYO9B	MYO9B	chr19	+	17313650	17313813	17313650	17313692	17313955	17314067	3089	244	124	6.21519e-14	1.99021e-12	-0.315
13118	CYB5D2	CYB5D2	chr17	+	4046461	4046639	4046461	4046607	4053184	4053325	13118	155	124	1.43084e-05	0.000187086	-0.315
14794	CPNE1	CPNE1	chr20	-	34214484	34214725	34214656	34214725	34213952	34214303	14794	247	124	8.69384e-05	0.00101534	-0.313
13837	ATXN2L	ATXN2L	chr16	+	28847253	28847497	28847253	28847443	28848071	28848558	13837	177	124	2.64012e-05	0.000332254	-0.309
13685	TBC1D10C	TBC1D10C	chr11	+	67171383	67171551	67171383	67171428	67171661	67171741	13685	246	124	3.74131e-05	0.00045986	-0.309
13085	HELQ	HELQ	chr4	-	84376421	84377036	84376660	84377036	84373018	84375098	13085	247	124	9.26177e-41	1.73066e-38	-0.308
11377	RAB21	RAB21	chr12	+	72175810	72176005	72175810	72175865	72176349	72176438	11377	247	124	2.10543e-29	2.04476e-27	-0.308
9793	PIGA	PIGA	chrX	-	15349337	15350114	15349995	15350114	15344035	15344168	9793	247	124	1.91781e-12	5.38225e-11	-0.306
15722	SLC50A1	SLC50A1	chr1	+	155108774	155108872	155108774	155108852	155110454	155110574	15722	143	124	1.04518e-05	0.00013925	-0.305
3039	INO80E	INO80E	chr16	+	30014970	30015106	30014970	30014991	30015888	30015978	3039	238	124	8.42238e-06	0.000113856	-0.304
400	CNOT6L	CNOT6L	chr4	-	78740386	78740544	78740457	78740544	78697304	78697546	400	194	124	0.00104975	0.00987665	-0.304
17570	DVL2	DVL2	chr17	-	7133364	7133474	7133376	7133474	7133126	7133262	17570	135	124	2.95446e-25	2.2366e-23	-0.303
8056	ASCC2	ASCC2	chr22	-	30230430	30230539	30230477	30230539	30228233	30228331	8056	170	124	5.57497e-20	2.78976e-18	-0.301
8326	TCEB3-AS1	TCEB3-AS1	chr1	-	24098757	24098916	24098761	24098916	24098600	24098656	8326	127	124	3.50878e-06	5.01905e-05	-0.294
4626	GTF3A	GTF3A	chr13	+	28000390	28000563	28000390	28000478	28001228	28001329	4626	208	124	0.00580071	0.0459143	-0.29
16216	EPS15L1	EPS15L1	chr19	-	16472589	16472795	16472696	16472795	16466054	16466662	16216	230	124	1.71458e-17	7.17015e-16	-0.288
13700	ZNF266	ZNF266	chr19	-	9529437	9529571	9529441	9529571	9529180	9529307	13700	127	124	0.000820596	0.00786599	-0.283
12308	RABGGTB	RABGGTB	chr1	+	76252384	76252601	76252384	76252482	76253181	76253289	12308	242	124	1.85488e-05	0.000238724	-0.28
5152	BTN2A2	BTN2A2	chr6	+	26383323	26383527	26383323	26383472	26384019	26384143	5152	178	124	0.00015753	0.00175506	-0.275
10401	GTF3C1	GTF3C1	chr16	-	27475640	27475845	27475715	27475845	27474861	27474913	10401	198	124	2.44071e-07	4.09429e-06	-0.273
16983	MAPKAPK3	MAPKAPK3	chr3	+	50654561	50654672	50654561	50654657	50654944	50655215	16983	138	124	7.52117e-06	0.000102613	-0.267
17601	CC2D1A	CC2D1A	chr19	+	14030611	14030764	14030611	14030752	14031369	14031481	17601	135	124	3.10359e-19	1.48269e-17	-0.263
5452	SPEF2	SPEF2	chr5	+	35694389	35694465	35694389	35694450	35695836	35695898	5452	138	124	3.9311e-25	2.91613e-23	-0.261
17451	WBSCR22	WBSCR22	chr7	+	73098096	73098330	73098096	73098231	73100965	73101061	17451	222	124	7.70935e-10	1.70367e-08	-0.26
15452	FPGS	FPGS	chr9	+	130569864	130570054	130569864	130569967	130570512	130570590	15452	210	124	1.86442e-05	0.000239743	-0.26
8174	ELMOD3	ELMOD3	chr2	+	85582677	85582839	85582677	85582721	85584089	85584213	8174	241	124	7.26799e-06	9.92508e-05	-0.258
16560	METAP1D	METAP1D	chr2	+	172864803	172864966	172864803	172864916	172926225	172926383	16560	173	124	0.000294939	0.00311883	-0.257
13084	HELQ	HELQ	chr4	-	84376549	84377036	84376660	84377036	84373018	84375098	13084	234	124	0.00040383	0.00412265	-0.254
9457	CDC16	CDC16	chr13	+	115024809	115025039	115024809	115024873	115028353	115028489	9457	247	124	0.000132534	0.00149121	-0.252
9028	NUP98	NUP98	chr11	-	3781717	3781856	3781768	3781856	3774545	3774638	9028	174	124	2.80287e-44	6.67354e-42	-0.248
2614	ARMCX5-GPRASP2	ARMCX5-GPRASP2	chrX	+	101854639	101854787	101854639	101854775	101856391	101856437	2614	135	124	8.5429e-94	1.57638e-90	-0.245
10541	LIN54	LIN54	chr4	-	83905313	83906029	83905976	83906029	83900035	83900159	10541	247	124	2.73866e-05	0.000343192	-0.245
10270	AMZ2	AMZ2	chr17	+	66244144	66244303	66244144	66244227	66244780	66244846	10270	199	124	1.61701e-17	6.78135e-16	-0.244
15849	RPL23AP7	RPL23AP7	chr2	-	114384457	114384715	114384614	114384715	114383185	114383306	15849	247	124	0.00495682	0.0400288	-0.244
13004	BTN3A3	BTN3A3	chr6	+	26440699	26440947	26440699	26440876	26443609	26443670	13004	194	124	6.37735e-12	1.71851e-10	-0.243
4520	ZNF7	ZNF7	chr8	+	146054427	146054611	146054427	146054475	146054862	146054989	4520	247	124	2.3926e-06	3.52491e-05	-0.243
4641	TM2D2	TM2D2	chr8	-	38853731	38854041	38853937	38854041	38852836	38853313	4641	247	124	0.000133805	0.00150436	-0.243
3911	HSCB	HSCB	chr22	+	29140602	29140697	29140602	29140692	29147228	29147276	3911	128	124	1.35977e-32	1.64532e-30	-0.242
2128	TSFM	TSFM	chr12	+	58176527	58176698	58176527	58176641	58176892	58177066	2128	180	124	0.000735798	0.00712916	-0.238
11520	STK19	STK19	chr6	+	31947190	31947354	31947190	31947330	31948227	31948325	11520	147	124	6.14389e-39	1.06701e-36	-0.235
1581	WASH1	WASH1	chr9	-	16964	17166	16968	17166	16717	16876	1581	127	124	0.00226453	0.0198039	-0.235
2613	CBWD2	CBWD2	chr2	+	114214641	114214793	114214641	114214781	114218249	114218296	2613	135	124	3.68511e-11	9.22026e-10	-0.234
3013	SSR4	SSR4	chrX	+	153061117	153061316	153061117	153061259	153061888	153062007	3013	180	124	0.000155408	0.00173404	-0.231
12590	C21orf62-AS1	C21orf62-AS1	chr21	+	34144410	34144631	34144410	34144619	34157107	34157230	12590	135	124	6.15024e-43	1.33514e-40	-0.226
2180	ZDHHC4	ZDHHC4	chr7	+	6622936	6623175	6622936	6623122	6624646	6624891	2180	176	124	2.40286e-12	6.73074e-11	-0.225
2470	ARHGAP24	ARHGAP24	chr4	+	86491674	86491874	86491674	86491872	86643037	86643125	2470	125	124	0.000847393	0.00810182	-0.223
17870	PDS5B	PDS5B	chr13	+	33338626	33338732	33338626	33338726	33344258	33344698	17870	129	124	0.00333836	0.0281123	-0.223
11428	WDR3	WDR3	chr1	+	118472371	118472547	118472371	118472405	118475910	118476012	11428	247	124	4.879e-09	9.82588e-08	-0.222
7714	SLC39A11	SLC39A11	chr17	-	71088633	71088853	71088749	71088853	71084795	71084914	7714	239	124	5.98121e-07	9.62864e-06	-0.222
11431	ZCCHC9	ZCCHC9	chr5	+	80597401	80597874	80597401	80597489	80600559	80600960	11431	247	124	0.00580639	0.0459346	-0.222
8284	SMC1A	SMC1A	chrX	-	53448844	53448990	53448963	53448990	53441929	53442118	8284	242	124	6.17594e-09	1.23035e-07	-0.221
15716	MBD1	MBD1	chr18	-	47797678	47797910	47797838	47797910	47795215	47796188	15716	247	124	8.38231e-43	1.79333e-40	-0.22
9791	PIGA	PIGA	chrX	-	15349337	15350114	15349711	15350114	15344035	15344168	9791	247	124	0.00134	0.0123247	-0.219
12691	KAT6B	KAT6B	chr10	+	76735156	76736088	76735156	76735539	76737073	76737195	12691	247	124	1.51447e-19	7.33005e-18	-0.218
6304	PLEKHB2	PLEKHB2	chr2	+	131890474	131890588	131890474	131890564	131897742	131897848	6304	147	124	1.94561e-42	4.10301e-40	-0.214
3912	HSCB	HSCB	chr22	+	29140602	29140697	29140602	29140692	29141851	29141996	3912	128	124	0.000123593	0.001397	-0.214
11050	SSBP1	SSBP1	chr7	+	141438120	141438393	141438120	141438303	141438923	141438990	11050	213	124	3.35699e-19	1.59344e-17	-0.211
15751	CNOT8	CNOT8	chr5	+	154238078	154238376	154238078	154238328	154242766	154242955	15751	171	124	1.28541e-10	3.09042e-09	-0.21
12164	WHSC1L1	WHSC1L1	chr8	-	38138984	38139101	38139017	38139101	38137057	38137199	12164	156	124	1.83704e-12	5.1654e-11	-0.208
17433	TRIM37	TRIM37	chr17	-	57152990	57153075	57153007	57153075	57148183	57148308	17433	140	124	6.82522e-22	3.98237e-20	-0.207
15323	PSMB9	PSMB9	chr6	+	32823914	32824131	32823914	32823982	32825781	32825911	15323	247	124	0.000122107	0.00138338	-0.207
4049	ALG3	ALG3	chr3	-	183966532	183966759	183966569	183966759	183963500	183963600	4049	160	124	6.71116e-05	0.000796384	-0.206
15475	PBK	PBK	chr8	-	27695168	27695612	27695226	27695612	27690572	27690650	15475	181	124	2.00036e-21	1.11853e-19	-0.204
1071	TNFSF13B	TNFSF13B	chr13	+	108955123	108955364	108955123	108955241	108955600	108955713	1071	246	124	1.08093e-09	2.32943e-08	-0.204
3388	FOXN3	FOXN3	chr14	-	89656727	89656793	89656730	89656793	89647044	89647150	3388	126	124	4.87101e-05	0.000587466	-0.203
3014	SSR4	SSR4	chrX	+	153061117	153061311	153061117	153061259	153061888	153062007	3014	175	124	0.000441823	0.00446115	-0.203
13038	CASP3	CASP3	chr4	-	185569618	185569785	185569656	185569785	185559554	185559622	13038	161	124	0.00298059	0.0253746	-0.202
1076	SUGP2	SUGP2	chr19	-	19104446	19104608	19104456	19104608	19101696	19101958	1076	133	124	1.17528e-11	3.09813e-10	-0.2
11666	EEF1A1	EEF1A1	chr6	-	74228241	74228463	74228461	74228463	74227854	74227965	11666	247	124	6.97995e-06	9.55825e-05	-0.2
17308	FXYD5	FXYD5	chr19	+	35657044	35657210	35657044	35657074	35660468	35660788	17308	247	124	1.33132e-05	0.000174848	-0.2
16812	XPA	XPA	chr9	-	100459402	100459691	100459505	100459691	100455930	100456041	16812	226	124	0.000527127	0.00524356	-0.199
1901	METTL23	METTL23	chr17	+	74722911	74723295	74722911	74723260	74729059	74729297	1901	158	124	0.00462802	0.037662	-0.199
1079	CABIN1	CABIN1	chr22	+	24572078	24572243	24572078	24572149	24573471	24573785	1079	217	124	1.28656e-90	1.89921e-87	-0.195
2775	POLD4	POLD4	chr11	-	67120834	67121067	67121009	67121067	67120458	67120548	2775	247	124	1.5403e-28	1.38646e-26	-0.195
10285	S100A6	S100A6	chr1	-	153508592	153508717	153508605	153508717	153507677	153507836	10285	136	124	6.70814e-27	5.6586e-25	-0.195
572	SCIMP	SCIMP	chr17	-	5126627	5126751	5126648	5126751	5124581	5124645	572	144	124	5.16769e-07	8.40148e-06	-0.194
13192	MSH5-SAPCD1	MSH5-SAPCD1	chr6	+	31731191	31731332	31731191	31731327	31731840	31731936	13192	128	124	1.58664e-12	4.49559e-11	-0.192
15291	FGD5-AS1	FGD5-AS1	chr3	-	14988616	14989012	14988620	14989012	14984285	14987661	15291	127	124	0.00131609	0.0121422	-0.192
11336	RASSF7	RASSF7	chr11	+	563188	563347	563188	563317	563557	564025	11336	153	124	8.11215e-06	0.000109965	-0.191
16184	B4GALT4	B4GALT4	chr3	-	118937496	118937619	118937558	118937619	118935144	118935191	16184	185	124	0.000112616	0.00128472	-0.19
11113	TTC28-AS1	TTC28-AS1	chr22	+	28318005	28318215	28318005	28318166	28320334	28320951	11113	172	124	0.0033938	0.0285628	-0.19
1723	DAGLB	DAGLB	chr7	-	6474392	6474651	6474424	6474651	6472467	6472590	1723	155	124	8.62643e-23	5.48894e-21	-0.186
10273	AMZ2	AMZ2	chr17	+	66244144	66244251	66244144	66244227	66244780	66244846	10273	147	124	5.12077e-16	1.92348e-14	-0.186
8087	CIC	CIC	chr19	+	42798324	42798456	42798324	42798450	42798755	42798887	8087	129	124	1.87918e-21	1.05477e-19	-0.185
14161	TATDN2	TATDN2	chr3	+	10320568	10320747	10320568	10320718	10320904	10322906	14161	152	124	3.02067e-06	4.38458e-05	-0.184
10507	C14orf119	C14orf119	chr14	+	23565034	23565230	23565034	23565159	23566866	23569665	10507	194	124	0.000644027	0.00633386	-0.183
12206	RRNAD1	RRNAD1	chr1	+	156703800	156704285	156703800	156703844	156705516	156705701	12206	247	124	1.07716e-30	1.10424e-28	-0.182
17397	RPS3	RPS3	chr11	+	75112683	75112749	75112683	75112738	75115825	75115912	17397	134	124	7.20199e-06	9.84405e-05	-0.182
4928	VRK2	VRK2	chr2	+	58273776	58274003	58273776	58273956	58275961	58276102	4928	170	124	1.18472e-22	7.47388e-21	-0.177
280	MRPL10	MRPL10	chr17	-	45908676	45908907	45908825	45908907	45905866	45906036	280	247	124	1.99353e-24	1.38814e-22	-0.176
5499	TXNRD1	TXNRD1	chr12	+	104680459	104681124	104680459	104680887	104705067	104705190	5499	247	124	0.00217725	0.0190632	-0.173
16750	RBM6	RBM6	chr3	+	50098954	50099181	50098954	50098980	50099394	50099541	16750	247	124	1.59055e-16	6.1145e-15	-0.172
16958	HPS4	HPS4	chr22	-	26879639	26879829	26879730	26879829	26877687	26878206	16958	214	124	1.75911e-05	0.000227191	-0.172
13090	WDR25	WDR25	chr14	+	100842754	100842841	100842754	100842832	100847246	100848083	13090	132	124	4.50273e-08	8.23659e-07	-0.171
14923	GOLGA2P5	GOLGA2P5	chr12	-	100552456	100552651	100552575	100552651	100551774	100551855	14923	242	124	0.00566703	0.0449767	-0.17
15909	C1D	C1D	chr2	-	68290076	68290159	68290089	68290159	68274304	68274451	15909	136	124	1.35973e-33	1.68676e-31	-0.169
10794	SYPL1	SYPL1	chr7	-	105732993	105733115	105733009	105733115	105730813	105732385	10794	139	124	5.17328e-10	1.1767e-08	-0.169
2574	CCNK	CCNK	chr14	+	99947738	99947951	99947738	99947816	99958962	99959211	2574	247	124	2.25503e-08	4.27327e-07	-0.169
3018	SSR4	SSR4	chrX	+	153061117	153061311	153061117	153061208	153061888	153062007	3018	226	124	8.45654e-06	0.000114173	-0.168
12377	UQCRB	UQCRB	chr8	-	97243453	97243743	97243606	97243743	97238903	97243360	12377	247	124	2.83352e-06	4.13734e-05	-0.167
1924	LOC100506023	LOC100506023	chr1	-	173445770	173446294	173446147	173446294	173431462	173431593	1924	247	124	8.73309e-05	0.00101911	-0.167
2772	POLD4	POLD4	chr11	-	67120773	67121067	67121009	67121067	67120458	67120548	2772	247	124	1.88716e-11	4.88831e-10	-0.166
5444	FCHSD1	FCHSD1	chr5	-	141024425	141024509	141024475	141024509	141024139	141024257	5444	173	124	3.89993e-51	1.30843e-48	-0.165
3649	NUTM2B-AS1	NUTM2B-AS1	chr10	-	81568514	81568588	81568518	81568588	81565794	81565878	3649	127	124	2.96549e-12	8.19785e-11	-0.165
7456	AP4M1	AP4M1	chr7	+	99703581	99703738	99703581	99703626	99703863	99703914	7456	235	124	3.82236e-09	7.82602e-08	-0.165
10254	ULK3	ULK3	chr15	-	75130606	75130685	75130610	75130685	75130492	75130533	10254	127	124	0.00261157	0.0225318	-0.163
8999	ZNF302	ZNF302	chr19	+	35168543	35169008	35168543	35168738	35169641	35169718	8999	247	124	0.0034728	0.0291447	-0.162
11617	EEF1A1	EEF1A1	chr6	-	74228692	74228787	74228765	74228787	74228454	74228556	11617	196	124	9.20301e-20	4.55889e-18	-0.161
16596	GAPVD1	GAPVD1	chr9	+	128109097	128109274	128109097	128109220	128111668	128111798	16596	177	124	4.35655e-17	1.75235e-15	-0.161
18188	IFI16	IFI16	chr1	+	159023322	159023493	159023322	159023416	159024610	159024945	18188	200	124	0.00376138	0.031282	-0.161
8647	RNF8	RNF8	chr6	+	37342395	37342517	37342395	37342485	37344701	37344809	8647	155	124	1.17261e-07	2.04128e-06	-0.158
11052	SSBP1	SSBP1	chr7	+	141438120	141438375	141438120	141438303	141438923	141438990	11052	195	124	0.00130167	0.0120396	-0.158
8110	NCK1	NCK1	chr3	+	136581049	136581195	136581049	136581161	136646825	136647069	8110	157	124	6.00313e-05	0.000714663	-0.156
11992	SVIL-AS1	SVIL-AS1	chr10	+	29698462	29698612	29698462	29698587	29704285	29704341	11992	148	124	0.00178214	0.0159829	-0.156
14852	ZCCHC7	ZCCHC7	chr9	+	37120468	37120624	37120468	37120620	37126308	37126939	14852	127	124	1.82255e-14	6.03239e-13	-0.153
6407	TGDS	TGDS	chr13	-	95243106	95243197	95243110	95243197	95235347	95235490	6407	127	124	6.95466e-76	5.13323e-73	-0.151
8956	BCS1L	BCS1L	chr2	+	219526128	219526366	219526128	219526243	219526481	219526652	8956	246	124	7.58744e-10	1.67925e-08	-0.151
10520	RTEL1	RTEL1	chr20	+	62326680	62327003	62326680	62326833	62327130	62327606	10520	247	124	0.000651634	0.0063959	-0.15
9650	KBTBD2	KBTBD2	chr7	-	32919046	32919554	32919312	32919554	32914603	32914769	9650	247	124	0.00133778	0.0123119	-0.15
16254	ZSCAN26	ZSCAN26	chr6	+	28239631	28240113	28239631	28239712	28240446	28240564	16254	247	124	6.16856e-17	2.45446e-15	-0.149
13827	BAG6	BAG6	chr6	-	31620176	31620477	31620289	31620477	31619432	31619553	13827	236	124	7.29017e-05	0.000858572	-0.149
4389	PIAS3	PIAS3	chr1	+	145583914	145584048	145583914	145584017	145584128	145584297	4389	154	124	7.46252e-36	1.11275e-33	-0.148
6002	DNAJB12	DNAJB12	chr10	-	74095537	74095689	74095543	74095689	74092587	74094375	6002	129	124	9.34076e-20	4.61165e-18	-0.148
14599	MADD	MADD	chr11	+	47317046	47317130	47317046	47317127	47317447	47317606	14599	126	124	1.7422e-06	2.627e-05	-0.148
7470	MGRN1	MGRN1	chr16	+	4714709	4714933	4714709	4714776	4715102	4715152	7470	247	124	1.52085e-05	0.000197978	-0.148
8135	TUBB	TUBB	chr6	+	30689325	30689772	30689325	30689675	30690313	30690422	8135	220	124	1.46314e-38	2.5115e-36	-0.147
838	HSPA8	HSPA8	chr11	-	122929524	122929538	122929528	122929538	122928199	122928536	838	127	124	0.00372357	0.031055	-0.147
7157	SLC20A2	SLC20A2	chr8	-	42323243	42323435	42323294	42323435	42320522	42320608	7157	174	124	2.29967e-20	1.19115e-18	-0.146
8697	DFFB	DFFB	chr1	+	3775281	3775430	3775281	3775408	3782375	3782564	8697	145	124	3.86125e-08	7.09835e-07	-0.145
3220	C11orf57	C11orf57	chr11	+	111946290	111946408	111946290	111946367	111948938	111949039	3220	164	124	1.999e-11	5.14996e-10	-0.144
16581	MLLT10	MLLT10	chr10	+	21823100	21823449	21823100	21823423	21823573	21823733	16581	149	124	9.16208e-11	2.22086e-09	-0.143
6860	RAP1A	RAP1A	chr1	+	112170091	112170185	112170091	112170181	112233955	112234039	6860	127	124	8.85299e-38	1.4684e-35	-0.142
15457	LINC00892	LINC00892	chrX	+	135722932	135723130	135722932	135722999	135724261	135724588	15457	247	124	3.05255e-14	1.00137e-12	-0.141
2622	RC3H2	RC3H2	chr9	-	125613359	125613508	125613378	125613508	125611731	125612101	2622	142	124	8.11936e-12	2.17134e-10	-0.141
12006	TANK	TANK	chr2	+	161993465	161993677	161993465	161993574	162036124	162036272	12006	226	124	9.27636e-124	4.56459e-120	-0.14
15454	LINC00892	LINC00892	chrX	+	135722932	135723069	135722932	135722999	135724261	135724588	15454	193	124	9.0842e-40	1.61567e-37	-0.14
17259	STAT6	STAT6	chr12	-	57503723	57503893	57503825	57503893	57501945	57502082	17259	225	124	8.20528e-09	1.61072e-07	-0.14
8955	BCS1L	BCS1L	chr2	+	219526108	219526268	219526108	219526243	219526481	219526652	8955	148	124	1.31812e-35	1.90765e-33	-0.139
2144	DDX17	DDX17	chr22	-	38883877	38883994	38883883	38883994	38879442	38882445	2144	129	124	4.75797e-34	6.10758e-32	-0.139
17266	LRRFIP1	LRRFIP1	chr2	+	238680723	238680841	238680723	238680825	238681508	238681588	17266	139	124	3.93715e-10	9.10974e-09	-0.139
6284	OCIAD1	OCIAD1	chr4	+	48833243	48833448	48833243	48833270	48834636	48834778	6284	247	124	1.32898e-05	0.000174696	-0.139
6804	UBL7	UBL7	chr15	-	74753372	74753529	74753498	74753529	74751024	74751237	6804	247	124	0.00390703	0.032257	-0.139
13730	ZNF131	ZNF131	chr5	+	43161350	43161715	43161350	43161708	43161810	43162033	13730	130	124	1.25293e-33	1.56743e-31	-0.137
16230	XAF1	XAF1	chr17	+	6663004	6663200	6663004	6663037	6663724	6663920	16230	247	124	0.00106108	0.00997054	-0.137
11474	UBL7-AS1	UBL7-AS1	chr15	+	74753605	74754439	74753605	74754372	74758376	74758471	11474	190	124	9.11338e-10	1.98132e-08	-0.136
8904	E4F1	E4F1	chr16	+	2283438	2283652	2283438	2283648	2283882	2283991	8904	127	124	3.17554e-05	0.000393266	-0.135
8793	LINC01000	LINC01000	chr7	+	128281294	128281444	128281294	128281433	128282270	128282335	8793	134	124	0.000102517	0.00118047	-0.133
2316	PLK3	PLK3	chr1	+	45270010	45270233	45270010	45270173	45270321	45270451	2316	183	124	0.000267014	0.00285418	-0.132
16618	PUM2	PUM2	chr2	-	20457997	20458132	20458003	20458132	20455793	20455931	16618	129	124	2.42472e-05	0.000306716	-0.131
8944	LPP	LPP	chr3	+	187925987	187926173	187925987	187926106	187943192	187943315	8944	190	124	7.29057e-25	5.24992e-23	-0.13
668	NMRAL1	NMRAL1	chr16	-	4524410	4524651	4524423	4524651	4524093	4524167	668	136	124	3.02108e-10	7.07892e-09	-0.13
15633	WDR20	WDR20	chr14	+	102606188	102606545	102606188	102606324	102661274	102661457	15633	247	124	1.24809e-07	2.15741e-06	-0.13
7421	USP21	USP21	chr1	+	161133667	161133771	161133667	161133712	161133953	161134040	7421	182	124	1.10012e-54	4.38917e-52	-0.129
8572	IL15	IL15	chr4	+	142557748	142558377	142557748	142557901	142577338	142577460	8572	247	124	0.00303205	0.0257636	-0.128
2104	UFD1L	UFD1L	chr22	-	19462992	19463090	19463018	19463090	19462426	19462623	2104	149	124	7.01732e-25	5.10294e-23	-0.127
2751	FAM160A2	FAM160A2	chr11	-	6239787	6239993	6239829	6239993	6238600	6239380	2751	165	124	2.07576e-24	1.43861e-22	-0.126
4535	BIRC6	BIRC6	chr2	+	32696081	32696219	32696081	32696192	32698179	32698307	4535	150	124	4.30837e-67	2.89092e-64	-0.125
15458	LINC00892	LINC00892	chrX	+	135722932	135723032	135722932	135722999	135724261	135724588	15458	156	124	2.99472e-59	1.52442e-56	-0.125
1896	METTL23	METTL23	chr17	+	74722911	74723295	74722911	74723260	74725771	74725876	1896	158	124	3.58131e-14	1.16448e-12	-0.125
9607	XBP1	XBP1	chr22	-	29195029	29195141	29195044	29195141	29193064	29193193	9607	138	124	1.06016e-07	1.85428e-06	-0.125
6705	CCDC90B	CCDC90B	chr11	-	82996915	82997450	82997142	82997450	82991183	82991303	6705	247	124	7.92645e-05	0.00093161	-0.125
12973	WWP1	WWP1	chr8	+	87447680	87447767	87447680	87447756	87447861	87447933	12973	134	124	4.61187e-30	4.60003e-28	-0.123
2547	PPP1R11	PPP1R11	chr6	+	30034931	30035068	30034931	30035006	30036366	30036475	2547	185	124	1.62508e-26	1.33275e-24	-0.123
2312	TMIGD2	TMIGD2	chr19	-	4294563	4294677	4294575	4294677	4292224	4292882	2312	135	124	6.5484e-06	9.00069e-05	-0.123
17031	PAPD5	PAPD5	chr16	+	50257084	50257311	50257084	50257298	50258567	50258694	17031	136	124	2.95009e-08	5.51256e-07	-0.122
17460	PTGS1	PTGS1	chr9	+	125148724	125149011	125148724	125148900	125152476	125152624	17460	234	124	0.00114022	0.0106599	-0.122
2611	CBWD2	CBWD2	chr2	+	114214641	114214786	114214641	114214781	114218249	114218296	2611	128	124	0.000815579	0.00782808	-0.121
12548	NHLRC3	NHLRC3	chr13	+	39612447	39612860	39612447	39612602	39613272	39613425	12548	247	124	1.76914e-25	1.3818e-23	-0.12
7625	EIF4H	EIF4H	chr7	+	73604151	73604346	73604151	73604248	73604576	73604636	7625	221	124	3.05387e-17	1.24879e-15	-0.12
5471	FAN1	FAN1	chr15	+	31196075	31196227	31196075	31196214	31196714	31198100	5471	136	124	1.44469e-07	2.48271e-06	-0.119
17051	C11orf74	C11orf74	chr11	+	36616042	36616311	36616042	36616191	36631630	36631789	17051	243	124	1.85093e-06	2.77395e-05	-0.119
7763	EXOC1	EXOC1	chr4	+	56719815	56720119	56719815	56719963	56724479	56724613	7763	247	124	1.07482e-16	4.20863e-15	-0.118
13825	BAG6	BAG6	chr6	-	31620176	31620477	31620200	31620477	31619432	31619553	13825	147	124	0.00143002	0.0130874	-0.118
12943	STT3A	STT3A	chr11	+	125478003	125478184	125478003	125478138	125479328	125479484	12943	169	124	0.00380588	0.0315987	-0.118
2026	TRMT2B	TRMT2B	chrX	-	100297030	100297301	100297221	100297301	100296305	100296360	2026	247	124	0.0040159	0.0330266	-0.118
7509	MSTO1	MSTO1	chr1	+	155581006	155581146	155581006	155581082	155581339	155581394	7509	187	124	1.39058e-15	5.05608e-14	-0.117
499	EFHC1	EFHC1	chr6	+	52288743	52288965	52288743	52288879	52303101	52303252	499	209	124	7.85444e-37	1.24674e-34	-0.116
9299	DDX49	DDX49	chr19	+	19031642	19031891	19031642	19031718	19032471	19032557	9299	247	124	2.99548e-05	0.000372844	-0.116
6285	OCIAD1	OCIAD1	chr4	+	48833243	48833415	48833243	48833270	48834636	48834778	6285	247	124	0.000101527	0.00116998	-0.116
769	SLC30A7	SLC30A7	chr1	+	101377667	101377802	101377667	101377794	101379218	101379362	769	131	124	0.000243068	0.00261529	-0.116
7867	CCDC15	CCDC15	chr11	+	124824628	124824805	124824628	124824782	124829010	124829160	7867	146	124	4.22058e-19	1.99055e-17	-0.115
18442	PYROXD2	PYROXD2	chr10	-	100150627	100150839	100150766	100150839	100150354	100150511	18442	247	124	1.74137e-41	3.33845e-39	-0.114
17778	ACAA2	ACAA2	chr18	-	47340051	47340251	47340186	47340251	47329056	47329223	17778	247	124	7.58271e-06	0.000103262	-0.114
17004	RPUSD4	RPUSD4	chr11	-	126079388	126079617	126079415	126079617	126075602	126075676	17004	150	124	0.00430344	0.0351667	-0.113
218	AAGAB	AAGAB	chr15	-	67546751	67547074	67546896	67547074	67528967	67529158	218	247	124	8.94909e-41	1.69367e-38	-0.111
12928	PRKCSH	PRKCSH	chr19	+	11546077	11546531	11546077	11546527	11546861	11546986	12928	127	124	5.06772e-13	1.52052e-11	-0.111
5417	UPRT	UPRT	chrX	+	74520701	74520850	74520701	74520800	74523239	74524732	5417	173	124	0.00359124	0.0300873	-0.111
4532	BIRC6	BIRC6	chr2	+	32688261	32688449	32688261	32688350	32689576	32689639	4532	222	124	0.00366392	0.0306441	-0.111
8073	TMEM170A	TMEM170A	chr16	-	75485566	75485737	75485635	75485737	75477141	75481586	8073	192	124	8.87389e-06	0.000119304	-0.11
1236	C5orf22	C5orf22	chr5	+	31534378	31534524	31534378	31534432	31535850	31536000	1236	215	124	1.75932e-24	1.23085e-22	-0.109
2816	SRSF1	SRSF1	chr17	-	56082758	56082961	56082774	56082961	56082283	56082402	2816	139	124	0.00298529	0.0253853	-0.109
2753	FAM160A2	FAM160A2	chr11	-	6235939	6236141	6235962	6236141	6235640	6235803	2753	146	124	7.95405e-17	3.14793e-15	-0.108
17328	POMT1	POMT1	chr9	+	134385289	134385528	134385289	134385449	134385646	134385802	17328	202	124	2.89079e-08	5.41547e-07	-0.107
1457	TSPAN32	TSPAN32	chr11	+	2323242	2323456	2323242	2323452	2324073	2324188	1457	127	124	7.85529e-20	3.90437e-18	-0.105
8576	PCNXL4	PCNXL4	chr14	+	60590935	60591969	60590935	60591028	60592354	60592541	8576	247	124	2.89875e-10	6.80306e-09	-0.105
6706	CCDC90B	CCDC90B	chr11	-	82996595	82997450	82997142	82997450	82991183	82991303	6706	247	124	0.00381079	0.0316217	-0.105
2567	MDN1	MDN1	chr6	-	90394484	90394704	90394594	90394704	90393549	90393623	2567	233	124	0.000340037	0.00353994	-0.104
737	AMZ2P1	AMZ2P1	chr17	-	62969349	62969470	62969359	62969470	62968871	62969045	737	133	124	6.13499e-49	1.74163e-46	-0.103
12775	RGL2	RGL2	chr6	-	33263804	33264102	33263994	33264102	33263284	33263536	12775	247	124	0.00543961	0.0433115	-0.103
12138	CXorf40A	CXorf40A	chrX	+	148622518	148622888	148622518	148622837	148623563	148623630	12138	174	124	8.93497e-08	1.58151e-06	-0.102
10232	TMEM106C	TMEM106C	chr12	+	48359871	48360012	48359871	48359955	48360465	48360515	10232	180	124	2.36162e-48	6.57779e-46	-0.1
5733	SNAP29	SNAP29	chr22	+	21225142	21225320	21225142	21225193	21235336	21235422	5733	247	124	8.69792e-09	1.70064e-07	-0.1
5429	ZMYND8	ZMYND8	chr20	-	45867501	45867882	45867639	45867882	45865069	45865260	5429	247	124	5.08303e-06	7.11913e-05	-0.1
15339	OXLD1	OXLD1	chr17	-	79633175	79633667	79633547	79633667	79632065	79632614	15339	247	124	0.00622988	0.0490221	-0.1
6305	PLEKHB2	PLEKHB2	chr2	+	131890474	131890588	131890474	131890564	131897739	131897848	6305	147	124	2.2987e-66	1.47537e-63	-0.099
1750	ZC3H8	ZC3H8	chr2	-	112988279	112988527	112988479	112988527	112973438	112974045	1750	247	124	3.12167e-27	2.67919e-25	-0.098
7329	TRMT10B	TRMT10B	chr9	+	37763625	37763862	37763625	37763750	37768072	37768225	7329	235	124	8.96912e-16	3.3018e-14	-0.098
13987	SUPT6H	SUPT6H	chr17	+	27000388	27000636	27000388	27000528	27001300	27001459	13987	231	124	1.32075e-10	3.16508e-09	-0.098
2295	RPP25L	RPP25L	chr9	-	34611856	34612110	34612060	34612110	34610481	34611329	2295	247	124	8.24027e-08	1.46205e-06	-0.097
17694	ANAPC10	ANAPC10	chr4	-	146019271	146019371	146019282	146019371	146017136	146017263	17694	134	124	0.00480387	0.0389214	-0.097
5982	RBM10	RBM10	chrX	+	47039278	47039439	47039278	47039436	47039610	47039687	5982	126	124	2.10685e-13	6.47944e-12	-0.096
871	HMBS	HMBS	chr11	+	118955586	118955867	118955586	118955776	118958964	118959018	871	214	124	4.24185e-06	6.01519e-05	-0.096
2192	TTC31	TTC31	chr2	+	74719070	74719182	74719070	74719178	74719265	74719356	2192	127	124	6.64795e-06	9.12054e-05	-0.096
12140	C12orf65	C12orf65	chr12	+	123717843	123718078	123717843	123717929	123738193	123738503	12140	247	124	4.98329e-44	1.14943e-41	-0.095
5835	RSAD1	RSAD1	chr17	+	48561802	48562003	48561802	48561906	48562104	48563341	5835	220	124	1.38369e-06	2.11669e-05	-0.095
4117	GPS1	GPS1	chr17	+	80009762	80010335	80009762	80009840	80011149	80011242	4117	247	124	2.13613e-06	3.17559e-05	-0.095
16522	DHRS1	DHRS1	chr14	-	24761768	24761990	24761826	24761990	24761389	24761536	16522	181	124	0.00332023	0.0279916	-0.095
4360	CCDC18	CCDC18	chr1	+	93646272	93646439	93646272	93646409	93648916	93649052	4360	153	124	0.00498387	0.0401813	-0.095
12854	MAP4K4	MAP4K4	chr2	+	102503549	102503723	102503549	102503699	102504239	102504399	12854	147	124	4.77404e-05	0.000577185	-0.094
14417	RGS14	RGS14	chr5	+	176794714	176794919	176794714	176794826	176795157	176795267	14417	216	124	1.45999e-13	4.5278e-12	-0.093
15260	EPHA4	EPHA4	chr2	-	222291154	222291339	222291183	222291339	222289928	222290862	15260	152	124	4.01421e-05	0.000491358	-0.093
8009	DROSHA	DROSHA	chr5	-	31468045	31468170	31468069	31468170	31466288	31466388	8009	147	124	0.000112137	0.00128026	-0.093
2505	SMURF2	SMURF2	chr17	-	62558888	62559084	62559000	62559084	62557617	62557721	2505	235	124	0.00176255	0.0158169	-0.093
17571	MBD4	MBD4	chr3	-	129151345	129151449	129151398	129151449	129149786	129150421	17571	176	124	1.18906e-17	5.05845e-16	-0.092
4481	THTPA	THTPA	chr14	+	24025190	24026248	24025190	24025552	24027903	24028790	4481	247	124	6.88814e-11	1.68349e-09	-0.091
10386	C21orf2	C21orf2	chr21	-	45750345	45750799	45750705	45750799	45748826	45750209	10386	247	124	8.88755e-07	1.39721e-05	-0.091
8606	ACAP1	ACAP1	chr17	+	7245734	7245826	7245734	7245793	7246697	7246881	8606	156	124	1.57132e-25	1.23382e-23	-0.09
18320	DRAM2	DRAM2	chr1	-	111663153	111663315	111663266	111663315	111662498	111662581	18320	236	124	1.16626e-14	3.93302e-13	-0.09
5042	GNL3	GNL3	chr3	+	52722124	52722222	52722124	52722208	52723089	52723222	5042	137	124	0.00021765	0.00236769	-0.09
16492	KPNA6	KPNA6	chr1	+	32622490	32622639	32622490	32622546	32622946	32623046	16492	216	124	0.0057561	0.0455856	-0.09
2469	TPP1	TPP1	chr11	-	6638531	6638659	6638589	6638659	6638205	6638384	2469	181	124	2.64271e-35	3.7154e-33	-0.089
4298	RPS27	RPS27	chr1	+	153963389	153963520	153963389	153963510	153963590	153963699	4298	133	124	4.58323e-08	8.37346e-07	-0.089
3746	SMC2	SMC2	chr9	+	106856540	106856758	106856540	106856729	106857604	106857833	3746	152	124	3.24504e-06	4.66894e-05	-0.089
5862	PIGBOS1	PIGBOS1	chr15	-	55611104	55611392	55611128	55611392	55609381	55610065	5862	147	124	1.78083e-12	5.01692e-11	-0.088
15486	OGFOD2	OGFOD2	chr12	+	123461417	123461713	123461417	123461517	123462988	123463116	15486	247	124	0.00034001	0.00353994	-0.088
18452	BCL2L1	BCL2L1	chr20	-	30309457	30310151	30309646	30310151	30252260	30253889	18452	247	124	3.46786e-14	1.13008e-12	-0.086
8428	EIF1AD	EIF1AD	chr11	-	65769380	65769637	65769510	65769637	65767773	65767877	8428	247	124	1.91027e-09	4.02275e-08	-0.086
6574	BRWD1	BRWD1	chr21	-	40627570	40627754	40627590	40627754	40622721	40622815	6574	143	124	0.000474326	0.0047568	-0.086
2660	ERBB2IP	ERBB2IP	chr5	+	65307876	65307967	65307876	65307955	65309376	65309466	2660	135	124	1.58888e-77	1.30306e-74	-0.085
17660	SETX	SETX	chr9	-	135158605	135158800	135158650	135158800	135156853	135156961	17660	168	124	6.40722e-40	1.15346e-37	-0.085
14563	AP5Z1	AP5Z1	chr7	+	4822946	4823091	4822946	4823057	4823319	4823429	14563	157	124	2.65968e-23	1.72203e-21	-0.085
1514	POLD1	POLD1	chr19	+	50912775	50912923	50912775	50912851	50916682	50916778	1514	195	124	0.0023833	0.0207687	-0.085
5525	PSMD10	PSMD10	chrX	-	107330915	107331082	107330994	107331082	107327434	107328357	5525	202	124	2.89898e-18	1.28513e-16	-0.084
11111	TTC28-AS1	TTC28-AS1	chr22	+	28318005	28318229	28318005	28318166	28320334	28320951	11111	186	124	0.000852771	0.00814269	-0.083
1558	STAMBP	STAMBP	chr2	+	74071939	74072163	74071939	74072015	74072293	74072389	1558	247	124	2.18424e-11	5.59788e-10	-0.082
17769	ACAA2	ACAA2	chr18	-	47339838	47340251	47340101	47340251	47329056	47329223	17769	247	124	3.05665e-05	0.000380137	-0.082
9169	GNLY	GNLY	chr2	+	85921875	85922119	85921875	85922046	85922442	85922546	9169	196	124	0.0018765	0.0167074	-0.082
9484	SNRPN	SNRPN	chr15	+	25212175	25212387	25212175	25212299	25213078	25213229	9484	211	124	0.00397672	0.0327774	-0.082
15749	ALKBH4	ALKBH4	chr7	-	102100050	102100157	102100054	102100157	102096666	102098428	15749	127	124	2.92495e-12	8.11427e-11	-0.081
915	LSM12	LSM12	chr17	-	42114779	42114906	42114791	42114906	42112002	42113668	915	135	124	1.36739e-07	2.3526e-06	-0.081
16808	POLR1C	POLR1C	chr6	+	43487443	43487643	43487443	43487576	43487803	43487923	16808	190	124	7.07736e-05	0.000834472	-0.081
17499	EIF2B5	EIF2B5	chr3	+	183857867	183858009	183857867	183857945	183858205	183858403	17499	187	124	0.000288084	0.0030573	-0.081
17241	DDX56	DDX56	chr7	-	44612161	44612343	44612172	44612343	44611945	44612036	17241	134	124	8.88489e-51	2.85128e-48	-0.08
1911	P3H1	P3H1	chr1	-	43212923	43213083	43212942	43213083	43212005	43212523	1911	142	124	6.82336e-10	1.52385e-08	-0.08
12540	TYW5	TYW5	chr2	-	200813040	200813195	200813059	200813195	200808487	200808557	12540	142	124	5.94643e-08	1.0692e-06	-0.08
18438	DYRK4	DYRK4	chr12	+	4719320	4719448	4719320	4719441	4721708	4721884	18438	130	124	2.48183e-06	3.63918e-05	-0.08
13304	PIP5K1A	PIP5K1A	chr1	+	151210657	151210846	151210657	151210741	151211605	151211654	13304	228	124	0.00110731	0.0103983	-0.08
2975	HECTD1	HECTD1	chr14	-	31676221	31676729	31676596	31676729	31675002	31675163	2975	247	124	9.93839e-15	3.37266e-13	-0.079
14618	SYNE2	SYNE2	chr14	+	64319682	64319861	64319682	64319798	64375815	64375945	14618	186	124	1.16644e-06	1.80872e-05	-0.079
9068	LAT	LAT	chr16	+	28997867	28998061	28997867	28998035	29000847	29000910	9068	149	124	6.90157e-05	0.000817009	-0.079
14898	DARS2	DARS2	chr1	+	173825803	173825994	173825803	173825879	173826655	173827682	14898	238	124	1.47116e-08	2.83514e-07	-0.078
7246	BRPF1	BRPF1	chr3	+	9783691	9783855	9783691	9783837	9784627	9784937	7246	141	124	3.37449e-10	7.88199e-09	-0.077
10604	IL16	IL16	chr15	+	81600451	81600594	81600451	81600478	81600945	81605104	10604	239	124	2.84165e-06	4.14511e-05	-0.077
4303	GIMAP4	GIMAP4	chr7	+	150266975	150267097	150266975	150267089	150269216	150271041	4303	131	124	0.000323415	0.0033884	-0.077
12162	MYD88	MYD88	chr3	+	38181878	38182083	38181878	38182040	38182247	38182339	12162	166	124	2.98979e-17	1.22598e-15	-0.076
4833	PQBP1	PQBP1	chrX	+	48759509	48759794	48759509	48759661	48760008	48760072	4833	247	124	1.45041e-06	2.2096e-05	-0.076
10343	SNX17	SNX17	chr2	+	27594135	27594335	27594135	27594210	27596113	27596178	10343	247	124	4.69538e-06	6.62017e-05	-0.076
5718	RBM34	RBM34	chr1	-	235323455	235323565	235323459	235323565	235318195	235318427	5718	127	124	0.00209804	0.0184793	-0.076
6505	INADL	INADL	chr1	+	62565990	62566076	62565990	62566032	62574108	62574192	6505	167	124	0.00355147	0.029788	-0.076
7663	MLKL	MLKL	chr16	-	74709221	74709302	74709252	74709302	74708857	74708998	7663	154	124	2.71223e-26	2.21204e-24	-0.075
13380	AP5M1	AP5M1	chr14	+	57741382	57741607	57741382	57741535	57746912	57747140	13380	195	124	0.000306114	0.00322776	-0.075
9074	LAT	LAT	chr16	+	28996386	28996620	28996386	28996436	28996696	28996733	9074	247	124	0.000366637	0.00379543	-0.075
12964	ZFPL1	ZFPL1	chr11	+	64851693	64851850	64851693	64851832	64852162	64852272	12964	141	124	7.29893e-08	1.30129e-06	-0.074
9697	ZNF195	ZNF195	chr11	-	3383762	3383832	3383775	3383832	3382972	3383119	9697	136	124	0.000198012	0.00216363	-0.074
5777	CDK11B	CDK11B	chr1	-	1650766	1650894	1650796	1650894	1647784	1647917	5777	153	124	0.00274158	0.0235571	-0.074
4682	CDC42SE2	CDC42SE2	chr5	+	130726685	130726859	130726685	130726801	130727610	130730382	4682	181	124	6.10246e-59	3.00282e-56	-0.073
16498	MAX	MAX	chr14	-	65544057	65544146	65544061	65544146	65541841	65543381	16498	127	124	6.02096e-10	1.35697e-08	-0.073
3914	G3BP1	G3BP1	chr5	+	151151475	151151597	151151475	151151593	151166132	151166276	3914	127	124	2.25388e-06	3.34053e-05	-0.073
11993	TCEAL3	TCEAL3	chrX	+	102862833	102862998	102862833	102862986	102863531	102863601	11993	135	124	2.98437e-05	0.000371774	-0.073
4359	CES2	CES2	chr16	+	66976550	66976688	66976550	66976640	66977201	66977274	4359	171	124	0.000453881	0.00456727	-0.073
12175	SRSF5	SRSF5	chr14	+	70233833	70233972	70233833	70233968	70234854	70234999	12175	127	124	1.52744e-41	2.96685e-39	-0.072
9801	NSD1	NSD1	chr5	+	176560832	176561044	176560832	176560899	176562087	176563031	9801	247	124	7.80913e-35	1.0576e-32	-0.072
15620	SECISBP2	SECISBP2	chr9	+	91934566	91934716	91934566	91934712	91940462	91940591	15620	127	124	1.17449e-12	3.39956e-11	-0.072
13358	ANKZF1	ANKZF1	chr2	+	220094949	220095127	220094949	220095072	220096649	220096762	13358	178	124	0.000103842	0.00119293	-0.072
15219	PRPF38B	PRPF38B	chr1	+	109238323	109238402	109238323	109238392	109238664	109238816	15219	133	124	2.26446e-40	4.17849e-38	-0.071
5285	RBM45	RBM45	chr2	+	178988248	178988472	178988248	178988378	178988554	178988647	5285	217	124	3.66856e-20	1.86742e-18	-0.071
14335	SEC31A	SEC31A	chr4	-	83783686	83783805	83783748	83783805	83782783	83782861	14335	185	124	1.31679e-06	2.02483e-05	-0.071
12344	ZNF827	ZNF827	chr4	-	146686130	146686317	146686139	146686317	146684553	146684620	12344	132	124	0.000736001	0.00712916	-0.071
14843	ZC3H11A	ZC3H11A	chr1	+	203764750	203764922	203764750	203764898	203765420	203765624	14843	147	124	0.000800231	0.00770079	-0.071
395	HACD4	HACD4	chr9	-	21015896	21016009	21015940	21016009	21011587	21011694	395	167	124	1.01965e-35	1.50521e-33	-0.07
13694	CCDC57	CCDC57	chr17	-	80146065	80146295	80146094	80146295	80141649	80141808	13694	152	124	2.16285e-11	5.55269e-10	-0.07
14948	ZBP1	ZBP1	chr20	-	56186782	56186986	56186947	56186986	56185204	56185423	14948	247	124	2.77469e-11	7.04992e-10	-0.07
8864	TMEM175	TMEM175	chr4	+	941903	942403	941903	941942	944208	944306	8864	247	124	0.00304777	0.0258719	-0.07
4102	BRD2	BRD2	chr6	+	32945902	32946165	32945902	32946091	32947604	32947909	4102	197	124	3.90368e-29	3.71782e-27	-0.069
15547	IRF3	IRF3	chr19	-	50168891	50169132	50168928	50169132	50167930	50168103	15547	160	124	0.000574136	0.00566916	-0.069
4484	THTPA	THTPA	chr14	+	24025190	24026513	24025190	24026243	24027903	24028790	4484	247	124	1.79808e-06	2.70298e-05	-0.068
10881	DPH2	DPH2	chr1	+	44436712	44436892	44436712	44436861	44437058	44437742	10881	154	124	0.00401062	0.0330016	-0.068
5308	EXOSC1	EXOSC1	chr10	-	99198419	99198460	99198426	99198460	99197456	99197507	5308	130	124	2.48408e-32	2.95725e-30	-0.067
4311	FN3KRP	FN3KRP	chr17	+	80678636	80678841	80678636	80678717	80680679	80680762	4311	247	124	1.95743e-10	4.63071e-09	-0.067
13428	CASP8AP2	CASP8AP2	chr6	+	90539618	90539821	90539618	90539786	90556280	90556363	13428	158	124	2.51741e-59	1.32722e-56	-0.066
5419	UPRT	UPRT	chrX	+	74520701	74520846	74520701	74520800	74523239	74524732	5419	169	124	1.3567e-17	5.72217e-16	-0.066
16521	DHRS1	DHRS1	chr14	-	24761768	24761990	24761857	24761990	24761389	24761536	16521	212	124	2.79616e-12	7.78808e-11	-0.066
9703	FBXO22	FBXO22	chr15	+	76196831	76197007	76196831	76196970	76205543	76205631	9703	160	124	4.37081e-13	1.32217e-11	-0.065
4239	KAT5	KAT5	chr11	+	65484234	65484457	65484234	65484453	65486060	65486220	4239	127	124	8.78228e-10	1.92065e-08	-0.065
6797	UBL7	UBL7	chr15	-	74753008	74753529	74753377	74753529	74751024	74751237	6797	247	124	0.00204355	0.0180749	-0.065
9657	ZNRD1-AS1	ZNRD1-AS1	chr6	-	30028517	30028772	30028738	30028772	30025891	30025967	9657	247	124	3.94505e-10	9.11374e-09	-0.064
5119	CALHM2	CALHM2	chr10	-	105209143	105209856	105209156	105209856	105206542	105207325	5119	136	124	2.05713e-09	4.31354e-08	-0.064
15848	RPL23AP7	RPL23AP7	chr2	-	114384406	114384715	114384614	114384715	114383185	114383306	15848	247	124	0.00054348	0.00539896	-0.064
5699	ITGAL	ITGAL	chr16	+	30507417	30507653	30507417	30507615	30507756	30507887	5699	161	124	3.45016e-50	1.06107e-47	-0.063
7781	GTF3C5	GTF3C5	chr9	+	135930173	135930351	135930173	135930196	135931398	135931481	7781	247	124	1.91675e-08	3.66042e-07	-0.063
9795	NSD1	NSD1	chr5	+	176596394	176596560	176596394	176596429	176618884	176619020	9795	247	124	3.62971e-08	6.68936e-07	-0.063
850	STAT5B	STAT5B	chr17	-	40359567	40359683	40359575	40359683	40354774	40354826	850	131	124	2.55779e-45	6.39967e-43	-0.062
1949	RPL7A	RPL7A	chr9	+	136215068	136215243	136215068	136215101	136215776	136215897	1949	247	124	1.67602e-21	9.44327e-20	-0.062
12358	C9orf89	C9orf89	chr9	+	95869955	95870109	95869955	95870098	95872849	95873003	12358	134	124	1.02171e-05	0.000136493	-0.062
11107	TVP23C-CDRT4	TVP23C-CDRT4	chr17	-	15456998	15457143	15457078	15457143	15450372	15450462	11107	203	124	5.30677e-05	0.000636899	-0.062
5440	PAFAH1B3	PAFAH1B3	chr19	-	42804121	42804244	42804193	42804244	42801184	42801517	5440	195	124	0.00129607	0.0119954	-0.062
7136	CLPX	CLPX	chr15	-	65450912	65451088	65451024	65451088	65450083	65450248	7136	235	124	0.00250902	0.0217488	-0.062
6064	PRPF40A	PRPF40A	chr2	-	153573743	153573975	153573869	153573975	153572508	153572640	6064	247	124	5.80017e-05	0.000692735	-0.061
16357	SLC38A1	SLC38A1	chr12	-	46662308	46663208	46662647	46663208	46637068	46637097	16357	247	124	0.000224701	0.00243363	-0.061
5265	MATR3	MATR3	chr5	+	138629332	138629494	138629332	138629461	138650363	138650425	5265	156	124	0.00523516	0.0419642	-0.061
8045	METTL10	METTL10	chr10	-	126478841	126478907	126478851	126478907	126477611	126477726	8045	133	124	3.06832e-10	7.17822e-09	-0.06
9150	PAN2	PAN2	chr12	-	56712020	56712218	56712054	56712218	56710006	56711427	9150	157	124	0.000221969	0.00240581	-0.06
17662	SCAF11	SCAF11	chr12	-	46316718	46316937	46316766	46316937	46316245	46316365	17662	171	124	3.82668e-20	1.94122e-18	-0.059
15204	BPTF	BPTF	chr17	+	65941524	65942441	65941524	65942012	65943841	65943924	15204	247	124	2.07556e-18	9.34129e-17	-0.059
14875	AAMDC	AAMDC	chr11	+	77552064	77552270	77552064	77552106	77553524	77553674	14875	247	124	4.17348e-11	1.04245e-09	-0.059
8051	DDX19A	DDX19A	chr16	+	70395320	70395539	70395320	70395413	70398445	70398548	8051	247	124	1.11989e-08	2.17238e-07	-0.059
16303	ZNF3	ZNF3	chr7	-	99674851	99675056	99674925	99675056	99673164	99673253	16303	197	124	0.000472829	0.004745	-0.059
7243	WRB	WRB	chr21	+	40762623	40762845	40762623	40762789	40763694	40763762	7243	179	124	2.69413e-25	2.05004e-23	-0.058
11091	DNAJB9	DNAJB9	chr7	+	108210188	108210547	108210188	108210426	108212160	108212387	11091	244	124	3.75344e-23	2.39863e-21	-0.058
10704	GAS5	GAS5	chr1	-	173834608	173834703	173834647	173834703	173834366	173834420	10704	162	124	3.65064e-18	1.60389e-16	-0.058
10472	GIN1	GIN1	chr5	-	102442419	102442613	102442423	102442613	102440244	102440550	10472	127	124	1.50698e-08	2.89662e-07	-0.058
7133	CLPX	CLPX	chr15	-	65449115	65449270	65449181	65449270	65448029	65448194	7133	189	124	4.10662e-06	5.84026e-05	-0.058
9803	NSD1	NSD1	chr5	+	176560832	176560960	176560832	176560899	176562087	176563031	9803	184	124	3.08472e-34	3.99444e-32	-0.057
1309	HLA-E	HLA-E	chr6	+	30459031	30459157	30459031	30459049	30459387	30459432	1309	231	124	4.12393e-33	5.07312e-31	-0.057
5703	SNAPC3	SNAPC3	chr9	+	15447092	15447247	15447092	15447242	15451317	15451400	5703	128	124	2.8603e-16	1.08824e-14	-0.057
7098	TARS2	TARS2	chr1	+	150464073	150464224	150464073	150464138	150464886	150464965	7098	209	124	6.44986e-06	8.89009e-05	-0.057
9975	EIF3F	EIF3F	chr11	+	8013327	8013518	8013327	8013398	8013630	8013710	9975	243	124	3.17354e-23	2.03686e-21	-0.056
14511	SPPL2A	SPPL2A	chr15	-	51018412	51018574	51018517	51018574	51018269	51018323	14511	228	124	1.55399e-08	2.98309e-07	-0.056
5896	SERPINB1	SERPINB1	chr6	-	2840652	2840828	2840678	2840828	2838782	2838920	5896	149	124	1.57736e-07	2.69191e-06	-0.056
7360	TTC1	TTC1	chr5	+	159436106	159436200	159436106	159436197	159437506	159437865	7360	126	124	9.46071e-06	0.000126732	-0.056
7326	TRMT10B	TRMT10B	chr9	+	37763625	37763805	37763625	37763750	37768072	37768225	7326	178	124	0.00111965	0.0104941	-0.056
8062	SCCPDH	SCCPDH	chr1	+	246927547	246927659	246927547	246927605	246929359	246929441	8062	177	124	1.30796e-26	1.08473e-24	-0.055
11539	HABP4	HABP4	chr9	+	99246743	99246941	99246743	99246915	99250370	99250556	11539	149	124	1.35664e-09	2.90243e-08	-0.055
15619	SECISBP2	SECISBP2	chr9	+	91943574	91943806	91943574	91943801	91947822	91947901	15619	128	124	7.66968e-07	1.21873e-05	-0.055
7503	MSTO1	MSTO1	chr1	+	155583447	155583557	155583447	155583524	155583852	155584758	7503	156	124	2.37206e-06	3.49814e-05	-0.055
5344	BTN3A2	BTN3A2	chr6	+	26368217	26368419	26368217	26368278	26368792	26368908	5344	247	124	2.66219e-22	1.61063e-20	-0.054
114	MICAL1	MICAL1	chr6	-	109767881	109767975	109767898	109767975	109767491	109767615	114	140	124	1.72387e-06	2.60468e-05	-0.054
6197	FKBP15	FKBP15	chr9	-	115950630	115950771	115950668	115950771	115950072	115950179	6197	161	124	0.00116865	0.0108912	-0.054
12050	TMC8	TMC8	chr17	+	76133315	76133439	76133315	76133404	76133797	76133895	12050	158	124	0.000159874	0.00177581	-0.053
1944	EIF4B	EIF4B	chr12	+	53428395	53428508	53428395	53428493	53431192	53431302	1944	138	124	2.71031e-14	8.91082e-13	-0.052
17350	ERAP2	ERAP2	chr5	+	96245283	96245474	96245283	96245468	96248340	96248502	17350	129	124	1.40929e-12	4.00847e-11	-0.052
5367	MORC4	MORC4	chrX	-	106185167	106185451	106185205	106185451	106183963	106184862	5367	161	124	6.53117e-10	1.46971e-08	-0.052
15228	ERMARD	ERMARD	chr6	+	170176550	170176769	170176550	170176765	170179277	170179391	15228	127	124	1.47763e-08	2.84391e-07	-0.052
14424	RGS14	RGS14	chr5	+	176798169	176798408	176798169	176798397	176798873	176799599	14424	134	124	0.00216519	0.0189914	-0.052
7691	N4BP2L2	N4BP2L2	chr13	-	33112754	33112932	33112819	33112932	33109905	33111164	7691	188	124	1.31164e-20	6.9649e-19	-0.051
15074	HPS1	HPS1	chr10	-	100184069	100184131	100184091	100184131	100183509	100183644	15074	145	124	2.19648e-18	9.85543e-17	-0.051
3298	RASA2	RASA2	chr3	+	141304866	141305071	141304866	141304940	141305487	141305597	3298	247	124	2.07016e-13	6.3799e-12	-0.051
2674	CD44	CD44	chr11	+	35231516	35231728	35231516	35231601	35232792	35232996	2674	247	124	1.27935e-09	2.74503e-08	-0.051
6976	CIRBP	CIRBP	chr19	+	1272425	1272522	1272425	1272517	1274305	1274808	6976	128	124	1.93626e-20	1.01359e-18	0.051
17049	C11orf74	C11orf74	chr11	+	36616042	36616311	36616042	36616142	36631630	36631789	17049	247	124	0.000613065	0.00604143	0.051
13194	NHEJ1	NHEJ1	chr2	-	219942795	219942928	219942810	219942928	219941967	219942086	13194	138	124	0.0008776	0.00835815	0.051
11417	CBLB	CBLB	chr3	-	105587579	105587887	105587755	105587887	105586253	105586435	11417	247	124	0.0018196	0.0162498	0.051
12468	RIOK1	RIOK1	chr6	+	7402835	7402948	7402835	7402931	7403049	7403130	12468	140	124	0.00240441	0.020928	0.051
8277	ARHGAP9	ARHGAP9	chr12	-	57869558	57869714	57869615	57869714	57869265	57869398	8277	180	124	1.15212e-16	4.47569e-15	0.052
11192	ANAPC11	ANAPC11	chr17	+	79849588	79849729	79849588	79849709	79851427	79851490	11192	143	124	1.19943e-12	3.46495e-11	0.052
3778	NAA35	NAA35	chr9	+	88591599	88591750	88591599	88591650	88592277	88592487	3778	223	124	0.00363349	0.030424	0.052
16997	ZNF468	ZNF468	chr19	-	53357124	53357360	53357131	53357360	53352339	53352466	16997	130	124	4.53623e-29	4.26521e-27	0.053
13290	RPL5	RPL5	chr1	+	93303013	93303189	93303013	93303187	93306107	93306196	13290	125	124	2.00229e-16	7.67734e-15	0.053
14011	ANO9	ANO9	chr11	-	429473	429652	429569	429652	428721	428826	14011	219	124	4.09407e-05	0.000500304	0.053
14790	CPNE1	CPNE1	chr20	-	34218662	34218883	34218822	34218883	34218360	34218412	14790	247	124	0.000120664	0.00136913	0.053
13782	POP4	POP4	chr19	+	30099563	30099651	30099563	30099616	30101315	30101539	13782	158	124	1.99457e-11	5.14752e-10	0.054
18278	CBWD5	CBWD5	chr9	-	70484374	70484471	70484379	70484471	70483187	70483279	18278	128	124	2.06839e-11	5.31943e-10	0.054
4802	CTAGE5	CTAGE5	chr14	+	39746137	39746269	39746137	39746159	39748540	39748562	4802	233	124	2.99245e-08	5.58464e-07	0.054
15752	STAT2	STAT2	chr12	-	56748242	56748398	56748249	56748398	56745075	56745234	15752	130	124	7.87349e-27	6.60262e-25	0.055
18395	SLTM	SLTM	chr15	-	59186019	59186195	59186100	59186195	59185477	59185563	18395	204	124	1.96724e-20	1.02616e-18	0.055
11194	ANAPC11	ANAPC11	chr17	+	79849588	79849739	79849588	79849709	79851427	79851490	11194	153	124	4.56169e-15	1.59952e-13	0.055
9977	GCC2	GCC2	chr2	+	109109028	109109250	109109028	109109246	109111746	109111941	9977	127	124	9.38338e-08	1.65691e-06	0.055
14595	FARSA	FARSA	chr19	-	13035256	13035339	13035262	13035339	13035059	13035079	14595	129	124	3.92982e-05	0.000481828	0.055
12094	YIPF1	YIPF1	chr1	-	54344281	54344395	54344314	54344395	54343987	54344075	12094	156	124	6.38749e-05	0.000759196	0.055
4595	TPP2	TPP2	chr13	+	103317144	103317286	103317144	103317275	103326632	103326840	4595	134	124	9.01812e-05	0.0010494	0.055
6866	CRELD1	CRELD1	chr3	+	9982533	9982710	9982533	9982700	9982794	9982890	6866	133	124	0.00112177	0.0105073	0.055
15129	TMC6	TMC6	chr17	-	76124692	76124861	76124739	76124861	76122857	76122987	15129	170	124	8.98982e-10	1.95734e-08	0.056
14481	CCDC84	CCDC84	chr11	+	118881930	118882021	118881930	118881993	118882648	118882713	14481	151	124	6.14031e-06	8.5111e-05	0.056
16820	FAH	FAH	chr15	+	80472465	80472672	80472465	80472567	80473383	80473501	16820	228	124	0.000475384	0.00476417	0.056
691	NTMT1	NTMT1	chr9	+	132396332	132396585	132396332	132396500	132397486	132398410	691	208	124	0.00163001	0.014726	0.056
5618	CDK10	CDK10	chr16	+	89761072	89761196	89761072	89761179	89761338	89761460	5618	140	124	0.00250699	0.0217439	0.056
6091	KLHDC4	KLHDC4	chr16	-	87790004	87790083	87790027	87790083	87788799	87788898	6091	146	124	3.61795e-06	5.16022e-05	0.057
5561	PDE4DIP	PDE4DIP	chr1	-	144930583	144932365	144932334	144932365	144923689	144923821	5561	247	124	0.000511741	0.00509738	0.057
14836	RABL2B	RABL2B	chr22	-	51207852	51207977	51207882	51207977	51207468	51207552	14836	153	124	0.00174337	0.0156829	0.057
7575	LOC101927156	LOC101927156	chr2	+	182091197	182091266	182091197	182091262	182096998	182097070	7575	127	124	0.00582235	0.0460362	0.057
16211	CUTC	CUTC	chr10	+	101514285	101514399	101514285	101514333	101515381	101515894	16211	189	124	6.88552e-55	2.82345e-52	0.058
4307	SLMO2	SLMO2	chr20	-	57611551	57611626	57611555	57611626	57608199	57610181	4307	127	124	4.6534e-05	0.000563061	0.058
16366	TXNDC17	TXNDC17	chr17	+	6545072	6545252	6545072	6545154	6545568	6545644	16366	221	124	3.18036e-08	5.92037e-07	0.059
16194	PLEKHM1P	PLEKHM1P	chr17	-	62800947	62801218	62801012	62801218	62796117	62797035	16194	188	124	1.48628e-32	1.78377e-30	0.06
7685	N4BP2L2	N4BP2L2	chr13	-	33101544	33101669	33101594	33101669	33096318	33096407	7685	173	124	6.93674e-08	1.24121e-06	0.06
15436	C14orf159	C14orf159	chr14	+	91580356	91580872	91580356	91580627	91623982	91624034	15436	247	124	1.47848e-05	0.000192803	0.06
14453	PIGG	PIGG	chr4	+	492988	493514	492988	493278	494184	494390	14453	247	124	0.000414098	0.0042071	0.06
10553	AKAP9	AKAP9	chr7	+	91699343	91699520	91699343	91699496	91700218	91700323	10553	147	124	0.00191778	0.0170339	0.06
17957	NUCB2	NUCB2	chr11	+	17308180	17308264	17308180	17308260	17316870	17317014	17957	127	124	8.94785e-08	1.58189e-06	0.061
16462	LOC374443	LOC374443	chr12	+	9809163	9809367	9809163	9809245	9809516	9811010	16462	245	124	0.000202684	0.00221303	0.061
12767	CXCR3	CXCR3	chrX	-	70838180	70838367	70838287	70838367	70835765	70837309	12767	230	124	8.42072e-51	2.76237e-48	0.062
10890	BLMH	BLMH	chr17	-	28618326	28618526	28618328	28618526	28616390	28616500	10890	125	124	4.14306e-17	1.68022e-15	0.062
10502	HM13	HM13	chr20	+	30125981	30126162	30125981	30126064	30132749	30132838	10502	221	124	5.18531e-14	1.67496e-12	0.062
10845	METTL5	METTL5	chr2	-	170681291	170681441	170681377	170681441	170680998	170681150	10845	209	124	9.02107e-05	0.0010494	0.062
6113	NUP93	NUP93	chr16	+	56782145	56782348	56782145	56782338	56792449	56792567	6113	133	124	3.19406e-18	1.40748e-16	0.063
16468	LOC374443	LOC374443	chr12	+	9800642	9801529	9800642	9800924	9806278	9806404	16468	247	124	4.44083e-05	0.000539107	0.063
5573	RIPK3	RIPK3	chr14	-	24807416	24807501	24807454	24807501	24807078	24807246	5573	161	124	0.000776577	0.00748781	0.063
13112	CTC1	CTC1	chr17	-	8132042	8132202	8132044	8132202	8131820	8131947	13112	125	124	1.19164e-19	5.82481e-18	0.064
2140	FAM107B	FAM107B	chr10	-	14613761	14614188	14613922	14614188	14595320	14595386	2140	247	124	2.08114e-07	3.5191e-06	0.064
4167	HLA-B	HLA-B	chr6	-	31322935	31323177	31323093	31323177	31322416	31322442	4167	247	124	1.8973e-05	0.000243548	0.064
13259	ZNF76	ZNF76	chr6	+	35261527	35261705	35261527	35261692	35262232	35262346	13259	136	124	0.00286442	0.0245128	0.064
10219	LOC100288778	LOC100288778	chr12	+	88569	88771	88569	88749	88859	89018	10219	145	124	7.91671e-27	6.60262e-25	0.065
15354	PHF3	PHF3	chr6	+	64421062	64421258	64421062	64421182	64421481	64425418	15354	199	124	6.03828e-22	3.56548e-20	0.065
1996	ACTR6	ACTR6	chr12	+	100594554	100594838	100594554	100594697	100598717	100598835	1996	247	124	4.97418e-08	9.03183e-07	0.065
12449	MRPL11	MRPL11	chr11	-	66206102	66206319	66206180	66206319	66205634	66205730	12449	201	124	1.02997e-07	1.80361e-06	0.065
1832	CLUHP3	CLUHP3	chr16	+	31717741	31717822	31717741	31717775	31718211	31718745	1832	170	124	1.59541e-07	2.71957e-06	0.065
12586	P2RX4	P2RX4	chr12	+	121666335	121666431	121666335	121666416	121666527	121666669	12586	138	124	0.000662346	0.00649671	0.065
16187	SYTL3	SYTL3	chr6	+	159083781	159084410	159083781	159083844	159086426	159086645	16187	247	124	1.10292e-51	3.78636e-49	0.067
5814	ZNRD1	ZNRD1	chr6	+	30029016	30029211	30029016	30029173	30029291	30029457	5814	161	124	1.44098e-14	4.82208e-13	0.067
2906	NAA25	NAA25	chr12	-	112492187	112492372	112492191	112492372	112491361	112491461	2906	127	124	1.42478e-09	3.04378e-08	0.067
10835	EFTUD1	EFTUD1	chr15	-	82521374	82521451	82521375	82521451	82520531	82520668	10835	124	124	2.15471e-05	0.000274206	0.067
8425	EIF1AD	EIF1AD	chr11	-	65769380	65769637	65769510	65769637	65767773	65767976	8425	247	124	0.00131318	0.0121233	0.067
16597	GAPVD1	GAPVD1	chr9	+	128094204	128094339	128094204	128094296	128094788	128094908	16597	166	124	6.07271e-14	1.94881e-12	0.068
15414	LIG1	LIG1	chr19	-	48623423	48624579	48624426	48624579	48622393	48622447	15414	247	124	0.00170637	0.015397	0.068
6402	TM9SF4	TM9SF4	chr20	+	30730784	30730908	30730784	30730880	30732893	30733012	6402	151	124	4.91806e-19	2.30477e-17	0.069
6698	MTO1	MTO1	chr6	+	74171453	74171794	74171453	74171517	74175931	74176131	6698	247	124	2.67148e-17	1.10466e-15	0.069
18329	DRAM2	DRAM2	chr1	-	111682122	111682333	111682209	111682333	111680144	111680208	18329	210	124	1.89062e-10	4.47982e-09	0.069
2	NFU1	NFU1	chr2	-	69664402	69664760	69664492	69664760	69659033	69659137	2	213	124	4.55052e-28	4.04668e-26	0.07
2945	ZNF692	ZNF692	chr1	-	249150486	249150621	249150571	249150621	249149923	249150145	2945	208	124	9.57996e-15	3.25851e-13	0.07
11960	ZNF669	ZNF669	chr1	-	247267240	247267674	247267498	247267674	247265292	247265415	11960	247	124	1.44381e-14	4.82208e-13	0.07
1483	ZNF37BP	ZNF37BP	chr10	-	43018629	43018772	43018657	43018772	43008960	43016575	1483	151	124	4.54656e-12	1.23831e-10	0.07
10360	RRBP1	RRBP1	chr20	-	17639240	17639334	17639249	17639334	17623623	17623772	10360	132	124	1.71796e-06	2.59841e-05	0.07
5811	ZNRD1	ZNRD1	chr6	+	30029016	30029175	30029016	30029173	30029291	30029457	5811	125	124	2.74386e-17	1.13142e-15	0.071
3011	BANP	BANP	chr16	+	88008653	88008809	88008653	88008791	88014641	88014733	3011	141	124	1.11691e-11	2.95481e-10	0.071
1995	ACTR6	ACTR6	chr12	+	100599453	100599535	100599453	100599522	100601440	100601564	1995	136	124	6.77029e-07	1.0793e-05	0.072
15072	HPS1	HPS1	chr10	-	100193696	100193848	100193739	100193848	100190887	100191048	15072	166	124	0.00567331	0.0449782	0.072
7686	N4BP2L2	N4BP2L2	chr13	-	33112886	33113022	33112914	33113022	33111069	33111164	7686	151	124	1.73229e-18	7.86833e-17	0.073
3361	DDX24	DDX24	chr14	-	94528442	94528967	94528820	94528967	94527258	94527412	3361	247	124	2.19466e-15	7.92117e-14	0.073
11720	EEF1A1	EEF1A1	chr6	-	74228126	74228326	74228259	74228326	74227752	74227987	11720	247	124	0.000632106	0.00622077	0.073
13264	ZNF76	ZNF76	chr6	+	35261527	35261716	35261527	35261692	35262232	35262346	13264	147	124	0.00389682	0.0322268	0.073
10973	ATM	ATM	chr11	+	108117690	108117867	108117690	108117854	108119659	108119829	10973	136	124	0.00534752	0.0426703	0.073
13267	ZNF76	ZNF76	chr6	+	35261527	35261692	35261527	35261688	35262232	35262346	13267	127	124	1.11916e-27	9.77577e-26	0.074
1147	TBC1D7	TBC1D7	chr6	-	13307827	13307977	13307831	13307977	13306629	13306759	1147	127	124	8.69431e-06	0.000117089	0.074
11187	ANAPC11	ANAPC11	chr17	+	79849588	79849739	79849588	79849709	79852342	79852462	11187	153	124	4.12284e-05	0.000503403	0.074
13263	ZNF76	ZNF76	chr6	+	35261527	35261705	35261527	35261688	35262232	35262346	13263	140	124	3.56834e-31	3.81709e-29	0.075
5808	ZNRD1	ZNRD1	chr6	+	30029016	30029190	30029016	30029173	30029291	30029457	5808	140	124	3.16517e-14	1.03602e-12	0.075
3804	ARSA	ARSA	chr22	-	51065983	51066601	51066373	51066601	51065697	51065834	3804	247	124	0.000194442	0.00212777	0.075
2404	ACTL6A	ACTL6A	chr3	+	179280667	179280905	179280667	179280761	179287611	179287671	2404	247	124	0.000233256	0.0025191	0.075
16311	CNST	CNST	chr1	+	246729638	246730091	246729638	246729965	246754813	246755243	16311	247	124	3.90872e-43	8.61202e-41	0.077
11188	ANAPC11	ANAPC11	chr17	+	79849588	79849717	79849588	79849709	79852342	79852462	11188	131	124	1.04811e-17	4.47172e-16	0.077
3700	HAUS5	HAUS5	chr19	+	36104936	36105036	36104936	36104961	36105943	36106049	3700	198	124	1.70765e-06	2.58547e-05	0.077
16787	CNOT1	CNOT1	chr16	-	58590750	58590897	58590765	58590897	58589687	58589812	16787	138	124	1.20559e-12	3.47597e-11	0.078
45	TAZ	TAZ	chrX	+	153641543	153641707	153641543	153641676	153641818	153641904	45	154	124	5.8053e-09	1.16122e-07	0.078
16309	USP37	USP37	chr2	-	219427395	219427536	219427440	219427536	219425542	219425606	16309	168	124	0.00172	0.015501	0.078
13270	ZNF76	ZNF76	chr6	+	35261527	35261716	35261527	35261688	35262232	35262346	13270	151	124	3.50219e-31	3.77367e-29	0.079
7959	ZNF821	ZNF821	chr16	-	71901795	71901940	71901814	71901940	71898805	71898951	7959	142	124	1.76612e-11	4.59814e-10	0.079
14131	DDX26B	DDX26B	chrX	+	134711117	134711261	134711117	134711220	134713712	134714087	14131	164	124	1.49306e-06	2.27222e-05	0.079
2324	ARL16	ARL16	chr17	-	79649472	79649710	79649520	79649710	79649063	79649179	2324	171	124	0.000417492	0.00423866	0.079
14762	RPS4X	RPS4X	chrX	-	71496914	71497141	71497042	71497141	71496006	71496084	14762	247	124	0.0062939	0.0494569	0.079
13355	ANKZF1	ANKZF1	chr2	+	220099907	220100034	220099907	220100015	220100195	220100307	13355	142	124	4.88338e-27	4.14302e-25	0.08
1530	RIF1	RIF1	chr2	+	152298418	152298505	152298418	152298481	152299772	152299843	1530	147	124	0.000244346	0.00262521	0.08
12442	HINT1	HINT1	chr5	-	130497721	130497772	130497756	130497772	130494975	130495304	12442	158	124	0.00497809	0.0401566	0.08
17921	IRF2BP2	IRF2BP2	chr1	-	234744192	234745271	234744240	234745271	234740014	234743598	17921	171	124	0.00563676	0.0447605	0.08
11986	AFTPH	AFTPH	chr2	+	64778576	64780543	64778576	64778702	64794695	64794847	11986	247	124	5.76233e-32	6.39575e-30	0.081
11191	ANAPC11	ANAPC11	chr17	+	79849588	79849739	79849588	79849717	79851427	79851490	11191	145	124	0.00181281	0.016199	0.081
10575	IMMT	IMMT	chr2	-	86389074	86389202	86389098	86389202	86386658	86386794	10575	147	124	6.64535e-28	5.8392e-26	0.082
10691	RNF13	RNF13	chr3	+	149613259	149613357	149613259	149613347	149629764	149629870	10691	133	124	1.36526e-13	4.24294e-12	0.082
13802	SRRM1	SRRM1	chr1	+	24973569	24973767	24973569	24973699	24975349	24975520	13802	191	124	7.07303e-05	0.000834472	0.082
8192	NFKB2	NFKB2	chr10	+	104161205	104161398	104161205	104161275	104161501	104161674	8192	246	124	0.00583613	0.0461204	0.082
10970	ATM	ATM	chr11	+	108117690	108117863	108117690	108117854	108119659	108119829	10970	132	124	2.12153e-25	1.63969e-23	0.083
4658	GOLGB1	GOLGB1	chr3	-	121449694	121449820	121449722	121449820	121448711	121448864	4658	151	124	0.0011799	0.0109752	0.083
601	VPS13A	VPS13A	chr9	+	79954431	79954827	79954431	79954498	79955093	79955198	601	247	124	0.00153991	0.0140062	0.083
2206	RABGAP1	RABGAP1	chr9	+	125758817	125759018	125758817	125758884	125759537	125759640	2206	247	124	1.96794e-10	4.64813e-09	0.084
5005	DDB2	DDB2	chr11	+	47256307	47256485	47256307	47256427	47256820	47256893	5005	181	124	3.17422e-07	5.2887e-06	0.084
9602	USP16	USP16	chr21	+	30411346	30411477	30411346	30411466	30411801	30411889	9602	134	124	4.18767e-05	0.000510896	0.084
15215	PRPF38B	PRPF38B	chr1	+	109240431	109240639	109240431	109240485	109241225	109241449	15215	247	124	9.39529e-68	6.60444e-65	0.085
17512	WDR89	WDR89	chr14	-	64108016	64108641	64108521	64108641	64091645	64091751	17512	247	124	0.0020605	0.0181921	0.085
11753	EEF1A1	EEF1A1	chr6	-	74228126	74228306	74228163	74228306	74227752	74227987	11753	160	124	0.00622586	0.0490166	0.085
3342	CNN2	CNN2	chr19	+	1032557	1032668	1032557	1032662	1036128	1036245	3342	129	124	2.68182e-06	3.9197e-05	0.086
2523	YY1AP1	YY1AP1	chr1	-	155640110	155640255	155640191	155640255	155638417	155638508	2523	204	124	9.99369e-06	0.000133629	0.086
2304	ZGPAT	ZGPAT	chr20	+	62339379	62339540	62339379	62339470	62339904	62340516	2304	193	124	0.00027709	0.0029555	0.086
9411	COPS5	COPS5	chr8	-	67974080	67974259	67974088	67974259	67971445	67971680	9411	131	124	0.00105152	0.00988695	0.086
14091	DHX9	DHX9	chr1	+	182824711	182824863	182824711	182824848	182825666	182825713	14091	138	124	2.38618e-25	1.83462e-23	0.088
12727	FBXO44	FBXO44	chr1	+	11718325	11718450	11718325	11718421	11718792	11718928	12727	152	124	0.000243572	0.0026188	0.088
10974	ATM	ATM	chr11	+	108117690	108117859	108117690	108117854	108119659	108119829	10974	128	124	3.47322e-32	4.06918e-30	0.09
15432	C14orf159	C14orf159	chr14	+	91639632	91639783	91639632	91639747	91642277	91642400	15432	159	124	9.69452e-10	2.10148e-08	0.09
4829	PQBP1	PQBP1	chrX	+	48755194	48755365	48755194	48755297	48755774	48755859	4829	191	124	0.00209121	0.0184411	0.09
4877	IP6K2	IP6K2	chr3	-	48730386	48730612	48730492	48730612	48728739	48728915	4877	229	124	3.58429e-96	9.10863e-93	0.091
2657	ERBB2IP	ERBB2IP	chr5	+	65339964	65340138	65339964	65340126	65342180	65342366	2657	135	124	7.34458e-10	1.63039e-08	0.091
2774	POLD4	POLD4	chr11	-	67120764	67121067	67120773	67121067	67120458	67120548	2774	132	124	1.46093e-05	0.000190852	0.091
11131	TAX1BP1	TAX1BP1	chr7	+	27855967	27856139	27855967	27856109	27856508	27856657	11131	153	124	1.19333e-23	7.93512e-22	0.092
2458	CUTA	CUTA	chr6	-	33385735	33386065	33385863	33386065	33385257	33385472	2458	247	124	1.49875e-23	9.92131e-22	0.092
12220	FCHO1	FCHO1	chr19	+	17865125	17865275	17865125	17865170	17865400	17865430	12220	228	124	4.42381e-15	1.55486e-13	0.092
9678	MED12	MED12	chrX	+	70357575	70357793	70357575	70357630	70360484	70360707	9678	247	124	3.41124e-10	7.93019e-09	0.092
14504	DAZAP2	DAZAP2	chr12	+	51634656	51634824	51634656	51634820	51636120	51636238	14504	127	124	8.57815e-10	1.87879e-08	0.092
16819	PPOX	PPOX	chr1	+	161136180	161136462	161136180	161136401	161136629	161136724	16819	184	124	4.3952e-05	0.000534007	0.092
17530	WIPI2	WIPI2	chr7	+	5269238	5269369	5269238	5269336	5270465	5273486	17530	156	124	0.00390155	0.0322478	0.092
12831	RNF2	RNF2	chr1	+	185060696	185060871	185060696	185060867	185067203	185067476	12831	127	124	6.37991e-35	8.80189e-33	0.094
8053	ASCC2	ASCC2	chr22	-	30197982	30198197	30198050	30198197	30196979	30197099	8053	191	124	6.81052e-20	3.39652e-18	0.094
14821	RLF	RLF	chr1	+	40688892	40689023	40688892	40688918	40697188	40697330	14821	228	124	4.20709e-08	7.71491e-07	0.094
16567	PPP4R3A	PPP4R3A	chr14	-	91942154	91942310	91942193	91942310	91939582	91939714	16567	162	124	0.000193403	0.00211796	0.094
8015	P4HTM	P4HTM	chr3	+	49039932	49040084	49039932	49040029	49041530	49041653	8015	178	124	7.23447e-25	5.23506e-23	0.095
10872	CENPW	CENPW	chr6	+	126660934	126661590	126660934	126661545	126667350	126667464	10872	168	124	1.36482e-19	6.64935e-18	0.096
18137	GON4L	GON4L	chr1	-	155826937	155827086	155826949	155827086	155823066	155823597	18137	135	124	1.36559e-12	3.89167e-11	0.096
18379	LCLAT1	LCLAT1	chr2	+	30670091	30670270	30670091	30670249	30748452	30748621	18379	144	124	2.40259e-06	3.5361e-05	0.096
2874	CCDC88B	CCDC88B	chr11	+	64121475	64121642	64121475	64121500	64122665	64122872	2874	247	124	4.71332e-06	6.63912e-05	0.096
7507	MSTO1	MSTO1	chr1	+	155583447	155583557	155583447	155583524	155583849	155584758	7507	156	124	9.96645e-09	1.9384e-07	0.097
13063	MCTP2	MCTP2	chr15	+	94899365	94899530	94899365	94899525	94901710	94901841	13063	128	124	4.15789e-06	5.90748e-05	0.097
15400	TRAPPC6A	TRAPPC6A	chr19	-	45681350	45681501	45681392	45681501	45668110	45668228	15400	165	124	2.12561e-07	3.58609e-06	0.098
937	AP1G2	AP1G2	chr14	-	24035024	24035369	24035272	24035369	24034814	24034910	937	247	124	3.01157e-88	3.70473e-85	0.099
14399	SNX11	SNX11	chr17	+	46189392	46189473	46189392	46189447	46189935	46190022	14399	149	124	1.81007e-06	2.71823e-05	0.1
10634	FLAD1	FLAD1	chr1	+	154965040	154965262	154965040	154965149	154965377	154965587	10634	236	124	4.14029e-25	3.04075e-23	0.101
6802	UBL7	UBL7	chr15	-	74753377	74753529	74753498	74753529	74751024	74751237	6802	244	124	1.11074e-12	3.22771e-11	0.101
18349	NLRC5	NLRC5	chr16	+	57061983	57062115	57061983	57062067	57062213	57062297	18349	171	124	8.14518e-06	0.000110311	0.101
17888	GUSBP11	GUSBP11	chr22	-	24029017	24029182	24029024	24029182	24025911	24026054	17888	130	124	0.000333893	0.00348388	0.101
9263	KDM5C	KDM5C	chrX	-	53222954	53223033	53222963	53223033	53222788	53222818	9263	132	124	1.30928e-49	3.78974e-47	0.103
3707	CASK	CASK	chrX	-	41712349	41712480	41712367	41712480	41646430	41646536	3707	141	124	1.92932e-06	2.88265e-05	0.105
15241	USF1	USF1	chr1	-	161012344	161012460	161012375	161012460	161011905	161012007	15241	154	124	0.000774777	0.00747534	0.105
6707	CCDC90B	CCDC90B	chr11	-	82996595	82997450	82996915	82997450	82991183	82991303	6707	247	124	1.08681e-50	3.41352e-48	0.106
16466	LOC374443	LOC374443	chr12	+	9809163	9809293	9809163	9809245	9809516	9811010	16466	171	124	2.59525e-22	1.5831e-20	0.107
13379	AP5M1	AP5M1	chr14	+	57740961	57741607	57740961	57741155	57746912	57747140	13379	247	124	7.02765e-05	0.000829937	0.107
3832	PRSS21	PRSS21	chr16	+	2870955	2871110	2870955	2871068	2871366	2871723	3832	165	124	0.00040648	0.00414396	0.107
2484	ZNF638	ZNF638	chr2	+	71558884	71559005	71558884	71558995	71582848	71582910	2484	133	124	7.18431e-21	3.89907e-19	0.108
11085	SRPK2	SRPK2	chr7	-	104786939	104787105	104787077	104787105	104785725	104785755	11085	247	124	8.49299e-05	0.000995028	0.108
13432	CASP8AP2	CASP8AP2	chr6	+	90539618	90539786	90539618	90539653	90556280	90556363	13432	247	124	0.000829874	0.00794462	0.108
13915	SPATA7	SPATA7	chr14	+	88893973	88894043	88893973	88894040	88895691	88895807	13915	126	124	8.91043e-10	1.94579e-08	0.111
725	MRPL52	MRPL52	chr14	+	23299091	23299157	23299091	23299149	23299258	23299319	725	131	124	0.000253871	0.00271962	0.111
16926	BZW2	BZW2	chr7	+	16685758	16685929	16685758	16685913	16705061	16705126	16926	139	124	1.35607e-18	6.17849e-17	0.112
4655	CHPT1	CHPT1	chr12	+	102120071	102120275	102120071	102120182	102122678	102122846	4655	216	124	0.000120848	0.00137017	0.112
13349	ZNF397	ZNF397	chr18	+	32823115	32823349	32823115	32823257	32825225	32825315	13349	215	124	6.03349e-06	8.3709e-05	0.113
4042	FAM192A	FAM192A	chr16	-	57219732	57219976	57219736	57219976	57207626	57207781	4042	127	124	0.00339683	0.0285721	0.113
5449	BBS9	BBS9	chr7	+	33192312	33192467	33192312	33192463	33195249	33195314	5449	127	124	8.80235e-13	2.59362e-11	0.114
13714	REC8	REC8	chr14	+	24644751	24644858	24644751	24644833	24646030	24646110	13714	148	124	0.000491714	0.00491115	0.114
16231	XAF1	XAF1	chr17	+	6665204	6665360	6665204	6665356	6665473	6665559	16231	127	124	1.58686e-58	7.55651e-56	0.115
15253	MROH1	MROH1	chr8	+	145294225	145294376	145294225	145294266	145294516	145294658	15253	233	124	8.691e-21	4.66533e-19	0.115
18087	AGER	AGER	chr6	-	32151052	32151165	32151100	32151165	32150890	32150978	18087	171	124	5.83837e-31	6.15614e-29	0.116
4055	ADAT2	ADAT2	chr6	-	143759645	143759831	143759726	143759831	143754970	143755118	4055	204	124	4.68916e-26	3.80338e-24	0.116
15667	RUFY1	RUFY1	chr5	+	179013331	179013564	179013331	179013476	179016546	179016648	15667	211	124	1.81234e-06	2.71888e-05	0.116
12183	VRK3	VRK3	chr19	-	50528523	50528805	50528602	50528805	50523841	50523904	12183	202	124	5.07109e-06	7.10915e-05	0.117
4542	HDAC4	HDAC4	chr2	-	240085498	240085619	240085504	240085619	240078347	240078469	4542	129	124	3.45987e-05	0.000427045	0.117
14452	PIGG	PIGG	chr4	+	492988	493836	492988	493278	494184	494390	14452	247	124	0.00371934	0.0310548	0.117
14478	CAMK2D	CAMK2D	chr4	-	114378446	114378719	114378490	114378719	114372187	114375671	14478	167	124	6.66399e-12	1.79187e-10	0.118
9077	LAT	LAT	chr16	+	28997705	28997916	28997705	28997767	28997977	28998190	9077	247	124	4.04963e-07	6.62757e-06	0.118
8634	PML	PML	chr15	+	74325496	74325763	74325496	74325755	74326818	74326871	8634	131	124	0.000303093	0.00320048	0.118
6096	HMGA1	HMGA1	chr6	+	34208513	34208692	34208513	34208659	34210488	34210572	6096	156	124	5.01957e-16	1.89028e-14	0.119
17302	RAD9A	RAD9A	chr11	+	67163581	67163646	67163581	67163642	67163733	67163871	17302	127	124	4.94638e-10	1.13207e-08	0.119
4970	STYXL1	STYXL1	chr7	-	75676979	75677321	75677129	75677321	75659738	75659845	4970	247	124	5.77788e-12	1.56214e-10	0.121
18104	LUC7L	LUC7L	chr16	-	239929	240134	239966	240134	238973	239338	18104	160	124	9.10699e-05	0.00105856	0.121
11948	POLM	POLM	chr7	-	44118338	44118410	44118354	44118410	44116107	44116228	11948	139	124	2.32146e-20	1.19823e-18	0.123
13502	FAM60A	FAM60A	chr12	-	31457915	31457994	31457919	31457994	31451010	31451158	13502	127	124	0.000629462	0.00619888	0.123
5249	ERCC5	ERCC5	chr13	+	103518016	103518261	103518016	103518245	103518611	103518731	5249	139	124	9.98241e-35	1.32757e-32	0.124
10474	C18orf8	C18orf8	chr18	+	21109142	21109386	21109142	21109262	21109598	21109676	10474	247	124	1.58111e-15	5.73472e-14	0.124
11513	NOC2L	NOC2L	chr1	-	880421	880526	880436	880526	879582	880180	11513	138	124	4.52665e-33	5.52251e-31	0.126
9277	CEP95	CEP95	chr17	+	62527043	62527140	62527043	62527136	62528007	62528140	9277	127	124	1.54335e-09	3.28285e-08	0.126
10151	USP47	USP47	chr11	+	11976580	11976710	11976580	11976692	11977547	11980872	10151	141	124	3.29888e-09	6.81093e-08	0.126
15433	C14orf159	C14orf159	chr14	+	91580356	91580872	91580356	91580627	91611564	91611657	15433	247	124	0.00306473	0.025986	0.126
7486	SRSF11	SRSF11	chr1	+	70696777	70696940	70696777	70696886	70697950	70698060	7486	177	124	1.57748e-22	9.86727e-21	0.128
14650	MTMR9	MTMR9	chr8	+	11157531	11157750	11157531	11157657	11162349	11162523	14650	216	124	3.8055e-09	7.80233e-08	0.128
15146	MEIS1	MEIS1	chr2	+	66794584	66794724	66794584	66794643	66795798	66795888	15146	204	124	1.36294e-28	1.24196e-26	0.129
4625	GTF3A	GTF3A	chr13	+	28004669	28004762	28004669	28004758	28008275	28008356	4625	127	124	2.09879e-20	1.09093e-18	0.13
11476	UBL7-AS1	UBL7-AS1	chr15	+	74753605	74754439	74753605	74754368	74758376	74758471	11476	194	124	0.000777257	0.00748947	0.13
1127	LOC100294145	LOC100294145	chr6	+	32861952	32862803	32861952	32862704	32868696	32871535	1127	222	124	4.43356e-18	1.92495e-16	0.131
17333	SMC4	SMC4	chr3	+	160148386	160148617	160148386	160148531	160148819	160148993	17333	209	124	6.39167e-31	6.64463e-29	0.132
11385	UBASH3A	UBASH3A	chr21	+	43854941	43855093	43854941	43855064	43857597	43857706	11385	152	124	0.00242154	0.0210647	0.132
1400	CSNK1A1	CSNK1A1	chr5	-	148885009	148885158	148885045	148885158	148875456	148876423	1400	159	124	0.000332308	0.00347171	0.133
15530	IL18BP	IL18BP	chr11	+	71710304	71710445	71710304	71710416	71710972	71711058	15530	152	124	0.00160144	0.0145034	0.133
13617	PPP6R3	PPP6R3	chr11	+	68272612	68272739	68272612	68272717	68286968	68287119	13617	145	124	1.16537e-43	2.64665e-41	0.134
5498	TXNRD1	TXNRD1	chr12	+	104680459	104681124	104680459	104680887	104682708	104682818	5498	247	124	4.34687e-17	1.75235e-15	0.135
659	RAB3GAP2	RAB3GAP2	chr1	-	220368419	220368509	220368424	220368509	220366581	220366721	659	128	124	8.51704e-13	2.51457e-11	0.136
12021	CDC42SE1	CDC42SE1	chr1	-	151029126	151029262	151029131	151029262	151028152	151028469	12021	128	124	1.06612e-06	1.65839e-05	0.136
3436	ATP5J2-PTCD1	ATP5J2-PTCD1	chr7	-	99063733	99063824	99063751	99063824	99057708	99057816	3436	141	124	2.04854e-05	0.00026137	0.136
13481	RMDN1	RMDN1	chr8	-	87520290	87520400	87520344	87520400	87519223	87519341	13481	177	124	7.23093e-58	3.23464e-55	0.137
14492	LETMD1	LETMD1	chr12	+	51445874	51446029	51445874	51445990	51447560	51447643	14492	162	124	6.11966e-17	2.44158e-15	0.138
12012	ZUFSP	ZUFSP	chr6	-	116972734	116972900	116972739	116972900	116968621	116968773	12012	128	124	1.0508e-05	0.000139873	0.138
8558	CLEC16A	CLEC16A	chr16	+	11096930	11097162	11096930	11097114	11114049	11114182	8558	171	124	4.86739e-05	0.000587466	0.139
1859	SCAPER	SCAPER	chr15	-	77087581	77087781	77087717	77087781	77067324	77067458	1859	247	124	5.90663e-10	1.33324e-08	0.141
18049	LINC00959	LINC00959	chr10	-	131866539	131866872	131866749	131866872	131862161	131862647	18049	247	124	3.01277e-06	4.37742e-05	0.143
4632	TAF2	TAF2	chr8	-	120816117	120816259	120816139	120816259	120814033	120814265	4632	145	124	5.55419e-06	7.74962e-05	0.144
3539	SPAG5	SPAG5	chr17	-	26905628	26905770	26905689	26905770	26905390	26905546	3539	184	124	1.21388e-24	8.61506e-23	0.145
2651	MTCH1	MTCH1	chr6	-	36940427	36940572	36940478	36940572	36938422	36938470	2651	174	124	1.19363e-16	4.62476e-15	0.148
7852	TMEM230	TMEM230	chr20	-	5093375	5093733	5093388	5093733	5089977	5090091	7852	136	124	0.000319046	0.00334737	0.149
7942	KLRF2	KLRF2	chr12	+	10045618	10045815	10045618	10045767	10046027	10046140	7942	171	124	8.73456e-50	2.63142e-47	0.151
7422	ARHGAP26	ARHGAP26	chr5	+	142586762	142587038	142586762	142586873	142593561	142593653	7422	247	124	4.35499e-38	7.3055e-36	0.151
12455	AKTIP	AKTIP	chr16	-	53537033	53537216	53537058	53537216	53534129	53534241	12455	148	124	1.08972e-44	2.63713e-42	0.152
14580	CALM1	CALM1	chr14	+	90865334	90865506	90865334	90865431	90866408	90866439	14580	198	124	3.51669e-20	1.79631e-18	0.152
5524	DPEP2	DPEP2	chr16	-	68033277	68033421	68033298	68033421	68025966	68026096	5524	144	124	0.00494932	0.0399901	0.154
3475	HUS1	HUS1	chr7	-	48019006	48019222	48019064	48019222	48018285	48018413	3475	181	124	1.92075e-56	8.10119e-54	0.155
17774	ACAA2	ACAA2	chr18	-	47340101	47340251	47340186	47340251	47329056	47329223	17774	208	124	3.41203e-27	2.91146e-25	0.156
4531	BIRC6	BIRC6	chr2	+	32678875	32679022	32678875	32679010	32688261	32688449	4531	135	124	5.82578e-21	3.19703e-19	0.156
13469	GBF1	GBF1	chr10	+	104136691	104136897	104136691	104136885	104139040	104139191	13469	135	124	0.00156382	0.0142062	0.156
3354	OS9	OS9	chr12	+	58112118	58112204	58112118	58112159	58112775	58112965	3354	168	124	1.56786e-19	7.56362e-18	0.157
1353	DAP3	DAP3	chr1	+	155658884	155659034	155658884	155658965	155679563	155679615	1353	192	124	2.0064e-116	7.40462e-113	0.159
4634	TAF2	TAF2	chr8	-	120770312	120770382	120770317	120770382	120768245	120768355	4634	128	124	8.38523e-19	3.88034e-17	0.16
6824	UTP6	UTP6	chr17	-	30207571	30207773	30207591	30207773	30205268	30205346	6824	143	124	4.8916e-17	1.95691e-15	0.161
9098	TRMT1	TRMT1	chr19	-	13223709	13223825	13223722	13223825	13223518	13223631	9098	136	124	3.66387e-08	6.7439e-07	0.162
5377	LRIG2	LRIG2	chr1	+	113646230	113646407	113646230	113646357	113650215	113650379	5377	173	124	9.07582e-15	3.10852e-13	0.164
2515	OARD1	OARD1	chr6	-	41040057	41040188	41040073	41040188	41039334	41039414	2515	139	124	9.87733e-12	2.61776e-10	0.165
7692	ZNF333	ZNF333	chr19	+	14812486	14812709	14812486	14812696	14815865	14815982	7692	136	124	4.00272e-05	0.000490358	0.167
10234	TMEM106C	TMEM106C	chr12	+	48357329	48357487	48357329	48357416	48357991	48358206	10234	194	124	0.000281971	0.00299889	0.167
14646	BHLHB9	BHLHB9	chrX	+	101975641	101975753	101975641	101975749	101975884	101976019	14646	127	124	0.00537146	0.0428151	0.168
8709	ARPC4-TTLL3	ARPC4-TTLL3	chr3	+	9868680	9868924	9868680	9868832	9870643	9871079	8709	215	124	1.31633e-41	2.62591e-39	0.169
2695	SLC20A1	SLC20A1	chr2	+	113410278	113410518	113410278	113410375	113414698	113414818	2695	247	124	3.81887e-35	5.31832e-33	0.169
6003	DNAJB12	DNAJB12	chr10	-	74095543	74095689	74095591	74095689	74092587	74094375	6003	171	124	9.13906e-17	3.59762e-15	0.169
18025	IL32	IL32	chr16	+	3115662	3115826	3115662	3115711	3117377	3117416	18025	238	124	6.20209e-09	1.23224e-07	0.169
13208	TIMM21	TIMM21	chr18	+	71822379	71822459	71822379	71822442	71822540	71822638	13208	140	124	2.24678e-89	3.01518e-86	0.171
7054	TASP1	TASP1	chr20	-	13509079	13509158	13509092	13509158	13463873	13463984	7054	136	124	6.73325e-78	5.84684e-75	0.172
11262	LOC102606465	LOC102606465	chr1	+	101540831	101540950	101540831	101540936	101542918	101543064	11262	137	124	7.26795e-32	8.00668e-30	0.172
759	SCYL3	SCYL3	chr1	-	169857790	169858031	169857816	169858031	169847774	169847960	759	149	124	2.94189e-18	1.30024e-16	0.172
13758	GHRLOS	GHRLOS	chr3	+	10329628	10329790	10329628	10329786	10333751	10335133	13758	127	124	2.26689e-06	3.35645e-05	0.175
17324	POMT1	POMT1	chr9	+	134386723	134386859	134386723	134386854	134387427	134387523	17324	128	124	3.98572e-45	9.80619e-43	0.176
13698	ZNF266	ZNF266	chr19	-	9529726	9529965	9529892	9529965	9529441	9529571	13698	247	124	6.33986e-06	8.76301e-05	0.176
6279	OCIAD1	OCIAD1	chr4	+	48833322	48833448	48833322	48833415	48834636	48834778	6279	156	124	0.0027309	0.023479	0.177
5861	PIGBOS1	PIGBOS1	chr15	-	55611061	55611392	55611104	55611392	55609381	55610065	5861	166	124	6.32507e-36	9.52762e-34	0.178
4482	THTPA	THTPA	chr14	+	24025190	24026513	24025190	24026248	24027903	24028790	4482	247	124	4.45543e-10	1.0244e-08	0.178
8608	ACAP1	ACAP1	chr17	+	7240529	7240737	7240529	7240707	7245266	7245386	8608	153	124	2.34753e-06	3.46889e-05	0.18
12760	TP53TG1	TP53TG1	chr7	-	86974358	86974808	86974620	86974808	86970838	86971000	12760	247	124	1.29002e-17	5.45651e-16	0.182
13761	ITGA6	ITGA6	chr2	+	173354212	173354386	173354212	173354341	173355751	173355850	13761	168	124	8.1509e-10	1.7932e-08	0.183
2057	TTF1	TTF1	chr9	-	135265983	135266218	135265990	135266218	135263525	135263615	2057	130	124	1.25657e-25	9.9195e-24	0.184
1679	CASP8	CASP8	chr2	+	202098165	202098345	202098165	202098277	202098738	202098835	1679	191	124	0.000110582	0.00126544	0.184
10176	FAM122B	FAM122B	chrX	-	133927832	133927923	133927844	133927923	133923252	133923296	10176	135	124	0.00256971	0.0222487	0.184
8297	PDE6B	PDE6B	chr4	+	661644	661795	661644	661730	663834	664681	8297	188	124	4.15018e-08	7.62002e-07	0.185
5017	SPECC1L	SPECC1L	chr22	+	24717255	24718886	24717255	24717291	24720187	24720395	5017	247	124	0.00117846	0.0109688	0.185
17146	PBX4	PBX4	chr19	-	19681394	19681642	19681495	19681642	19680917	19681108	17146	224	124	3.95918e-09	8.08374e-08	0.187
268	GCAT	GCAT	chr22	+	38211669	38211883	38211669	38211841	38212206	38212328	268	165	124	1.62213e-21	9.17467e-20	0.191
234	VCPKMT	VCPKMT	chr14	-	50582786	50582897	50582797	50582897	50582556	50582629	234	134	124	6.84735e-07	1.09041e-05	0.191
2516	OARD1	OARD1	chr6	-	41039974	41040188	41040073	41040188	41039334	41039414	2516	222	124	5.43055e-12	1.47093e-10	0.192
4718	CCAR1	CCAR1	chr10	+	70480900	70481045	70480900	70481039	70482211	70482334	4718	129	124	1.2363e-53	4.56256e-51	0.193
10115	RBBP5	RBBP5	chr1	-	205064000	205064192	205064114	205064192	205055269	205057943	10115	237	124	9.22799e-24	6.19198e-22	0.193
12711	WDR76	WDR76	chr15	+	44119111	44119316	44119111	44119290	44120162	44120564	12711	149	124	1.76582e-22	1.09988e-20	0.194
5071	VPS18	VPS18	chr15	+	41188135	41188363	41188135	41188277	41191104	41191196	5071	209	124	1.00099e-18	4.58902e-17	0.195
15539	IRF3	IRF3	chr19	-	50167699	50167930	50167843	50167930	50166599	50166771	15539	247	124	2.07828e-10	4.9009e-09	0.196
10879	DPH2	DPH2	chr1	+	44436267	44436489	44436267	44436380	44436637	44436861	10879	232	124	5.44255e-07	8.8192e-06	0.197
1325	HLA-E	HLA-E	chr6	+	30459184	30459429	30459184	30459189	30460180	30460206	1325	247	124	9.92459e-84	1.04648e-80	0.198
262	CCDC66	CCDC66	chr3	+	56594889	56595040	56594889	56594996	56597711	56598153	262	167	124	9.54802e-07	1.49309e-05	0.199
13504	NCAPG	NCAPG	chr4	+	17827004	17827190	17827004	17827184	17829900	17830011	13504	129	124	1.506e-41	2.96421e-39	0.2
7434	DUS4L	DUS4L	chr7	+	107204401	107204692	107204401	107204504	107205032	107205121	7434	247	124	3.3164e-20	1.69989e-18	0.2
7433	DUS4L	DUS4L	chr7	+	107204401	107204654	107204401	107204504	107205032	107205121	7433	247	124	1.06941e-09	2.31137e-08	0.2
6999	GPBP1	GPBP1	chr5	+	56479623	56479745	56479623	56479699	56509900	56510020	6999	169	124	0.00011516	0.00131172	0.2
3960	C9orf142	C9orf142	chr9	+	139887091	139887156	139887091	139887152	139887376	139887420	3960	127	124	6.89949e-21	3.75831e-19	0.204
7390	WDPCP	WDPCP	chr2	-	63486441	63486544	63486445	63486544	63401804	63401967	7390	127	124	7.08029e-17	2.80966e-15	0.206
5510	RPP14	RPP14	chr3	+	58291971	58292378	58291971	58292144	58296233	58296318	5510	247	124	2.1889e-16	8.37112e-15	0.206
15465	TRIP4	TRIP4	chr15	+	64680002	64680247	64680002	64680163	64686144	64686314	15465	207	124	0.000111544	0.00127546	0.207
1678	CASP8	CASP8	chr2	+	202141549	202141827	202141549	202141691	202149538	202150040	1678	247	124	5.93599e-14	1.90909e-12	0.208
10841	TSR1	TSR1	chr17	-	2238549	2238688	2238553	2238688	2237765	2238190	10841	127	124	0.000208318	0.00226951	0.209
1781	NIT1	NIT1	chr1	+	161087861	161087999	161087861	161087968	161088575	161088671	1781	154	124	6.37432e-06	8.8024e-05	0.211
17326	POMT1	POMT1	chr9	+	134385289	134385528	134385289	134385383	134385646	134385802	17326	247	124	0.0018107	0.0161899	0.211
7026	MRPL20	MRPL20	chr1	-	1337738	1337981	1337841	1337981	1337275	1337636	7026	226	124	0.000440274	0.00444854	0.212
1212	TRIM59	TRIM59	chr3	-	160167471	160167626	160167504	160167626	160166513	160166583	1212	156	124	8.09412e-08	1.43958e-06	0.214
1871	CDC25B	CDC25B	chr20	+	3776385	3777378	3776385	3776526	3778268	3778396	1871	247	124	0.00568988	0.0450854	0.214
11988	PRUNE	PRUNE	chr1	+	150990287	150990478	150990287	150990380	150990942	150991145	11988	221	124	5.18578e-18	2.23838e-16	0.217
9316	NDUFAF6	NDUFAF6	chr8	+	96044222	96044326	96044222	96044322	96047681	96047804	9316	127	124	0.000437559	0.00442717	0.218
15546	IRF3	IRF3	chr19	-	50168887	50169132	50168891	50169132	50167930	50168103	15546	127	124	6.98916e-22	4.04604e-20	0.221
5162	YIF1B	YIF1B	chr19	-	38806356	38806445	38806362	38806445	38800044	38800283	5162	129	124	0.000226149	0.00244752	0.222
42	TAZ	TAZ	chrX	+	153648043	153648219	153648043	153648085	153648370	153648433	42	247	124	0.000507518	0.00505873	0.229
15996	HP1BP3	HP1BP3	chr1	-	21113006	21113181	21113061	21113181	21106842	21107033	15996	178	124	4.9195e-06	6.91634e-05	0.231
14572	ZNF121	ZNF121	chr19	-	9679555	9679758	9679677	9679758	9678770	9678851	14572	245	124	0.000105701	0.0012124	0.232
4934	PEX1	PEX1	chr7	-	92119027	92119225	92119032	92119225	92118606	92118737	4934	128	124	1.26052e-35	1.84235e-33	0.234
6519	UNK	UNK	chr17	+	73808192	73808441	73808192	73808369	73808535	73808666	6519	195	124	2.54914e-08	4.81207e-07	0.234
16497	MAX	MAX	chr14	-	65544045	65544146	65544061	65544146	65541841	65543381	16497	139	124	2.65899e-22	1.61063e-20	0.235
14716	PSMA6	PSMA6	chr14	+	35761934	35762098	35761934	35762083	35777199	35777294	14716	138	124	1.43197e-19	6.95355e-18	0.236
9733	SAMD9L	SAMD9L	chr7	-	92776195	92776459	92776400	92776459	92775290	92775353	9733	247	124	2.41849e-10	5.69406e-09	0.236
5370	TMEM134	TMEM134	chr11	-	67234635	67234859	67234782	67234859	67232526	67232738	5370	247	124	0.000438897	0.00443767	0.237
8308	FMNL1	FMNL1	chr17	+	43323871	43324038	43323871	43323971	43324233	43324683	8308	190	124	2.60461e-15	9.33236e-14	0.239
7823	PABPC1	PABPC1	chr8	-	101719009	101719225	101719016	101719225	101718878	101718934	7823	130	124	0.00271446	0.0233513	0.239
15511	TNFAIP3	TNFAIP3	chr6	+	138188324	138188679	138188324	138188655	138192349	138192659	15511	147	124	0.00265384	0.0228698	0.247
17290	KIAA0195	KIAA0195	chr17	+	73487383	73487548	73487383	73487536	73487771	73487981	17290	135	124	0.00552096	0.0439118	0.247
17327	POMT1	POMT1	chr9	+	134385289	134385449	134385289	134385383	134385646	134385802	17327	189	124	3.37187e-09	6.9422e-08	0.248
15365	ZNF37A	ZNF37A	chr10	+	38384465	38384561	38384465	38384557	38384671	38384732	15365	127	124	0.000311132	0.00326899	0.248
17691	PFDN6	PFDN6	chr6	+	33257373	33257405	33257373	33257397	33257546	33257697	17691	131	124	3.26435e-08	6.06142e-07	0.249
3488	MIAT	MIAT	chr22	+	27059279	27059473	27059279	27059362	27061420	27062900	3488	234	124	0.000431132	0.00436813	0.251
6278	OCIAD1	OCIAD1	chr4	+	48833322	48833548	48833322	48833415	48834636	48834778	6278	247	124	1.08876e-33	1.38554e-31	0.252
18410	HHLA3	HHLA3	chr1	+	70820492	70820794	70820492	70820790	70832126	70832220	18410	127	124	2.45003e-09	5.10118e-08	0.253
6153	OSBPL3	OSBPL3	chr7	-	24873705	24874355	24874104	24874355	24870386	24870524	6153	247	124	1.6921e-11	4.42102e-10	0.256
7645	HTT	HTT	chr4	+	3209012	3209193	3209012	3209084	3210499	3210638	7645	232	124	0.00296837	0.0252851	0.256
13427	CASP8AP2	CASP8AP2	chr6	+	90539618	90539825	90539618	90539653	90556280	90556363	13427	247	124	0.00378418	0.0314361	0.256
12496	LAMTOR4	LAMTOR4	chr7	+	99746529	99746676	99746529	99746598	99747121	99747202	12496	201	124	5.95315e-11	1.46224e-09	0.257
10997	CHTF18	CHTF18	chr16	+	842223	842367	842223	842347	842438	842590	10997	143	124	3.32857e-07	5.51473e-06	0.257
2693	SLC20A1	SLC20A1	chr2	+	113410278	113410524	113410278	113410375	113414698	113414818	2693	247	124	0.000981548	0.00927632	0.257
7690	N4BP2L2	N4BP2L2	chr13	-	33112754	33112821	33112819	33112821	33101594	33101669	7690	188	124	2.99679e-25	2.25708e-23	0.258
2549	PPP1R11	PPP1R11	chr6	+	30036055	30036207	30036055	30036130	30036366	30036475	2549	200	124	1.58362e-24	1.11321e-22	0.258
18409	HHLA3	HHLA3	chr1	+	70820492	70820891	70820492	70820790	70832126	70832220	18409	224	124	9.47228e-08	1.67025e-06	0.258
4290	KCTD18	KCTD18	chr2	-	201374350	201374792	201374733	201374792	201371579	201371814	4290	247	124	0.00101415	0.00956603	0.262
7572	LOC101927156	LOC101927156	chr2	+	182091197	182091266	182091197	182091262	182127555	182127704	7572	127	124	0.000892613	0.00847925	0.263
5339	TOMM40	TOMM40	chr19	+	45404464	45404709	45404464	45404567	45406286	45406946	5339	247	124	5.06911e-10	1.15564e-08	0.273
3407	EIF3M	EIF3M	chr11	+	32615411	32615541	32615411	32615495	32617511	32617593	3407	169	124	0.00189367	0.01684	0.273
14533	ZNF418	ZNF418	chr19	-	58436990	58439415	58439344	58439415	58434559	58434657	14533	247	124	0.000377698	0.00389629	0.278
7574	LOC101927156	LOC101927156	chr2	+	182060073	182060199	182060073	182060143	182091197	182091262	7574	179	124	3.19457e-06	4.60085e-05	0.279
7322	TRMT10B	TRMT10B	chr9	+	37776278	37776433	37776278	37776402	37777624	37778969	7322	154	124	0.0010485	0.00987118	0.28
6008	COQ6	COQ6	chr14	+	74424849	74424976	74424849	74424948	74425673	74425781	6008	151	124	0.000122283	0.00138431	0.285
3163	PARP14	PARP14	chr3	+	122410108	122410328	122410108	122410203	122411147	122411390	3163	247	124	3.95104e-09	8.07829e-08	0.286
15536	IRF3	IRF3	chr19	-	50167809	50168050	50167843	50168050	50166599	50166771	15536	157	124	9.09418e-19	4.18219e-17	0.287
9938	MLF1	MLF1	chr3	+	158288952	158289180	158288952	158289136	158310222	158310370	9938	167	124	2.0742e-25	1.61154e-23	0.291
13430	CASP8AP2	CASP8AP2	chr6	+	90539618	90539821	90539618	90539653	90556280	90556363	13430	247	124	1.80434e-38	3.06157e-36	0.293
4000	LOC100288069	LOC100288069	chr1	-	713663	714068	713938	714068	709550	709660	4000	247	124	7.00052e-18	2.99541e-16	0.295
11421	XRRA1	XRRA1	chr11	-	74644845	74644917	74644869	74644917	74641344	74641417	11421	147	124	1.45847e-22	9.16166e-21	0.296
13404	WBP4	WBP4	chr13	+	41636779	41637010	41636779	41636852	41639151	41639214	13404	247	124	2.02093e-52	7.1031e-50	0.303
16113	RNF126	RNF126	chr19	-	651610	651855	651691	651855	650233	650296	16113	204	124	0.000285552	0.00303478	0.304
15636	PCNT	PCNT	chr21	+	47862409	47862597	47862409	47862486	47865196	47865682	15636	234	124	5.05249e-05	0.000607368	0.316
14013	KLHL17	KLHL17	chr1	+	899486	899560	899486	899547	899728	899910	14013	136	124	3.15492e-62	1.79127e-59	0.319
15871	ZNF677	ZNF677	chr19	-	53746962	53747132	53746996	53747132	53738637	53741810	15871	157	124	0.000194902	0.00213122	0.319
13237	SIRT3	SIRT3	chr11	-	236047	236362	236193	236362	233342	233534	13237	247	124	3.84218e-07	6.31607e-06	0.322
17408	DPH5	DPH5	chr1	-	101491195	101491362	101491238	101491362	101487196	101487321	17408	166	124	0.00469279	0.038168	0.322
2944	ZNF692	ZNF692	chr1	-	249150482	249150621	249150571	249150621	249149923	249150145	2944	212	124	3.85019e-19	1.82168e-17	0.333
10383	RBM41	RBM41	chrX	-	106331665	106332069	106331964	106332069	106312484	106312632	10383	247	124	6.93547e-05	0.000819754	0.333
2667	GMFG	GMFG	chr19	-	39820187	39820266	39820245	39820266	39819639	39819713	2667	181	124	0.00248895	0.0216002	0.335
16312	TMEM198B	TMEM198B	chr12	+	56226654	56226822	56226654	56226798	56227230	56227325	16312	147	124	1.27024e-36	1.99481e-34	0.343
7253	GLT8D1	GLT8D1	chr3	-	52739462	52740099	52739718	52740099	52734460	52734512	7253	247	124	1.389e-06	2.12262e-05	0.345
6916	CAMKK1	CAMKK1	chr17	-	3784898	3784942	3784920	3784942	3783639	3783728	6916	145	124	0.00153863	0.0140032	0.346
16171	CTSL	CTSL	chr9	+	90340973	90341313	90340973	90341223	90342508	90342644	16171	213	124	0.000249847	0.00267846	0.348
6986	TDRKH	TDRKH	chr1	-	151762855	151763010	151762880	151763010	151755374	151755525	6986	148	124	6.15471e-05	0.000732118	0.351
8727	PLEC	PLEC	chr8	-	145009178	145009285	145009190	145009285	145008977	145009097	8727	135	124	0.000239805	0.00258583	0.352
1101	TSPAN17	TSPAN17	chr5	+	176081895	176082045	176081895	176082021	176083078	176083126	1101	147	124	0.000280312	0.00298339	0.357
15873	WSB1	WSB1	chr17	+	25634769	25634944	25634769	25634933	25636125	25636298	15873	134	124	7.99839e-09	1.5722e-07	0.359
13433	CASP8AP2	CASP8AP2	chr6	+	90539618	90539824	90539618	90539653	90556280	90556363	13433	247	124	5.60952e-08	1.01232e-06	0.359
1092	APEH	APEH	chr3	+	49718973	49719067	49718973	49719052	49719154	49719238	1092	138	124	6.99682e-10	1.56023e-08	0.365
16499	MAX	MAX	chr14	-	65544045	65544146	65544057	65544146	65541841	65543381	16499	135	124	3.55182e-32	4.12851e-30	0.376
11687	EEF1A1	EEF1A1	chr6	-	74228667	74228771	74228703	74228771	74227854	74227965	11687	159	124	0.00462699	0.037662	0.381
1847	ATP5J	ATP5J	chr21	-	27107299	27107965	27107797	27107965	27101941	27102112	1847	247	124	1.00508e-12	2.94218e-11	0.382
7072	CDAN1	CDAN1	chr15	-	43019818	43019967	43019865	43019967	43018507	43018615	7072	170	124	3.94353e-36	6.00148e-34	0.384
4795	ANKRD36BP2	ANKRD36BP2	chr2	+	89100615	89100822	89100615	89100752	89103893	89103964	4795	193	124	1.70248e-06	2.58029e-05	0.386
1586	ZNF224	ZNF224	chr19	+	44598481	44598683	44598481	44598641	44600495	44600584	1586	165	124	3.94045e-22	2.36459e-20	0.387
2942	ZNF692	ZNF692	chr1	-	249150490	249150621	249150571	249150621	249149923	249150145	2942	204	124	1.17467e-19	5.76094e-18	0.387
4931	ATG4D	ATG4D	chr19	+	10657514	10657751	10657514	10657747	10657864	10657929	4931	127	124	3.24947e-16	1.23313e-14	0.388
4858	ACCS	ACCS	chr11	+	44103614	44103742	44103614	44103734	44104718	44104861	4858	131	124	8.30631e-35	1.11471e-32	0.39
4244	LOH12CR1	LOH12CR1	chr12	+	12510012	12510443	12510012	12510052	12514139	12514283	4244	247	124	9.55418e-14	3.01365e-12	0.401
9850	OGDH	OGDH	chr7	+	44658422	44658645	44658422	44658533	44663915	44664164	9850	235	124	4.2485e-32	4.86174e-30	0.402
3345	CNN2	CNN2	chr19	+	1026975	1027073	1026975	1027062	1031069	1031191	3345	134	124	6.60523e-10	1.48186e-08	0.412
11112	TTC28-AS1	TTC28-AS1	chr22	+	28318005	28318229	28318005	28318215	28320334	28320951	11112	137	124	3.17336e-09	6.56094e-08	0.413
11466	NUDT5	NUDT5	chr10	-	12212818	12212907	12212898	12212907	12209572	12209810	11466	203	124	2.25873e-23	1.47537e-21	0.414
15608	ZNF569	ZNF569	chr19	-	37957985	37958339	37958160	37958339	37956214	37956375	15608	247	124	2.00295e-05	0.000255997	0.417
8704	ARPC4-TTLL3	ARPC4-TTLL3	chr3	+	9874787	9874957	9874787	9874929	9876364	9878040	8704	151	124	2.47348e-45	6.29544e-43	0.421
15373	ZC3H13	ZC3H13	chr13	-	46550316	46550400	46550346	46550400	46549417	46549973	15373	153	124	1.26381e-08	2.44194e-07	0.425
4566	POLL	POLL	chr10	-	103347641	103348027	103347960	103348027	103347002	103347163	4566	247	124	1.29867e-13	4.04451e-12	0.428
15910	MPI	MPI	chr15	+	75182351	75182542	75182351	75182430	75182867	75182995	15910	235	124	6.87219e-22	3.99399e-20	0.429
16644	DCTD	DCTD	chr4	-	183838440	183838630	183838463	183838630	183836613	183836728	16644	146	124	8.93088e-48	2.39705e-45	0.445
15112	PAGE5	PAGE5	chrX	+	55246779	55247084	55246779	55246885	55247807	55247896	15112	247	124	2.06706e-17	8.59549e-16	0.452
9594	PKP4	PKP4	chr2	+	159477501	159477633	159477501	159477627	159477742	159477933	9594	129	124	9.71044e-14	3.05641e-12	0.466
7729	EIF3K	EIF3K	chr19	+	39109713	39109938	39109713	39109863	39110976	39111075	7729	198	124	0.000129341	0.0014575	0.472
757	SCYL3	SCYL3	chr1	-	169857790	169858031	169857804	169858031	169847774	169847960	757	137	124	1.27988e-12	3.66867e-11	0.474
13763	ILKAP	ILKAP	chr2	-	239103422	239103511	239103445	239103511	239102915	239102972	13763	146	124	0.000810773	0.00778701	0.48
5647	LINC00265	LINC00265	chr7	+	39828080	39828203	39828080	39828199	39828952	39829143	5647	127	124	1.53905e-26	1.26924e-24	0.486
16438	ADARB1	ADARB1	chr21	+	46641932	46643492	46641932	46642022	46645461	46646478	16438	247	124	0.0053409	0.0426469	0.487
7571	LOC101927156	LOC101927156	chr2	+	182091197	182091266	182091197	182091262	182102977	182103177	7571	127	124	2.88225e-84	3.27291e-81	0.495
8970	CDC45	CDC45	chr22	+	19496052	19496217	19496052	19496214	19502271	19502410	8970	126	124	1.73968e-14	5.77106e-13	0.5
16068	PPP1R32	PPP1R32	chr11	+	61254617	61254814	61254617	61254712	61257972	61258056	16068	225	124	1.26622e-07	2.18364e-06	0.512
1116	TYSND1	TYSND1	chr10	-	71905176	71906496	71906288	71906496	71903597	71903728	1116	247	124	9.73531e-07	1.52077e-05	0.516
1151	TBC1D7	TBC1D7	chr6	-	13328527	13328815	13328547	13328815	13327018	13327138	1151	143	124	4.04454e-05	0.00049466	0.519
7573	LOC101927156	LOC101927156	chr2	+	182091197	182091266	182091197	182091262	182227413	182227645	7573	127	124	5.04655e-26	4.07089e-24	0.527
9782	DPCD	DPCD	chr10	+	103368623	103368801	103368623	103368694	103369123	103369410	9782	230	124	3.56857e-65	2.19497e-62	0.554
9588	PSME2	PSME2	chr14	-	24614435	24614482	24614451	24614482	24613608	24613677	9588	139	124	7.48277e-37	1.20066e-34	0.556
12079	PLA2G4C	PLA2G4C	chr19	-	48556210	48556404	48556253	48556404	48551099	48551645	12079	166	124	9.07575e-13	2.66885e-11	0.556
11799	EEF1A1	EEF1A1	chr6	-	74229059	74229230	74229125	74229230	74227752	74227987	11799	189	124	1.3974e-16	5.40013e-15	0.591
1699	TCL1A	TCL1A	chr14	-	96178085	96178139	96178090	96178139	96176303	96177218	1699	128	124	1.57673e-05	0.000204892	0.612
2310	TMIGD2	TMIGD2	chr19	-	4294563	4294677	4294575	4294677	4294300	4294418	2310	135	124	1.09492e-16	4.27598e-15	0.622
2403	ACTL6A	ACTL6A	chr3	+	179292157	179292289	179292157	179292255	179293190	179293292	2403	157	124	1.75403e-52	6.31538e-50	0.713
