# Supplementary material for: Distinct Transcriptional and Alternative Splicing Signatures of Decidual CD4+ T Cells in Early Human Pregnancy
Source: Front Immunol. 2017 Jun 12;8:682. doi: 10.3389/fimmu.2017.00682 (PMC5466981; doi:10.3389/fimmu.2017.00682)
Supplement: Supplementary file 5 [file Data_Sheet_5.xlsx]

## Sheet: Differentially expressed A3SS
ID	GeneID	geneSymbol	chr	strand	longExonStart_0base	longExonEnd	shortES	shortEE	flankingES	flankingEE	ID	IncFormLen	SkipFormLen	PValue	FDR	IncLevelDifference
21559	FKBP7	FKBP7	chr2	-	179334378	179334512	179334378	179334509	179337755	179337869	21559	126	124	9.10164e-74	8.64429e-71	-0.835
26128	ZNF23	ZNF23	chr16	-	71487944	71488121	71487944	71488071	71489974	71490024	26128	173	124	1.95601e-09	4.71801e-08	-0.687
4896	TRMT13	TRMT13	chr1	+	100606400	100606575	100606420	100606575	100606005	100606070	4896	143	124	6.36537e-11	1.78685e-09	-0.631
1218	SCYL3	SCYL3	chr1	-	169838068	169838269	169838068	169838180	169842836	169842893	1218	212	124	2.90504e-16	1.32967e-14	-0.626
119	IDH1	IDH1	chr2	-	209104586	209104822	209104586	209104727	209108150	209108325	119	218	124	7.57624e-25	7.02003e-23	-0.567
4617	SIRT2	SIRT2	chr19	-	39384458	39384611	39384458	39384507	39389433	39389558	4617	227	124	0.00383219	0.0336094	-0.562
3423	DMAP1	DMAP1	chr1	+	44684012	44684141	44684135	44684141	44680374	44680570	3423	246	124	0.00578893	0.0483167	-0.556
19526	TMEM91	TMEM91	chr19	+	41889465	41889987	41889619	41889987	41888676	41888826	19526	247	124	0.00600501	0.0499373	-0.556
21188	FAM228B	FAM228B	chr2	+	24303745	24303825	24303748	24303825	24299743	24299839	21188	126	124	4.2944e-09	9.84774e-08	-0.548
9878	USP4	USP4	chr3	-	49317109	49317329	49317109	49317324	49318176	49318280	9878	128	124	5.04718e-08	1.00389e-06	-0.535
14760	FAM21A	FAM21A	chr10	+	51842420	51842517	51842423	51842517	51840517	51840691	14760	126	124	6.7094e-06	9.96963e-05	-0.535
8885	MUTYH	MUTYH	chr1	-	45799084	45799266	45799084	45799236	45800062	45800183	8885	153	124	2.00592e-26	2.05035e-24	-0.53
27661	MIEF1	MIEF1	chr22	+	39905342	39905576	39905426	39905576	39900207	39900539	27661	207	124	6.19846e-07	1.05913e-05	-0.526
21047	SIK3	SIK3	chr11	-	116728525	116729415	116728525	116729235	116729980	116730320	21047	247	124	0.0016643	0.0159933	-0.485
25312	HUWE1	HUWE1	chrX	-	53656466	53656588	53656466	53656567	53657886	53657986	25312	144	124	2.92082e-37	5.2423e-35	-0.474
3065	RHPN1	RHPN1	chr8	+	144462231	144462345	144462234	144462345	144461998	144462155	3065	126	124	7.36606e-05	0.000922031	-0.468
27660	MIEF1	MIEF1	chr22	+	39905342	39905576	39905448	39905576	39900207	39900539	27660	229	124	3.27293e-28	3.63917e-26	-0.466
1169	RNF19B	RNF19B	chr1	-	33413822	33413967	33413822	33413964	33415169	33415375	1169	126	124	0.000378236	0.004137	-0.46
17595	EEF1A1	EEF1A1	chr6	-	74228183	74228287	74228183	74228185	74228461	74228553	17595	225	124	2.28155e-23	1.83766e-21	-0.458
21156	PPIEL	PPIEL	chr1	-	39989478	39989608	39989478	39989568	39994726	39994836	21156	163	124	3.34818e-31	4.36105e-29	-0.456
13818	GNLY	GNLY	chr2	+	85924718	85924800	85924723	85924800	85923080	85923179	13818	128	124	2.30144e-15	9.75074e-14	-0.454
21240	ZNF250	ZNF250	chr8	-	146115317	146115462	146115317	146115444	146115692	146115788	21240	141	124	3.40692e-06	5.26491e-05	-0.454
9114	PRR13	PRR13	chr12	+	53837324	53837557	53837350	53837557	53836478	53836517	9114	149	124	9.1298e-12	2.74544e-10	-0.445
22205	SEC22C	SEC22C	chr3	-	42605256	42605407	42605256	42605380	42610356	42610565	22205	150	124	1.60886e-18	9.01042e-17	-0.44
21238	ZNF250	ZNF250	chr8	-	146115317	146115459	146115317	146115444	146115692	146115788	21238	138	124	1.47392e-05	0.000207258	-0.439
20894	ANO9	ANO9	chr11	-	431998	432054	431998	432048	433313	433459	20894	129	124	2.91939e-67	1.95719e-64	-0.432
8889	MUTYH	MUTYH	chr1	-	45799084	45799275	45799084	45799236	45800062	45800183	8889	162	124	9.06186e-23	7.07383e-21	-0.432
10606	HEATR9	HEATR9	chr17	-	34183176	34183361	34183176	34183228	34183735	34183809	10606	247	124	6.07015e-08	1.19073e-06	-0.428
2420	QTRTD1	QTRTD1	chr3	+	113801399	113801641	113801523	113801641	113798752	113798904	2420	247	124	0.000555799	0.00584628	-0.428
21558	FKBP7	FKBP7	chr2	-	179334378	179334512	179334378	179334509	179341788	179341940	21558	126	124	3.4859e-16	1.58282e-14	-0.426
25986	PHF20L1	PHF20L1	chr8	+	133790037	133790157	133790041	133790157	133787603	133787891	25986	127	124	5.26729e-10	1.34448e-08	-0.42
26553	DPP3	DPP3	chr11	+	66249663	66249941	66249666	66249941	66247483	66247936	26553	126	124	4.02221e-08	8.11347e-07	-0.419
9186	SMARCA4	SMARCA4	chr19	+	11151973	11152236	11151982	11152236	11145589	11145808	9186	132	124	5.48471e-81	6.94547e-78	-0.418
27026	SLA2	SLA2	chr20	-	35243405	35243535	35243405	35243528	35243627	35243777	27026	130	124	4.4912e-05	0.000581001	-0.417
2887	DMTF1	DMTF1	chr7	+	86811332	86811653	86811371	86811653	86810624	86810657	2887	162	124	1.99058e-33	2.89002e-31	-0.415
3925	RUSC1	RUSC1	chr1	+	155296370	155296923	155296688	155296923	155295654	155295701	3925	247	124	6.34673e-08	1.24071e-06	-0.404
22298	PSMC6	PSMC6	chr14	+	53190476	53190592	53190522	53190592	53187827	53187908	22298	169	124	4.847e-05	0.00062349	-0.393
5231	GGT7	GGT7	chr20	-	33448056	33448217	33448056	33448166	33449247	33449365	5231	174	124	9.20854e-35	1.48865e-32	-0.391
19369	DPH7	DPH7	chr9	-	140469203	140469298	140469203	140469295	140470531	140470619	19369	126	124	9.2539e-05	0.00113772	-0.391
23121	NAT9	NAT9	chr17	-	72771760	72771991	72771760	72771846	72772405	72772564	23121	247	124	0.00104767	0.0104877	-0.391
6031	DCAF8	DCAF8	chr1	-	160190248	160190392	160190248	160190354	160190876	160191000	6031	161	124	0.000162661	0.00190139	-0.389
20440	VNN2	VNN2	chr6	-	133078809	133079041	133078809	133078898	133084521	133084598	20440	247	124	6.02066e-48	1.98891e-45	-0.384
25079	TMEM161B	TMEM161B	chr5	-	87502845	87502997	87502845	87502959	87516379	87516536	25079	161	124	1.6688e-14	6.59248e-13	-0.383
20989	MAP9	MAP9	chr4	-	156289737	156289964	156289737	156289961	156294287	156294608	20989	126	124	3.31285e-21	2.24741e-19	-0.381
8385	MRPS31	MRPS31	chr13	-	41329292	41329512	41329292	41329427	41331008	41331149	8385	208	124	0.00042791	0.00463428	-0.375
21321	PEX10	PEX10	chr1	-	2338158	2338394	2338158	2338334	2339890	2340297	21321	183	124	8.63516e-05	0.00106741	-0.365
5787	JPX	JPX	chrX	+	73182565	73182636	73182569	73182636	73164418	73164497	5787	127	124	1.36713e-21	9.58839e-20	-0.364
3805	ZNF587	ZNF587	chr19	+	58367471	58367601	58367474	58367601	58361180	58361439	3805	126	124	0.000228734	0.00259392	-0.364
20441	VNN2	VNN2	chr6	-	133078809	133078988	133078809	133078898	133084521	133084598	20441	213	124	1.33828e-39	2.69954e-37	-0.36
25204	SYNGAP1	SYNGAP1	chr6	+	33415606	33415710	33415619	33415710	33414357	33414563	25204	136	124	6.66084e-21	4.38807e-19	-0.36
487	LINC01473	LINC01473	chr2	-	186903057	186903162	186903057	186903159	186904226	186904282	487	126	124	6.11015e-08	1.19755e-06	-0.36
10353	WBP1	WBP1	chr2	+	74686564	74686679	74686604	74686679	74685765	74685798	10353	163	124	2.8656e-10	7.59516e-09	-0.358
1411	TOPBP1	TOPBP1	chr3	-	133371306	133371473	133371306	133371391	133372188	133372368	1411	205	124	1.09972e-08	2.37601e-07	-0.355
6030	DCAF8	DCAF8	chr1	-	160190248	160190387	160190248	160190354	160190876	160191000	6030	156	124	2.40349e-07	4.34657e-06	-0.355
1812	STAT4	STAT4	chr2	-	191903530	191903687	191903530	191903591	191903924	191904023	1812	219	124	4.52274e-15	1.86422e-13	-0.352
17641	MRPS31P5	MRPS31P5	chr13	-	52744121	52744234	52744121	52744191	52745292	52745383	17641	166	124	9.47641e-15	3.80962e-13	-0.35
14351	ZNF780A	ZNF780A	chr19	-	40587725	40587824	40587725	40587821	40589017	40589144	14351	126	124	7.69168e-07	1.30062e-05	-0.35
17831	FAM89B	FAM89B	chr11	+	65340823	65341669	65340872	65341669	65339819	65340431	17831	172	124	4.00392e-10	1.03593e-08	-0.341
10745	PRKDC	PRKDC	chr8	-	48751708	48751810	48751708	48751807	48752576	48752750	10745	126	124	0.00178906	0.0170698	-0.34
20308	CLEC2D	CLEC2D	chr12	+	9845599	9845716	9845634	9845716	9845390	9845527	20308	158	124	3.21405e-21	2.1869e-19	-0.338
13369	NSMAF	NSMAF	chr8	-	59511790	59511935	59511790	59511922	59512308	59512429	13369	136	124	7.91022e-06	0.000116176	-0.338
25196	REPS1	REPS1	chr6	-	139238691	139238783	139238691	139238761	139241351	139241453	25196	145	124	0.00022418	0.0025486	-0.338
14002	EIF4G3	EIF4G3	chr1	-	21327691	21327817	21327691	21327805	21329205	21329301	14002	135	124	6.17444e-06	9.23491e-05	-0.337
16282	ZNF20	ZNF20	chr19	-	12246583	12246719	12246583	12246710	12250994	12251222	16282	132	124	3.55387e-08	7.18146e-07	-0.334
24200	RNF44	RNF44	chr5	-	175959004	175959194	175959004	175959130	175959366	175959517	24200	187	124	1.29168e-09	3.1968e-08	-0.333
14319	GPR137	GPR137	chr11	+	64055466	64055686	64055536	64055686	64054436	64054486	14319	193	124	3.15507e-12	9.97457e-11	-0.332
4975	NVL	NVL	chr1	-	224500735	224500857	224500735	224500853	224505395	224505495	4975	127	124	0.000122062	0.0014659	-0.332
4892	TRMT13	TRMT13	chr1	+	100606407	100606575	100606522	100606575	100606005	100606070	4892	238	124	4.92676e-11	1.38986e-09	-0.331
13454	MIER3	MIER3	chr5	-	56224593	56224688	56224593	56224685	56226490	56226572	13454	126	124	1.49781e-08	3.15246e-07	-0.324
9091	NFATC3	NFATC3	chr16	+	68255098	68255187	68255133	68255187	68224670	68225678	9091	158	124	0.00186669	0.0177436	-0.324
11907	FAM49A	FAM49A	chr2	-	16742428	16742545	16742428	16742541	16742723	16742801	11907	127	124	5.60691e-53	2.20352e-50	-0.322
17958	ZNF528	ZNF528	chr19	+	52917456	52917621	52917470	52917621	52909767	52909896	17958	137	124	2.06313e-14	8.05256e-13	-0.322
20048	HLTF	HLTF	chr3	-	148759276	148759467	148759276	148759455	148759952	148760077	20048	135	124	7.72496e-45	2.07156e-42	-0.32
7323	HSP90AA1	HSP90AA1	chr14	-	102568211	102568422	102568211	102568419	102605586	102606086	7323	126	124	0.000128186	0.00153138	-0.319
27737	SPATA5	SPATA5	chr4	+	123848788	123848913	123848791	123848913	123844224	123844460	27737	126	124	4.40934e-46	1.27223e-43	-0.317
2524	TSC2	TSC2	chr16	+	2129032	2129197	2129035	2129197	2126491	2126586	2524	126	124	9.07437e-06	0.000131998	-0.317
23674	COX18	COX18	chr4	-	73933745	73933850	73933745	73933846	73935033	73935476	23674	127	124	0.000628345	0.00654892	-0.317
18859	HSPBP1	HSPBP1	chr19	-	55776645	55776746	55776645	55776735	55777253	55777350	18859	134	124	1.01729e-13	3.66902e-12	-0.316
14044	GIMAP6	GIMAP6	chr7	-	150322463	150325810	150322463	150325376	150327145	150327230	14044	247	124	0.00177294	0.0169302	-0.316
26196	MRPL55	MRPL55	chr1	-	228295935	228296022	228295935	228296019	228296849	228297013	26196	126	124	0.00333177	0.0295964	-0.315
21786	TMEM38B	TMEM38B	chr9	+	108511353	108511392	108511356	108511392	108510353	108510471	21786	126	124	6.459e-12	1.97619e-10	-0.309
10924	CEP70	CEP70	chr3	-	138291700	138291826	138291700	138291774	138310695	138310798	10924	175	124	3.26962e-28	3.63917e-26	-0.308
1824	FCGR2A	FCGR2A	chr1	+	161476123	161476381	161476126	161476381	161475776	161475797	1824	126	124	1.03481e-05	0.000149005	-0.308
17808	CDC42SE1	CDC42SE1	chr1	-	151027491	151027629	151027491	151027605	151028152	151028469	17808	147	124	0.00331723	0.0294787	-0.301
1060	IPP	IPP	chr1	-	46179917	46180138	46179917	46180026	46182566	46182689	1060	235	124	1.89052e-32	2.64371e-30	-0.299
9318	PSMB8-AS1	PSMB8-AS1	chr6	+	32812421	32812644	32812599	32812644	32811862	32812051	9318	247	124	1.40978e-08	2.9837e-07	-0.296
10892	TRIP12	TRIP12	chr2	-	230657688	230657861	230657688	230657846	230659894	230660046	10892	138	124	1.09804e-06	1.81368e-05	-0.295
8869	NIF3L1	NIF3L1	chr2	+	201756640	201757102	201756691	201757102	201754107	201754375	8869	174	124	1.78612e-07	3.29125e-06	-0.293
3709	ZNF286A	ZNF286A	chr17	+	15619313	15624100	15619372	15624100	15611468	15611561	3709	182	124	8.61745e-06	0.000125914	-0.293
13024	FAM111A	FAM111A	chr11	+	58916269	58916426	58916308	58916426	58913299	58913329	13024	162	124	2.75606e-81	3.69539e-78	-0.288
26806	GLI4	GLI4	chr8	+	144356873	144356972	144356889	144356972	144351529	144351690	26806	139	124	6.05529e-20	3.77115e-18	-0.288
12064	SIT1	SIT1	chr9	-	35650353	35650589	35650353	35650412	35650750	35650947	12064	247	124	6.36339e-165	7.25236e-161	-0.286
8744	HAUS8	HAUS8	chr19	-	17170806	17171033	17170806	17170902	17173507	17173589	8744	247	124	2.03169e-07	3.70483e-06	-0.286
14045	GIMAP6	GIMAP6	chr7	-	150322463	150325600	150322463	150325376	150327145	150327230	14045	247	124	0.00269563	0.0245286	-0.283
4085	PPIL4	PPIL4	chr6	-	149833290	149833461	149833290	149833441	149838489	149838586	4085	143	124	0.00321127	0.02866	-0.283
25081	TMEM161B	TMEM161B	chr5	-	87502845	87502992	87502845	87502959	87516379	87516536	25081	156	124	3.85425e-12	1.20678e-10	-0.282
25728	SAMHD1	SAMHD1	chr20	-	35545351	35545472	35545351	35545452	35545554	35545618	25728	143	124	2.97113e-15	1.24492e-13	-0.28
13648	RPS15A	RPS15A	chr16	-	18799384	18799481	18799384	18799477	18800302	18800440	13648	127	124	1.31249e-05	0.000185359	-0.279
23616	ISOC2	ISOC2	chr19	-	55966626	55966745	55966626	55966697	55967715	55967856	23616	171	124	3.97676e-62	2.26616e-59	-0.278
7215	MYO19	MYO19	chr17	-	34859789	34860008	34859789	34859860	34861135	34861243	7215	247	124	1.88889e-12	6.09849e-11	-0.277
22684	KIAA1551	KIAA1551	chr12	+	32140117	32140256	32140178	32140256	32133811	32138891	22684	184	124	0.000401497	0.00436628	-0.277
15315	IFT122	IFT122	chr3	+	129226507	129226605	129226510	129226605	129225251	129225392	15315	126	124	2.56309e-14	9.88545e-13	-0.274
13227	POLD2	POLD2	chr7	-	44161432	44161881	44161432	44161708	44163109	44163169	13227	247	124	0.000228074	0.00258772	-0.274
7385	SCNM1	SCNM1	chr1	+	151140624	151140814	151140669	151140814	151139801	151139890	7385	168	124	1.19238e-17	6.21949e-16	-0.272
25329	RBM6	RBM6	chr3	+	50102469	50102520	50102480	50102520	50099398	50099541	25329	134	124	2.82141e-07	5.05194e-06	-0.272
27770	ANKRD11	ANKRD11	chr16	-	89358088	89358207	89358088	89358185	89371613	89371752	27770	145	124	8.16972e-05	0.00101538	-0.269
4895	TRMT13	TRMT13	chr1	+	100606400	100606575	100606522	100606575	100606005	100606070	4895	245	124	3.13053e-138	2.37857e-134	-0.268
7499	ACCS	ACCS	chr11	+	44098828	44098926	44098872	44098926	44097075	44097142	7499	167	124	4.86889e-09	1.10981e-07	-0.268
16517	RBM12	RBM12	chr20	-	34246851	34246936	34246851	34246904	34252681	34252878	16517	155	124	4.22319e-34	6.54853e-32	-0.267
4878	KMT2E	KMT2E	chr7	+	104708921	104708992	104708925	104708992	104707025	104707254	4878	127	124	1.54297e-05	0.000216567	-0.266
6783	CD27-AS1	CD27-AS1	chr12	-	6557805	6557923	6557805	6557903	6559506	6559744	6783	143	124	2.52685e-21	1.72964e-19	-0.265
4053	HBS1L	HBS1L	chr6	-	135358948	135359169	135358948	135359164	135360710	135360905	4053	128	124	2.37113e-06	3.76376e-05	-0.263
5227	GGT7	GGT7	chr20	-	33447245	33447485	33447245	33447442	33447771	33447880	5227	166	124	0.00415982	0.0360422	-0.263
14437	PSME2	PSME2	chr14	-	24614918	24615120	24614918	24615105	24615416	24615631	14437	138	124	0.000619992	0.00646778	-0.262
19520	TMEM91	TMEM91	chr19	+	41889465	41889987	41889767	41889987	41888676	41888826	19520	247	124	0.00151653	0.0147097	-0.262
10583	ZNF767P	ZNF767P	chr7	-	149249891	149250107	149249891	149250104	149255698	149255930	10583	126	124	0.00101441	0.0101771	-0.261
17075	AAK1	AAK1	chr2	-	69736362	69736595	69736362	69736592	69741602	69741881	17075	126	124	5.62771e-18	3.02542e-16	-0.256
16608	RHOT2	RHOT2	chr16	+	720773	721020	720891	721020	720455	720557	16608	241	124	1.37384e-07	2.57952e-06	-0.256
6761	NEK2	NEK2	chr1	-	211840447	211840573	211840447	211840567	211842454	211842674	6761	129	124	3.20065e-48	1.099e-45	-0.255
26760	LRRC75A-AS1	LRRC75A-AS1	chr17	+	16342841	16343017	16342973	16343017	16342640	16342728	26760	247	124	0.00115911	0.0115274	-0.255
5230	GGT7	GGT7	chr20	-	33447771	33447933	33447771	33447845	33448056	33448166	5230	211	124	3.71272e-05	0.000488049	-0.252
16829	ZBTB37	ZBTB37	chr1	+	173839334	173840286	173839337	173840286	173838062	173838258	16829	126	124	1.33071e-12	4.37695e-11	-0.25
4919	STRN4	STRN4	chr19	-	47230708	47230824	47230708	47230803	47231150	47231264	4919	144	124	1.78425e-07	3.29047e-06	-0.25
12277	ITPR3	ITPR3	chr6	+	33660504	33660670	33660620	33660670	33659577	33659705	12277	239	124	7.15527e-84	1.16498e-80	-0.246
1505	AP1G2	AP1G2	chr14	-	24031170	24031394	24031170	24031316	24031496	24031624	1505	201	124	1.58946e-28	1.82061e-26	-0.245
15365	TNPO2	TNPO2	chr19	-	12812885	12812991	12812885	12812961	12813636	12813732	15365	153	124	6.99117e-24	6.01346e-22	-0.244
8356	FLT3LG	FLT3LG	chr19	+	49985131	49985322	49985134	49985322	49983808	49983877	8356	126	124	5.17058e-14	1.92265e-12	-0.241
6326	DECR1	DECR1	chr8	+	91031043	91031194	91031140	91031194	91029529	91029554	6326	220	124	4.22639e-08	8.49528e-07	-0.24
6510	ZNF18	ZNF18	chr17	-	11886613	11886724	11886613	11886721	11887429	11887508	6510	126	124	3.47951e-08	7.03744e-07	-0.239
27658	MIEF1	MIEF1	chr22	+	39908236	39908499	39908322	39908499	39907853	39908031	27658	209	124	7.09094e-42	1.60031e-39	-0.238
24253	RASGRP2	RASGRP2	chr11	-	64494767	64494879	64494767	64494835	64496334	64496514	24253	167	124	1.6283e-06	2.64167e-05	-0.238
17906	PIGB	PIGB	chr15	+	55613470	55613588	55613474	55613588	55612472	55612608	17906	127	124	1.5636e-23	1.29603e-21	-0.237
2711	UTS2	UTS2	chr1	-	7912960	7913178	7912960	7912983	7913366	7913551	2711	247	124	3.56792e-06	5.4988e-05	-0.232
19473	LOC146880	LOC146880	chr17	-	62746711	62746919	62746711	62746841	62747924	62748074	19473	201	124	5.27809e-38	9.70233e-36	-0.231
16333	VPS13B	VPS13B	chr8	+	100519295	100519428	100519322	100519428	100515063	100515178	16333	150	124	6.46077e-26	6.40291e-24	-0.231
3844	ZBTB20	ZBTB20	chr3	-	114106911	114106992	114106911	114106970	114107851	114107952	3844	145	124	5.75807e-20	3.59587e-18	-0.229
17128	PAM	PAM	chr5	+	102363885	102363942	102363888	102363942	102360834	102361038	17128	126	124	4.20732e-18	2.31088e-16	-0.229
3895	YY1AP1	YY1AP1	chr1	-	155638417	155638568	155638417	155638508	155640110	155640255	3895	183	124	2.3193e-127	1.32166e-123	-0.228
22203	SEC22C	SEC22C	chr3	-	42605256	42605494	42605256	42605380	42610356	42610565	22203	237	124	1.54929e-11	4.59227e-10	-0.224
1046	MORF4L2	MORF4L2	chrX	-	102933426	102933579	102933426	102933528	102939608	102939657	1046	174	124	6.35242e-81	7.6209e-78	-0.222
19758	HLA-F	HLA-F	chr6	+	29693769	29693820	29693791	29693820	29693223	29693340	19758	145	124	4.80169e-24	4.16159e-22	-0.222
23849	PFDN5	PFDN5	chr12	+	53690002	53690251	53690213	53690251	53689622	53689725	23849	247	124	2.20631e-07	4.00721e-06	-0.222
12215	MLLT4	MLLT4	chr6	+	168272893	168273057	168272896	168273057	168271065	168271178	12215	126	124	0.000105966	0.00129028	-0.221
23194	C14orf159	C14orf159	chr14	+	91690019	91690139	91690022	91690139	91681748	91681900	23194	126	124	5.42331e-18	2.93632e-16	-0.22
22881	DNASE1	DNASE1	chr16	+	3706964	3707112	3706999	3707112	3706638	3706754	22881	158	124	0.00509461	0.0431216	-0.218
26367	SMC4	SMC4	chr3	+	160122115	160122292	160122165	160122292	160120463	160120655	26367	173	124	2.44406e-06	3.86071e-05	-0.216
4	AARSD1	AARSD1	chr17	-	41107174	41107384	41107174	41107241	41108220	41108337	4	247	124	1.59878e-13	5.63254e-12	-0.215
505	NPDC1	NPDC1	chr9	-	139934422	139934607	139934422	139934519	139934808	139934888	505	211	124	1.00913e-09	2.5139e-08	-0.215
923	ASCC3	ASCC3	chr6	-	101306832	101307078	101306832	101307075	101311939	101312090	923	126	124	4.08906e-13	1.39739e-11	-0.214
1219	SCYL3	SCYL3	chr1	-	169838068	169838269	169838068	169838180	169839395	169839498	1219	212	124	6.33173e-07	1.08028e-05	-0.213
12114	METTL10	METTL10	chr10	-	126453960	126454173	126453960	126454147	126463243	126463351	12114	149	124	6.40237e-26	6.37274e-24	-0.21
5544	MDS2	MDS2	chr1	+	23966850	23967056	23966878	23967056	23966169	23966285	5544	151	124	5.18677e-13	1.75933e-11	-0.21
4920	STRN4	STRN4	chr19	-	47230708	47230948	47230708	47230803	47231150	47231264	4920	247	124	4.07726e-05	0.000532285	-0.21
16580	EIF2B2	EIF2B2	chr14	+	75472599	75472664	75472602	75472664	75471439	75471603	16580	126	124	1.0243e-12	3.40845e-11	-0.209
1796	ALKBH2	ALKBH2	chr12	-	109530311	109530742	109530311	109530592	109531051	109531293	1796	247	124	3.74692e-26	3.79588e-24	-0.208
6029	DCAF8	DCAF8	chr1	-	160190248	160190489	160190248	160190354	160190876	160191000	6029	247	124	7.841e-05	0.000976121	-0.208
4153	CIDEB	CIDEB	chr14	-	24777023	24777159	24777023	24777126	24777684	24778036	4153	156	124	2.69039e-07	4.83252e-06	-0.207
23008	PSMB9	PSMB9	chr6	+	32825772	32825906	32825786	32825906	32825039	32825171	23008	137	124	0.000899829	0.00908357	-0.207
25921	LAIR1	LAIR1	chr19	-	54875901	54876093	54875901	54875937	54876377	54876721	25921	247	124	2.39296e-18	1.33362e-16	-0.205
2212	BLOC1S6	BLOC1S6	chr15	+	45895297	45895385	45895301	45895385	45884332	45884474	2212	127	124	2.69639e-63	1.61741e-60	-0.204
4904	TRMT13	TRMT13	chr1	+	100605963	100606070	100606005	100606070	100605204	100605267	4904	165	124	2.19993e-05	0.000302626	-0.203
419	CCDC66	CCDC66	chr3	+	56627587	56627769	56627647	56627769	56626886	56627129	419	183	124	0.00072378	0.00742812	-0.203
23600	FAM213A	FAM213A	chr10	+	82180221	82180401	82180238	82180401	82168241	82168399	23600	140	124	0.00404487	0.0351391	-0.203
23143	ZNF227	ZNF227	chr19	+	44732598	44732725	44732639	44732725	44721943	44722005	23143	164	124	0.00124495	0.0122899	-0.201
1651	TMEM218	TMEM218	chr11	-	124972027	124972247	124972027	124972213	124972629	124972705	1651	157	124	9.53631e-13	3.18259e-11	-0.199
27187	BCL7B	BCL7B	chr7	-	72952263	72952455	72952263	72952343	72954211	72954382	27187	235	124	1.03907e-06	1.72503e-05	-0.199
24482	ARFGEF1	ARFGEF1	chr8	-	68152396	68152607	68152396	68152525	68163533	68163685	24482	205	124	1.9453e-07	3.55868e-06	-0.196
11596	SYNE1	SYNE1	chr6	-	152605112	152605319	152605112	152605307	152614722	152614884	11596	135	124	0.0033163	0.0294787	-0.196
10083	DXO	DXO	chr6	-	31938492	31938602	31938492	31938529	31938688	31938924	10083	196	124	2.86383e-45	7.7712e-43	-0.194
1102	STXBP4	STXBP4	chr17	+	53076986	53077203	53076992	53077203	53076705	53076812	1102	129	124	5.6064e-25	5.28067e-23	-0.192
10657	ZDHHC6	ZDHHC6	chr10	-	114193298	114193396	114193298	114193374	114194054	114194222	10657	145	124	2.32518e-08	4.78341e-07	-0.192
18719	DCAF4	DCAF4	chr14	+	73420868	73420970	73420871	73420970	73418505	73418585	18719	126	124	8.70184e-44	2.22865e-41	-0.191
12851	RPL3	RPL3	chr22	-	39710789	39710836	39710789	39710825	39711433	39711509	12851	134	124	7.97373e-20	4.87274e-18	-0.191
5504	UIMC1	UIMC1	chr5	-	176396597	176396816	176396597	176396707	176397742	176397867	5504	232	124	1.0732e-08	2.32533e-07	-0.191
1772	RNH1	RNH1	chr11	-	504823	505001	504823	504996	507112	507283	1772	128	124	2.48312e-07	4.47432e-06	-0.191
186	MICAL1	MICAL1	chr6	-	109773235	109773325	109773235	109773322	109773448	109773604	186	126	124	0.00330145	0.0293958	-0.191
308	MTFR1L	MTFR1L	chr1	+	26155999	26156321	26156108	26156321	26153105	26153317	308	232	124	1.27881e-43	3.23879e-41	-0.188
9140	FAM58A	FAM58A	chrX	-	152853382	152853912	152853382	152853852	152857963	152858191	9140	183	124	3.3289e-10	8.74182e-09	-0.187
13544	ZNF302	ZNF302	chr19	+	35174896	35177302	35175156	35177302	35174059	35174143	13544	247	124	1.26256e-08	2.69717e-07	-0.186
26335	DPAGT1	DPAGT1	chr11	-	118971339	118971587	118971339	118971537	118971727	118971751	26335	173	124	6.80548e-06	0.000100992	-0.186
3974	XPO4	XPO4	chr13	-	21437107	21437278	21437107	21437262	21442734	21442840	3974	139	124	2.20379e-05	0.000302974	-0.186
19184	ITGAM	ITGAM	chr16	+	31309062	31309275	31309065	31309275	31308834	31308975	19184	126	124	6.51387e-19	3.82673e-17	-0.185
2287	CPSF1	CPSF1	chr8	-	145622957	145623094	145622957	145623091	145623168	145623347	2287	126	124	2.12974e-18	1.18984e-16	-0.185
4893	TRMT13	TRMT13	chr1	+	100606407	100606575	100606420	100606575	100606005	100606070	4893	136	124	3.37434e-11	9.71145e-10	-0.184
5547	MDS2	MDS2	chr1	+	23966817	23967056	23966878	23967056	23966169	23966285	5547	184	124	1.15334e-12	3.81002e-11	-0.183
7507	SZT2	SZT2	chr1	+	43892038	43892209	43892108	43892209	43891708	43891822	7507	193	124	1.21415e-16	5.77247e-15	-0.182
26686	PYHIN1	PYHIN1	chr1	+	158908186	158908332	158908213	158908332	158906680	158906965	26686	150	124	3.35382e-30	4.22358e-28	-0.18
24357	CIRH1A	CIRH1A	chr16	+	69167360	69167465	69167414	69167465	69166498	69166592	24357	177	124	3.05001e-16	1.39044e-14	-0.18
11206	MSTO1	MSTO1	chr1	+	155583849	155584758	155583852	155584758	155583447	155583524	11206	126	124	9.89601e-11	2.73087e-09	-0.18
18783	GSTP1	GSTP1	chr11	+	67353577	67353742	67353653	67353742	67352634	67352712	18783	199	124	9.50934e-05	0.00116724	-0.178
3756	LINC00299	LINC00299	chr2	-	8452855	8452979	8452855	8452976	8464671	8464814	3756	126	124	0.000685461	0.00708268	-0.178
22324	SERINC5	SERINC5	chr5	-	79462205	79462409	79462205	79462301	79465157	79465254	22324	231	124	1.33487e-42	3.10479e-40	-0.176
18229	NUSAP1	NUSAP1	chr15	+	41643185	41643327	41643230	41643327	41641295	41641439	18229	168	124	3.48509e-05	0.000460249	-0.174
17946	BBS2	BBS2	chr16	-	56536228	56536407	56536228	56536368	56536584	56536720	17946	162	124	0.0016283	0.0156936	-0.173
24663	USP37	USP37	chr2	-	219423220	219423440	219423220	219423400	219425542	219425606	24663	163	124	2.80078e-12	8.90389e-11	-0.172
3928	PANK4	PANK4	chr1	-	2442116	2442221	2442116	2442187	2442776	2442826	3928	157	124	6.72312e-06	9.9835e-05	-0.172
4901	TRMT13	TRMT13	chr1	+	100605963	100606070	100606005	100606070	100605737	100605807	4901	165	124	3.00845e-05	0.000402906	-0.172
26184	MRPL55	MRPL55	chr1	-	228295935	228296022	228295935	228296019	228296137	228296350	26184	126	124	8.17614e-08	1.58072e-06	-0.171
24750	SAMD3	SAMD3	chr6	-	130542781	130542920	130542781	130542835	130543838	130543958	24750	208	124	0.000672905	0.00696874	-0.17
12338	ZNF664	ZNF664	chr12	+	124472589	124472685	124472592	124472685	124458432	124458567	12338	126	124	0.00198749	0.0187202	-0.17
4612	ACBD4	ACBD4	chr17	+	43215088	43215197	43215126	43215197	43214734	43214821	4612	161	124	7.94133e-15	3.2209e-13	-0.169
18765	PPP3CB-AS1	PPP3CB-AS1	chr10	+	75264562	75267067	75265035	75267067	75263941	75264030	18765	247	124	2.01798e-11	5.88962e-10	-0.169
14008	DDX49	DDX49	chr19	+	19031388	19031512	19031459	19031512	19030483	19030665	14008	194	124	0.00279508	0.0252922	-0.169
16850	PON2	PON2	chr7	-	95040964	95041091	95040964	95041055	95041623	95041789	16850	159	124	6.53943e-18	3.4827e-16	-0.167
22015	TRIM26	TRIM26	chr6	-	30166442	30167041	30166442	30166930	30168811	30168900	22015	234	124	1.71236e-14	6.75284e-13	-0.167
13867	STAT3	STAT3	chr17	-	40500406	40500538	40500406	40500535	40540296	40540513	13867	126	124	7.61875e-09	1.67789e-07	-0.167
25898	PARP2	PARP2	chr14	+	20822967	20823106	20822993	20823106	20822243	20822406	25898	149	124	0.000439642	0.0047404	-0.167
7700	ATP10D	ATP10D	chr4	+	47517492	47517687	47517521	47517687	47514520	47514847	7700	152	124	4.44008e-32	6.09681e-30	-0.164
27821	CCL4L2	CCL4L2	chr17	+	34539694	34540280	34539735	34540280	34539177	34539292	27821	164	124	4.2033e-07	7.3474e-06	-0.164
12222	LSP1	LSP1	chr11	+	1905167	1905254	1905247	1905254	1904648	1904790	12222	203	124	1.4124e-08	2.98648e-07	-0.163
6716	ZCCHC18	ZCCHC18	chrX	+	103358124	103360538	103359942	103360538	103357885	103357937	6716	247	124	0.000465278	0.00497913	-0.16
19216	DDX54	DDX54	chr12	-	113594977	113596917	113594977	113596914	113599074	113599187	19216	126	124	1.91362e-16	8.92006e-15	-0.159
3562	DENND1C	DENND1C	chr19	-	6475494	6475726	6475494	6475654	6475847	6475948	3562	195	124	1.12624e-07	2.14286e-06	-0.159
11214	MSTO1	MSTO1	chr1	+	155581201	155581394	155581217	155581394	155580833	155581082	11214	139	124	2.41836e-05	0.000329689	-0.159
26337	DPAGT1	DPAGT1	chr11	-	118971339	118971553	118971339	118971537	118971727	118971751	26337	139	124	3.4741e-05	0.000459864	-0.159
13420	NUTM2A-AS1	NUTM2A-AS1	chr10	-	88998423	88998629	88998423	88998606	89005871	89005969	13420	146	124	0.00035172	0.00386739	-0.159
11086	KLRC1	KLRC1	chr12	-	10601835	10601987	10601835	10601938	10603082	10603178	11086	172	124	2.92849e-53	1.192e-50	-0.158
3171	TMEM159	TMEM159	chr16	+	21172298	21172599	21172405	21172599	21169697	21170067	3171	230	124	1.07021e-12	3.55087e-11	-0.158
9357	AGPAT4	AGPAT4	chr6	-	161570218	161570321	161570218	161570287	161574377	161574531	9357	157	124	2.63419e-09	6.19646e-08	-0.155
14772	ZSWIM8	ZSWIM8	chr10	+	75560774	75560953	75560842	75560953	75560397	75560517	14772	191	124	0.00343382	0.0304317	-0.155
20679	NOP2	NOP2	chr12	-	6675266	6675502	6675266	6675490	6675694	6675783	20679	135	124	0.00462776	0.0395816	-0.153
5744	SMC2	SMC2	chr9	+	106857604	106857768	106857636	106857768	106856830	106857119	5744	155	124	9.29029e-41	1.97909e-38	-0.152
19034	MAP4K4	MAP4K4	chr2	+	102476104	102476326	102476197	102476326	102475457	102475544	19034	216	124	2.69963e-11	7.81899e-10	-0.152
23893	ABLIM1	ABLIM1	chr10	-	116207638	116207785	116207638	116207779	116211382	116211422	23893	129	124	2.12579e-90	5.38392e-87	-0.15
18857	HSPBP1	HSPBP1	chr19	-	55776645	55776757	55776645	55776735	55777253	55777350	18857	145	124	1.53603e-24	1.38388e-22	-0.15
13056	CEACAM21	CEACAM21	chr19	+	42090699	42090796	42090702	42090796	42085622	42085981	13056	126	124	1.01163e-06	1.68684e-05	-0.15
7888	TUBD1	TUBD1	chr17	-	57951899	57952082	57951899	57952064	57955463	57955637	7888	141	124	0.000321539	0.00355784	-0.146
27901	SLTM	SLTM	chr15	-	59191667	59192136	59191667	59192082	59193458	59193486	27901	177	124	3.28536e-68	2.3402e-65	-0.144
19470	TAF1D	TAF1D	chr11	-	93469855	93470089	93469855	93469917	93470229	93470405	19470	247	124	1.09365e-62	6.39196e-60	-0.144
8879	MUTYH	MUTYH	chr1	-	45797332	45797544	45797332	45797521	45797694	45797861	8879	146	124	3.439e-54	1.47903e-51	-0.144
13530	APOO	APOO	chrX	-	23851464	23851729	23851464	23851627	23858429	23858494	13530	225	124	4.60395e-20	2.90699e-18	-0.144
15369	FAM122B	FAM122B	chrX	-	133903595	133906313	133903595	133905384	133915850	133915947	15369	247	124	9.46889e-05	0.0011629	-0.144
26764	ALKBH1	ALKBH1	chr14	-	78141998	78142192	78141998	78142137	78146222	78146313	26764	178	124	0.00232682	0.0215023	-0.143
21015	NEU1	NEU1	chr6	-	31827818	31828041	31827818	31827955	31828215	31828392	21015	209	124	9.75612e-22	6.97119e-20	-0.142
19537	TMEM219	TMEM219	chr16	+	29974427	29974629	29974430	29974629	29973350	29973453	19537	126	124	5.06997e-21	3.389e-19	-0.141
21571	OTUD6B	OTUD6B	chr8	+	92086058	92086139	92086062	92086139	92083365	92083517	21571	127	124	6.39665e-05	0.000808233	-0.141
2339	SERPINE2	SERPINE2	chr2	-	224845027	224845117	224845027	224845114	224847397	224847498	2339	126	124	0.000184732	0.00212988	-0.14
16162	GLMN	GLMN	chr1	-	92755754	92755887	92755754	92755863	92756974	92757094	16162	147	124	4.59581e-13	1.56587e-11	-0.139
26307	BTN3A1	BTN3A1	chr6	+	26412932	26415444	26413396	26415444	26411782	26411809	26307	247	124	1.55817e-34	2.46645e-32	-0.138
2837	EMC1	EMC1	chr1	-	19565288	19565351	19565288	19565348	19565724	19565796	2837	126	124	3.17772e-05	0.000423584	-0.138
24180	U2AF1L4	U2AF1L4	chr19	-	36235497	36235639	36235497	36235593	36236025	36236088	24180	169	124	2.78012e-16	1.27762e-14	-0.137
22432	PPP1R21	PPP1R21	chr2	+	48681694	48681880	48681733	48681880	48678146	48678215	22432	162	124	7.90581e-57	3.67765e-54	-0.136
2487	PMS2P1	PMS2P1	chr7	-	99930064	99930204	99930064	99930199	99933460	99933930	2487	128	124	4.83158e-49	1.69432e-46	-0.136
12295	PLA2G15	PLA2G15	chr16	+	68289668	68289893	68289793	68289893	68289184	68289283	12295	247	124	3.14162e-14	1.20151e-12	-0.136
4049	CBX5	CBX5	chr12	-	54668023	54668125	54668023	54668093	54673791	54673915	4049	155	124	0.00255224	0.0233637	-0.136
5218	COG4	COG4	chr16	-	70530168	70530334	70530168	70530282	70531123	70531290	5218	175	124	1.91685e-74	1.89969e-71	-0.134
17350	AGTPBP1	AGTPBP1	chr9	-	88261235	88261350	88261235	88261333	88270057	88270235	17350	140	124	7.3389e-10	1.84843e-08	-0.134
14222	EVL	EVL	chr14	+	100607191	100607426	100607369	100607426	100603925	100604139	14222	247	124	0.0026452	0.0241372	-0.134
21514	TNIP1	TNIP1	chr5	-	150411847	150411970	150411847	150411955	150413168	150413360	21514	138	124	0.00420104	0.0363506	-0.134
4465	PIK3CD	PIK3CD	chr1	+	9777016	9777166	9777103	9777166	9776497	9776677	4465	210	124	4.09998e-29	4.91868e-27	-0.133
11704	PABPC1	PABPC1	chr8	-	101718994	101719177	101718994	101719033	101721360	101721445	11704	247	124	3.41257e-22	2.51735e-20	-0.133
27726	ALG13	ALG13	chrX	+	110970559	110970673	110970583	110970673	110970036	110970283	27726	147	124	5.54565e-14	2.05541e-12	-0.133
21492	COX15	COX15	chr10	-	101486724	101486911	101486724	101486828	101487197	101487320	21492	206	124	7.80331e-05	0.000971959	-0.133
5893	SGSM3	SGSM3	chr22	+	40805253	40805376	40805343	40805376	40804936	40805022	5893	213	124	4.27137e-20	2.70449e-18	-0.132
5370	JMJD6	JMJD6	chr17	-	74717344	74717438	74717344	74717433	74717879	74718015	5370	128	124	2.82669e-17	1.44466e-15	-0.132
17282	FBXO7	FBXO7	chr22	+	32874967	32875262	32875119	32875262	32871223	32871385	17282	247	124	3.33087e-15	1.39054e-13	-0.128
798	U2AF1	U2AF1	chr21	-	44520562	44520724	44520562	44520629	44521475	44521542	798	218	124	3.3363e-09	7.7679e-08	-0.128
18677	WDR83	WDR83	chr19	+	12781508	12781635	12781524	12781635	12781379	12781425	18677	139	124	6.50836e-05	0.000820398	-0.127
850	TMEM50B	TMEM50B	chr21	-	34809189	34809391	34809189	34809299	34811520	34811604	850	215	124	0.00216285	0.0201142	-0.126
15024	KANSL3	KANSL3	chr2	-	97297048	97297280	97297048	97297219	97302657	97302922	15024	184	124	3.09091e-07	5.48709e-06	-0.125
616	MMS19	MMS19	chr10	-	99228722	99228883	99228722	99228861	99229402	99229480	616	145	124	5.09328e-06	7.70537e-05	-0.123
26185	MRPL55	MRPL55	chr1	-	228295935	228296022	228295935	228296019	228296655	228296714	26185	126	124	2.3334e-14	9.01483e-13	-0.122
780	GMFB	GMFB	chr14	-	54947591	54947676	54947591	54947675	54948125	54948176	780	124	124	4.73557e-07	8.22107e-06	-0.122
24389	LILRB3	LILRB3	chr19	-	54721187	54721346	54721187	54721343	54722229	54722282	24389	126	124	0.000111356	0.00135157	-0.122
682	RGS16	RGS16	chr1	-	182571554	182571619	182571554	182571616	182572363	182572474	682	126	124	5.01537e-41	1.08877e-38	-0.121
22567	ZCCHC11	ZCCHC11	chr1	-	52902426	52902650	52902426	52902647	52903891	52904007	22567	126	124	2.19308e-09	5.22352e-08	-0.121
4040	AKAP10	AKAP10	chr17	-	19866152	19866335	19866152	19866304	19871726	19871774	4040	154	124	0.00164398	0.015818	-0.121
9240	NEURL4	NEURL4	chr17	-	7220779	7221003	7220779	7220892	7221106	7221251	9240	234	124	1.05968e-38	2.01286e-36	-0.12
7648	STYXL1	STYXL1	chr7	-	75659738	75659845	75659738	75659842	75659940	75659991	7648	126	124	3.92999e-61	2.18489e-58	-0.119
19469	TAF1D	TAF1D	chr11	-	93469855	93469996	93469855	93469917	93470229	93470405	19469	202	124	7.54012e-14	2.77209e-12	-0.119
15646	C21orf2	C21orf2	chr21	-	45750705	45750802	45750705	45750799	45751725	45751897	15646	126	124	4.23463e-05	0.000551474	-0.119
15193	DNAJC13	DNAJC13	chr3	+	132184794	132184914	132184838	132184914	132182539	132182661	15193	167	124	0.00189467	0.0179796	-0.119
21286	STAG3L5P-PVRIG2P-PILRB	STAG3L5P-PVRIG2P-PILRB	chr7	+	99949785	99950101	99949884	99950101	99948880	99949033	21286	222	124	0.00439444	0.0377988	-0.119
25991	MVP	MVP	chr16	+	29841794	29841921	29841835	29841921	29831714	29831831	25991	164	124	3.33868e-12	1.05113e-10	-0.118
26303	ABCE1	ABCE1	chr4	+	146025537	146025667	146025540	146025667	146019155	146019571	26303	126	124	4.03374e-09	9.29239e-08	-0.118
10766	PSMA1	PSMA1	chr11	-	14535362	14535543	14535362	14535451	14535948	14536037	10766	215	124	6.98135e-09	1.551e-07	-0.118
17035	TNK1	TNK1	chr17	+	7290696	7290776	7290702	7290776	7290293	7290473	17035	129	124	1.18453e-08	2.5424e-07	-0.118
18409	DGKD	DGKD	chr2	+	234358604	234358777	234358627	234358777	234357748	234358022	18409	146	124	1.41397e-06	2.30709e-05	-0.118
20491	ZNF266	ZNF266	chr19	-	9530740	9530915	9530740	9530894	9544343	9544462	20491	144	124	3.90374e-05	0.00051139	-0.118
19467	TAF1D	TAF1D	chr11	-	93469855	93470010	93469855	93469917	93470229	93470405	19467	216	124	7.69574e-67	4.87269e-64	-0.117
15493	ADPGK	ADPGK	chr15	-	73043707	73045236	73043707	73045233	73047896	73047995	15493	126	124	0.00048479	0.00517094	-0.117
13577	NUP98	NUP98	chr11	-	3733793	3734038	3733793	3733958	3735047	3735225	13577	203	124	0.0011985	0.0118674	-0.117
3729	USP19	USP19	chr3	-	49155089	49155263	49155089	49155218	49155379	49155553	3729	168	124	0.00309518	0.0277216	-0.117
301	DDX5	DDX5	chr17	-	62496792	62496944	62496792	62496891	62497174	62497261	301	176	124	2.41093e-102	1.09909e-98	-0.116
27956	ARMC8	ARMC8	chr3	+	137907242	137907372	137907296	137907372	137906089	137906441	27956	177	124	4.71812e-06	7.18883e-05	-0.114
11317	RPUSD3	RPUSD3	chr3	-	9883686	9883927	9883686	9883766	9885573	9885702	11317	247	124	6.24784e-05	0.000792947	-0.114
3324	WNK1	WNK1	chr12	+	987377	987527	987380	987527	980430	980514	3324	126	124	8.20661e-06	0.000120219	-0.113
8550	GMPPA	GMPPA	chr2	+	220366572	220366759	220366633	220366759	220366197	220366301	8550	184	124	0.00244485	0.022498	-0.113
15847	NELL2	NELL2	chr12	-	45170824	45170922	45170824	45170907	45171024	45171097	15847	138	124	0.00289459	0.026089	-0.113
9119	KLHDC4	KLHDC4	chr16	-	87741417	87741681	87741417	87741678	87741955	87742154	9119	126	124	1.25395e-33	1.86814e-31	-0.112
18218	DERL2	DERL2	chr17	-	5383761	5383863	5383761	5383779	5384420	5384462	18218	207	124	2.43146e-09	5.76603e-08	-0.112
11703	PABPC1	PABPC1	chr8	-	101718994	101719224	101718994	101719033	101721360	101721445	11703	247	124	6.43892e-17	3.16312e-15	-0.111
25944	SMARCC2	SMARCC2	chr12	-	56578813	56578894	56578813	56578876	56579938	56580024	25944	141	124	2.20757e-13	7.70588e-12	-0.111
46	PATL2	PATL2	chr15	-	44964212	44964437	44964212	44964354	44964585	44964654	46	206	124	8.56657e-07	1.44002e-05	-0.111
9014	RHOC	RHOC	chr1	-	113246265	113246428	113246265	113246427	113247721	113247790	9014	124	124	2.21915e-06	3.54473e-05	-0.111
14190	DENND2D	DENND2D	chr1	-	111731833	111732066	111731833	111731875	111733628	111733687	14190	247	124	0.000541117	0.00570764	-0.111
4325	GUSB	GUSB	chr7	-	65439281	65439424	65439281	65439388	65439512	65439691	4325	159	124	5.1498e-25	4.89103e-23	-0.11
8018	AK1	AK1	chr9	-	130630599	130630791	130630599	130630754	130634101	130634218	8018	160	124	9.95671e-06	0.000143823	-0.109
8196	TMEM134	TMEM134	chr11	-	67234971	67235061	67234971	67235034	67235498	67235563	8196	150	124	1.37153e-12	4.50472e-11	-0.108
16308	ZSCAN32	ZSCAN32	chr16	-	3440009	3440183	3440009	3440133	3440422	3440517	16308	173	124	1.4469e-08	3.05376e-07	-0.108
23044	ZC3H13	ZC3H13	chr13	-	46539414	46539567	46539414	46539564	46541638	46542163	23044	126	124	1.00563e-11	3.0161e-10	-0.107
20704	ZNF75D	ZNF75D	chrX	-	134425397	134425553	134425397	134425489	134426206	134426399	20704	187	124	4.95824e-08	9.8792e-07	-0.107
2192	PTCD3	PTCD3	chr2	+	86361418	86361500	86361445	86361500	86360468	86360559	2192	150	124	1.74177e-06	2.81175e-05	-0.107
9676	GATA3	GATA3	chr10	+	8105955	8106101	8105958	8106101	8100267	8100804	9676	126	124	2.46132e-05	0.000334745	-0.107
1844	PHYKPL	PHYKPL	chr5	-	177649355	177649581	177649355	177649546	177649852	177649935	1844	158	124	2.42983e-06	3.84088e-05	-0.106
1221	SCYL3	SCYL3	chr1	-	169838068	169838248	169838068	169838180	169839395	169839498	1221	191	124	0.000342173	0.00377151	-0.106
26730	UBXN2B	UBXN2B	chr8	+	59345718	59345802	59345728	59345802	59343077	59343228	26730	133	124	2.57227e-24	2.28141e-22	-0.105
4770	RBMS1	RBMS1	chr2	-	161223726	161223902	161223726	161223899	161349799	161350318	4770	126	124	4.76055e-22	3.47795e-20	-0.105
21182	LMBR1L	LMBR1L	chr12	-	49495032	49495106	49495032	49495046	49495254	49495332	21182	183	124	1.31574e-07	2.47859e-06	-0.105
10463	C1orf54	C1orf54	chr1	+	150252050	150252152	150252053	150252152	150248929	150249040	10463	126	124	6.03006e-07	1.0319e-05	-0.105
27091	ANKRD28	ANKRD28	chr3	-	15718986	15719134	15718986	15719069	15719715	15719861	27091	188	124	0.00204429	0.0191759	-0.105
23109	CEP192	CEP192	chr18	+	13116372	13116502	13116375	13116502	13114128	13114250	23109	126	124	9.94385e-06	0.00014382	-0.104
2402	TPR	TPR	chr1	-	186301326	186301493	186301326	186301475	186302253	186302526	2402	141	124	9.80963e-05	0.00120215	-0.104
8286	HPS5	HPS5	chr11	-	18305341	18305508	18305341	18305448	18306892	18307006	8286	183	124	5.89236e-05	0.000750757	-0.103
22285	DNAH1	DNAH1	chr3	+	52433560	52433795	52433636	52433795	52432865	52433217	22285	199	124	1.06631e-34	1.69969e-32	-0.102
983	SNHG6	SNHG6	chr8	-	67834558	67834746	67834558	67834627	67834848	67834960	983	242	124	5.36057e-13	1.8102e-11	-0.102
997	C9orf114	C9orf114	chr9	-	131586025	131586173	131586025	131586142	131586350	131586453	997	154	124	8.34394e-12	2.5191e-10	-0.102
9842	MFSD10	MFSD10	chr4	-	2934077	2934239	2934077	2934136	2934326	2934485	9842	226	124	1.06668e-33	1.5996e-31	-0.101
6454	ATF7IP2	ATF7IP2	chr16	+	10527370	10527506	10527381	10527506	10524467	10525312	6454	134	124	1.69877e-12	5.54754e-11	-0.101
7036	PNPT1	PNPT1	chr2	-	55913504	55913579	55913504	55913575	55914779	55914840	7036	127	124	0.000452933	0.00485947	-0.101
21960	PHF21A	PHF21A	chr11	-	46139472	46139696	46139472	46139615	46140292	46140351	21960	204	124	0.00066057	0.00685969	-0.101
12825	RPL3	RPL3	chr22	-	39710180	39710410	39710180	39710222	39710690	39710722	12825	247	124	9.66898e-08	1.85206e-06	-0.1
23411	CCDC93	CCDC93	chr2	-	118715940	118716057	118715940	118716054	118731483	118731570	23411	126	124	3.0626e-07	5.44106e-06	-0.1
10842	SDHAP1	SDHAP1	chr3	-	195692299	195692448	195692299	195692413	195694384	195694515	10842	158	124	1.65555e-60	8.77596e-58	-0.099
16374	ALAD	ALAD	chr9	-	116154398	116154615	116154398	116154449	116155726	116155914	16374	247	124	4.37957e-07	7.62627e-06	-0.098
6707	MINK1	MINK1	chr17	+	4794750	4795011	4794810	4795011	4794245	4794419	6707	183	124	3.26563e-05	0.000434287	-0.098
25469	RBM19	RBM19	chr12	-	114374811	114374964	114374811	114374941	114377764	114377965	25469	146	124	7.0514e-25	6.56039e-23	-0.097
13154	JOSD2	JOSD2	chr19	-	51013542	51013705	51013542	51013702	51014331	51014416	13154	126	124	1.1729e-14	4.67395e-13	-0.097
4214	ZNF846	ZNF846	chr19	-	9873060	9873236	9873060	9873146	9873957	9874137	4214	213	124	3.38892e-12	1.06548e-10	-0.097
5706	FAM133DP	FAM133DP	chr7	-	92206968	92207008	92206968	92206993	92207463	92207496	5706	138	124	1.86004e-06	2.99208e-05	-0.097
22364	DDX39A	DDX39A	chr19	-	14520553	14520796	14520553	14520793	14521027	14521146	22364	126	124	8.5869e-05	0.00106202	-0.097
8283	ZMYND8	ZMYND8	chr20	-	45927472	45927687	45927472	45927616	45938799	45938948	8283	194	124	1.83093e-11	5.3712e-10	-0.096
15529	SLC26A6	SLC26A6	chr3	-	48664308	48664488	48664308	48664485	48665378	48665471	15529	126	124	0.00557314	0.0466866	-0.094
17858	TMC8	TMC8	chr17	+	76134429	76134560	76134501	76134560	76134085	76134269	17858	195	124	9.29466e-72	7.56652e-69	-0.093
18449	ATF6B	ATF6B	chr6	-	32084813	32084907	32084813	32084881	32085099	32085181	18449	149	124	1.76339e-21	1.23297e-19	-0.093
26401	ZBED5	ZBED5	chr11	-	10874250	10876665	10874250	10876633	10877690	10877752	26401	155	124	2.83055e-15	1.1904e-13	-0.093
5029	CSF1R	CSF1R	chr5	-	149433884	149433935	149433884	149433932	149447777	149447893	5029	126	124	3.49233e-07	6.17565e-06	-0.092
3965	BSDC1	BSDC1	chr1	-	32849430	32849649	32849430	32849540	32852379	32852496	3965	232	124	7.14636e-16	3.16299e-14	-0.091
21911	ABCD4	ABCD4	chr14	-	74755418	74755650	74755418	74755468	74756185	74756222	21911	247	124	6.59595e-08	1.28283e-06	-0.091
25917	LAIR1	LAIR1	chr19	-	54872522	54872816	54872522	54872813	54875901	54875920	25917	126	124	0.000234318	0.00265195	-0.091
8194	TMEM134	TMEM134	chr11	-	67234971	67235061	67234971	67235034	67235487	67235563	8194	150	124	1.69104e-16	7.91491e-15	-0.09
24489	SYTL3	SYTL3	chr6	+	159086418	159086645	159086426	159086645	159083781	159084410	24489	131	124	9.45342e-14	3.42577e-12	-0.09
8318	FLT3LG	FLT3LG	chr19	+	49989220	49989488	49989271	49989488	49985427	49985525	8318	174	124	3.94654e-07	6.93581e-06	-0.09
10087	DXO	DXO	chr6	-	31939096	31939458	31939096	31939198	31939705	31940032	10087	247	124	2.19423e-28	2.50076e-26	-0.089
9021	WASH3P	WASH3P	chr15	+	102512785	102512897	102512798	102512897	102506272	102506426	9021	136	124	2.59653e-15	1.094e-13	-0.089
2684	MAN2C1	MAN2C1	chr15	-	75651399	75651549	75651399	75651523	75651668	75651766	2684	149	124	1.51931e-08	3.19475e-07	-0.089
11384	MCCC1	MCCC1	chr3	-	182755005	182755251	182755005	182755222	182756813	182756923	11384	152	124	1.72312e-07	3.18805e-06	-0.088
10086	DXO	DXO	chr6	-	31937885	31938044	31937885	31937980	31938119	31938255	10086	187	124	0.000103757	0.00126676	-0.088
166	MPHOSPH9	MPHOSPH9	chr12	-	123712092	123712163	123712092	123712119	123714807	123715069	166	167	124	0.00111556	0.0111233	-0.088
27780	NLRC5	NLRC5	chr16	+	57089344	57089431	57089347	57089431	57088943	57089006	27780	126	124	0.00498297	0.0422975	-0.088
26399	TPRKB	TPRKB	chr2	-	73959710	73959831	73959710	73959827	73961555	73961718	26399	127	124	5.38844e-07	9.2978e-06	-0.086
6446	ZNF200	ZNF200	chr16	-	3272324	3274613	3272324	3274610	3282420	3282547	6446	126	124	0.0028825	0.0260007	-0.086
17053	NUP85	NUP85	chr17	+	73221792	73221924	73221892	73221924	73221436	73221559	17053	223	124	3.04321e-47	9.37392e-45	-0.085
8595	TRMT61B	TRMT61B	chr2	-	29073964	29074164	29073964	29074138	29075273	29075365	8595	149	124	3.29941e-10	8.67436e-09	-0.085
4212	ZNF846	ZNF846	chr19	-	9873957	9874137	9873957	9874042	9875611	9875711	4212	218	124	3.56885e-10	9.33965e-09	-0.085
8433	DPEP2	DPEP2	chr16	-	68021754	68021929	68021754	68021890	68023225	68023301	8433	162	124	6.38264e-10	1.61472e-08	-0.084
21539	PCID2	PCID2	chr13	-	113831852	113832322	113831852	113832290	113832487	113832601	21539	155	124	0.000369437	0.00405243	-0.084
18450	ATF6B	ATF6B	chr6	-	32084813	32084884	32084813	32084881	32085099	32085181	18450	126	124	7.09868e-22	5.12048e-20	-0.083
2285	CPSF1	CPSF1	chr8	-	145626064	145626211	145626064	145626207	145626317	145626469	2285	127	124	2.47486e-08	5.08217e-07	-0.083
6734	HNRNPR	HNRNPR	chr1	-	23644975	23645193	23644975	23645190	23648020	23648154	6734	126	124	2.14985e-07	3.91091e-06	-0.083
11099	SDCCAG8	SDCCAG8	chr1	+	243433393	243433559	243433406	243433559	243419306	243419542	11099	136	124	9.05439e-06	0.000131792	-0.083
13276	CAPRIN2	CAPRIN2	chr12	-	30867892	30868078	30867892	30868075	30869441	30869610	13276	126	124	0.000119385	0.00143835	-0.083
20099	RMDN1	RMDN1	chr8	-	87487048	87487182	87487048	87487143	87489522	87489553	20099	162	124	7.09023e-39	1.35811e-36	-0.082
14684	PSTPIP1	PSTPIP1	chr15	+	77320140	77320312	77320192	77320312	77317838	77317945	14684	175	124	6.33082e-17	3.11673e-15	-0.082
1733	RALGAPB	RALGAPB	chr20	+	37163716	37163850	37163728	37163850	37161372	37161502	1733	135	124	3.27983e-14	1.25018e-12	-0.082
4323	GUSB	GUSB	chr7	-	65439281	65439428	65439281	65439388	65439512	65439691	4323	163	124	2.47296e-08	5.08217e-07	-0.082
13868	STAT3	STAT3	chr17	-	40500406	40500557	40500406	40500535	40540296	40540513	13868	145	124	0.000115405	0.00139477	-0.082
19169	HSPA14	HSPA14	chr10	+	14893217	14893322	14893276	14893322	14891719	14891810	19169	182	124	2.68725e-35	4.50391e-33	-0.081
4667	UBR2	UBR2	chr6	+	42611951	42612074	42611955	42612074	42610153	42610219	4667	127	124	8.6235e-18	4.57126e-16	-0.081
14532	FUS	FUS	chr16	+	31195178	31195323	31195181	31195323	31193833	31193985	14532	126	124	1.21558e-16	5.77247e-15	-0.081
17805	CDC42SE1	CDC42SE1	chr1	-	151027491	151027700	151027491	151027605	151028152	151028469	17805	218	124	6.67114e-16	2.96417e-14	-0.081
6811	DNM2	DNM2	chr19	+	10941653	10942586	10941656	10942586	10940802	10941054	6811	126	124	2.04669e-08	4.25271e-07	-0.081
2557	CHFR	CHFR	chr12	-	133446204	133446420	133446204	133446384	133447309	133447369	2557	159	124	8.89107e-06	0.000129663	-0.081
2967	MAPKAPK5-AS1	MAPKAPK5-AS1	chr12	-	112277572	112278281	112277572	112277807	112279130	112280706	2967	247	124	2.54902e-05	0.000345848	-0.081
5173	KIAA0100	KIAA0100	chr17	-	26968906	26969115	26968906	26969096	26969292	26969353	5173	142	124	0.000395743	0.004314	-0.081
24448	ANKRD36B	ANKRD36B	chr2	-	98148773	98148847	98148773	98148844	98152762	98152835	24448	126	124	1.87601e-15	8.03794e-14	-0.08
15346	C1orf112	C1orf112	chr1	+	169818640	169818745	169818645	169818745	169816830	169816944	15346	128	124	2.25284e-06	3.5935e-05	-0.08
3509	FAM222B	FAM222B	chr17	-	27082995	27086894	27082995	27086782	27093603	27093725	3509	235	124	8.42115e-06	0.000123125	-0.08
17137	C6orf62	C6orf62	chr6	-	24716375	24716551	24716375	24716549	24718767	24719403	17137	125	124	0.00018505	0.00213247	-0.08
11597	SYNE1	SYNE1	chr6	-	152621775	152621959	152621775	152621916	152623003	152623198	11597	166	124	4.28186e-24	3.73949e-22	-0.079
4201	ZNF335	ZNF335	chr20	-	44581236	44581433	44581236	44581348	44582327	44582587	4201	208	124	0.000175249	0.00202979	-0.079
1736	NOD1	NOD1	chr7	-	30486582	30486764	30486582	30486666	30487913	30487997	1736	221	124	0.000657396	0.00683608	-0.079
6737	HNRNPR	HNRNPR	chr1	-	23644975	23645196	23644975	23645190	23648020	23648154	6737	129	124	2.40231e-22	1.81319e-20	-0.078
21548	LSM7	LSM7	chr19	-	2324123	2324195	2324123	2324191	2328385	2328476	21548	127	124	1.01211e-21	7.20942e-20	-0.078
4514	ZNF692	ZNF692	chr1	-	249151432	249151696	249151432	249151635	249152026	249152216	4514	184	124	1.36751e-07	2.56974e-06	-0.078
14017	ELMO2	ELMO2	chr20	-	45002970	45003219	45002970	45003079	45003874	45004009	14017	247	124	0.00242672	0.0223403	-0.078
4198	ZNF335	ZNF335	chr20	-	44577971	44578064	44577971	44578037	44578123	44578207	4198	150	124	5.45291e-51	2.00473e-48	-0.077
3434	DMAP1	DMAP1	chr1	+	44683982	44684141	44684132	44684141	44680374	44680570	3434	247	124	1.43257e-42	3.29837e-40	-0.077
20397	APOBEC3H	APOBEC3H	chr22	+	39499693	39500072	39499696	39500072	39497919	39498047	20397	126	124	9.03245e-10	2.26e-08	-0.077
14759	FAM21A	FAM21A	chr10	+	51829306	51829471	51829350	51829471	51827864	51827987	14759	167	124	0.00465806	0.0397663	-0.077
11486	CRNKL1	CRNKL1	chr20	-	20024135	20024363	20024135	20024306	20025951	20026130	11486	180	124	3.23349e-12	1.02083e-10	-0.076
6576	OXCT1	OXCT1	chr5	-	41862743	41862852	41862743	41862826	41870382	41870791	6576	149	124	6.81541e-33	9.7094e-31	-0.075
6499	HARS2	HARS2	chr5	+	140073075	140073250	140073175	140073250	140071010	140071341	6499	223	124	0.000206994	0.00236147	-0.075
16768	NPRL2	NPRL2	chr3	-	50387095	50387264	50387095	50387259	50387361	50387452	16768	128	124	3.91771e-39	7.6983e-37	-0.074
11643	NR1H2	NR1H2	chr19	+	50882258	50882438	50882390	50882438	50881778	50882053	11643	247	124	4.90468e-17	2.44633e-15	-0.074
10983	GUK1	GUK1	chr1	+	228334542	228334639	228334561	228334639	228333713	228333768	10983	142	124	2.06422e-15	8.8112e-14	-0.074
26008	HNRNPK	HNRNPK	chr9	-	86582997	86584355	86582997	86584295	86585076	86585246	26008	183	124	0.000462195	0.00495092	-0.074
22268	HNRNPC	HNRNPC	chr14	-	21681118	21681267	21681118	21681244	21699155	21699231	22268	146	124	0.00089157	0.00901617	-0.074
10352	CBLL1	CBLL1	chr7	+	107393855	107393956	107393858	107393956	107389324	107389492	10352	126	124	2.67244e-06	4.20099e-05	-0.073
9743	ATHL1	ATHL1	chr11	+	293593	293727	293669	293727	293393	293502	9743	199	124	4.37874e-05	0.000567742	-0.073
27226	RNF216P1	RNF216P1	chr7	+	5024540	5024706	5024592	5024706	5023301	5023404	27226	175	124	2.28239e-25	2.21382e-23	-0.072
5197	DHRS12	DHRS12	chr13	-	52364146	52364228	52364146	52364215	52365300	52365393	5197	136	124	1.14424e-17	5.98209e-16	-0.072
9208	FBXL5	FBXL5	chr4	-	15646115	15646331	15646115	15646280	15656826	15657035	9208	174	124	0.000125171	0.00150087	-0.072
10448	YIPF3	YIPF3	chr6	-	43483626	43483820	43483626	43483784	43484464	43484728	10448	159	124	0.00527537	0.0444791	-0.072
10573	ARAP1	ARAP1	chr11	-	72404736	72404957	72404736	72404850	72406024	72406142	10573	230	124	5.72051e-35	9.38081e-33	-0.071
12630	BRD8	BRD8	chr5	-	137502206	137502416	137502206	137502299	137503622	137503767	12630	240	124	8.13692e-24	6.94655e-22	-0.071
4199	ZNF335	ZNF335	chr20	-	44581236	44581399	44581236	44581348	44582327	44582587	4199	174	124	5.96922e-12	1.83373e-10	-0.071
2752	PPP6R2	PPP6R2	chr22	+	50827414	50827540	50827462	50827540	50810448	50810579	2752	171	124	0.00256464	0.023449	-0.071
19802	MDM1	MDM1	chr12	-	68718784	68721290	68718784	68720801	68724886	68725001	19802	247	124	7.23575e-10	1.82446e-08	-0.07
22981	HNRNPA3	HNRNPA3	chr2	+	178081403	178081620	178081605	178081620	178081230	178081320	22981	247	124	0.000138055	0.00163983	-0.07
23262	SERBP1	SERBP1	chr1	-	67889882	67890005	67889882	67889960	67890570	67890660	23262	168	124	2.15838e-58	1.04677e-55	-0.069
18426	NCAPH2	NCAPH2	chr22	+	50956556	50956707	50956561	50956707	50956401	50956481	18426	128	124	2.23296e-25	2.17513e-23	-0.069
25319	RBM6	RBM6	chr3	+	50112605	50112763	50112609	50112763	50107951	50107985	25319	127	124	3.72352e-11	1.0676e-09	-0.069
21003	POLR3E	POLR3E	chr16	+	22339830	22339908	22339842	22339908	22337081	22337599	21003	135	124	9.71217e-05	0.00119085	-0.069
13465	GLYR1	GLYR1	chr16	-	4864537	4864648	4864537	4864630	4867598	4867693	13465	141	124	0.000386365	0.0042158	-0.069
20388	CIAPIN1	CIAPIN1	chr16	-	57473093	57473246	57473093	57473207	57474683	57474895	20388	162	124	0.00423405	0.0365711	-0.069
17244	PNKD	PNKD	chr2	+	219136103	219136272	219136146	219136272	219135114	219135325	17244	166	124	8.95053e-43	2.14756e-40	-0.068
17935	ALG12	ALG12	chr22	-	50307436	50307612	50307436	50307491	50311910	50312106	17935	244	124	9.98639e-06	0.000144075	-0.068
26961	SUPT7L	SUPT7L	chr2	-	27883850	27884468	27883850	27884255	27885045	27885148	26961	247	124	1.0392e-05	0.000149542	-0.068
26849	ARFRP1	ARFRP1	chr20	-	62333181	62333302	62333181	62333250	62333487	62333569	26849	175	124	0.00072064	0.00740255	-0.068
14152	TARBP2	TARBP2	chr12	+	53897496	53897592	53897513	53897592	53896815	53896913	14152	140	124	0.00583372	0.0486371	-0.068
3269	GNPAT	GNPAT	chr1	+	231386706	231386889	231386709	231386889	231376918	231377202	3269	126	124	3.18732e-86	5.5886e-83	-0.067
6440	HLA-B	HLA-B	chr6	-	31323226	31323463	31323226	31323369	31323514	31323660	6440	217	124	2.83669e-22	2.11305e-20	-0.067
3644	MPV17	MPV17	chr2	-	27535860	27536021	27535860	27535941	27545314	27545389	3644	203	124	4.40145e-22	3.22594e-20	-0.067
25347	RBM6	RBM6	chr3	+	50099315	50099541	50099394	50099541	50099111	50099181	25347	202	124	1.47324e-09	3.61476e-08	-0.067
17934	ALG12	ALG12	chr22	-	50297984	50298154	50297984	50298032	50301368	50301592	17934	245	124	0.00248031	0.0227844	-0.067
8704	RBM34	RBM34	chr1	-	235323459	235323565	235323459	235323563	235323825	235323962	8704	125	124	2.69234e-10	7.15961e-09	-0.066
14122	NOP58	NOP58	chr2	+	203164701	203164860	203164808	203164860	203162567	203162629	14122	230	124	1.34509e-08	2.85208e-07	-0.066
22607	PRF1	PRF1	chr10	-	72360119	72360688	72360119	72360662	72362400	72362531	22607	149	124	7.13272e-05	0.000895775	-0.066
8636	PHTF2	PHTF2	chr7	+	77558425	77558644	77558469	77558644	77551939	77552095	8636	167	124	0.00229852	0.0212545	-0.066
18919	RNASEH1	RNASEH1	chr2	-	3596229	3596314	3596229	3596310	3596647	3596702	18919	127	124	0.00268208	0.0244151	-0.066
280	DNPH1	DNPH1	chr6	-	43193366	43193619	43193366	43193435	43193770	43193881	280	247	124	5.04193e-39	9.82271e-37	-0.065
27836	ARAP2	ARAP2	chr4	-	36168553	36168694	36168553	36168669	36179448	36179627	27836	148	124	2.66746e-28	3.02498e-26	-0.065
20621	SRRM1	SRRM1	chr1	+	24987800	24987887	24987803	24987887	24987209	24987290	20621	126	124	5.62021e-18	3.02542e-16	-0.065
16	TRAF5	TRAF5	chr1	+	211533220	211533418	211533253	211533418	211529708	211529810	16	156	124	1.74344e-14	6.86354e-13	-0.065
4168	SRI	SRI	chr7	-	87839297	87839488	87839297	87839450	87840196	87840240	4168	161	124	2.08673e-23	1.6927e-21	-0.064
22823	BPTF	BPTF	chr17	+	65887959	65888150	65887962	65888150	65882246	65882432	22823	126	124	1.85138e-16	8.64759e-15	-0.064
21758	LST1	LST1	chr6	+	31556273	31556686	31556294	31556686	31554976	31555095	21758	144	124	0.00172267	0.0164918	-0.064
24827	DAXX	DAXX	chr6	-	33289495	33289751	33289495	33289685	33290638	33290793	24827	189	124	6.35618e-26	6.3545e-24	-0.063
5705	FAM133DP	FAM133DP	chr7	-	92206968	92207125	92206968	92206993	92207463	92207496	5705	247	124	1.02799e-22	7.99728e-21	-0.063
10765	PSMA1	PSMA1	chr11	-	14535362	14535543	14535362	14535439	14535948	14536037	10765	227	124	6.01497e-18	3.21843e-16	-0.063
23405	FAM63B	FAM63B	chr15	+	59146680	59149734	59146683	59149734	59143969	59144164	23405	126	124	9.49179e-17	4.60332e-15	-0.063
23603	OSBPL7	OSBPL7	chr17	-	45886229	45886356	45886229	45886312	45886441	45886586	23603	167	124	2.05095e-08	4.25769e-07	-0.063
466	ZRSR2	ZRSR2	chrX	+	15817994	15818076	15818005	15818076	15809056	15809136	466	134	124	0.000125781	0.00150739	-0.063
12571	LYPLA1	LYPLA1	chr8	-	54963571	54963748	54963571	54963706	54965214	54965316	12571	165	124	7.03682e-56	3.14504e-53	-0.062
5694	KRCC1	KRCC1	chr2	-	88333652	88333811	88333652	88333750	88336461	88336530	5694	184	124	1.6895e-19	1.01611e-17	-0.062
19304	BTN3A3	BTN3A3	chr6	+	26443594	26443670	26443609	26443670	26440699	26440876	19304	138	124	6.54392e-10	1.65368e-08	-0.062
478	SLC35C2	SLC35C2	chr20	-	44980689	44980865	44980689	44980824	44983520	44983604	478	164	124	3.27805e-06	5.07812e-05	-0.062
10756	PSMA1	PSMA1	chr11	-	14535362	14535479	14535362	14535439	14535948	14536037	10756	163	124	3.98962e-05	0.00052174	-0.062
12999	RWDD2B	RWDD2B	chr21	-	30380560	30380656	30380560	30380628	30380715	30380942	12999	151	124	0.00449738	0.0386114	-0.062
27977	LARP7	LARP7	chr4	+	113568806	113568990	113568845	113568990	113568354	113568705	27977	162	124	5.74141e-12	1.76851e-10	-0.061
883	KRIT1	KRIT1	chr7	-	91874215	91874485	91874215	91874448	91875103	91875228	883	160	124	4.63201e-09	1.059e-07	-0.06
19439	UPF3A	UPF3A	chr13	+	115051733	115051875	115051776	115051875	115048311	115048418	19439	166	124	4.54133e-08	9.08823e-07	-0.06
15488	S100A6	S100A6	chr1	-	153507677	153507851	153507677	153507836	153508264	153508389	15488	138	124	3.27001e-05	0.000434615	-0.06
18619	RIC3	RIC3	chr11	-	8148205	8148354	8148205	8148351	8158924	8159018	18619	126	124	4.51288e-31	5.81167e-29	-0.059
22412	THADA	THADA	chr2	-	43804160	43804381	43804160	43804261	43805651	43805746	22412	243	124	7.73156e-07	1.3064e-05	-0.059
24655	ZNF3	ZNF3	chr7	-	99672757	99672951	99672757	99672884	99673164	99673238	24655	190	124	1.6296e-06	2.6419e-05	-0.059
24527	EPS15L1	EPS15L1	chr19	-	16528758	16528915	16528758	16528839	16532129	16532287	24527	199	124	5.09421e-15	2.08844e-13	-0.058
25148	POC1B-GALNT4	POC1B-GALNT4	chr12	-	89913189	89918217	89913189	89917450	89918896	89918981	25148	247	124	2.7144e-12	8.65344e-11	-0.058
15056	NSUN5	NSUN5	chr7	-	72718226	72718405	72718226	72718401	72718743	72718859	15056	127	124	2.84329e-09	6.66769e-08	-0.058
4854	ASB1	ASB1	chr2	+	239342189	239342336	239342194	239342336	239335625	239335760	4854	128	124	0.000187565	0.00215759	-0.058
20360	PPP6R3	PPP6R3	chr11	+	68318457	68318654	68318588	68318654	68315534	68315672	20360	247	124	0.00082892	0.00843876	-0.058
24828	DAXX	DAXX	chr6	-	33289495	33289754	33289495	33289751	33290638	33290793	24828	126	124	9.86287e-13	3.28676e-11	-0.057
5917	MEF2C	MEF2C	chr5	-	88014057	88018742	88014057	88018646	88024309	88024445	5917	219	124	0.00220802	0.0205009	-0.057
9944	SEPT1	SEPT1	chr16	-	30390338	30390575	30390338	30390504	30390755	30390855	9944	194	124	1.05575e-13	3.80169e-12	-0.056
25447	PPOX	PPOX	chr1	+	161137128	161137276	161137160	161137276	161136889	161137024	25447	155	124	2.12942e-06	3.40378e-05	-0.056
23463	SECISBP2	SECISBP2	chr9	+	91949474	91949645	91949550	91949645	91947822	91947901	23463	199	124	2.2985e-06	3.65865e-05	-0.056
11492	DBNL	DBNL	chr7	+	44098476	44098582	44098500	44098582	44098027	44098079	11492	147	124	2.73769e-06	4.29181e-05	-0.056
24291	COPS2	COPS2	chr15	-	49429544	49429655	49429544	49429634	49431724	49431850	24291	144	124	0.00199703	0.0187945	-0.056
3533	ARFIP2	ARFIP2	chr11	-	6500369	6500488	6500369	6500463	6501201	6501298	3533	148	124	0.00397079	0.0345987	-0.056
21695	OSGEP	OSGEP	chr14	-	20917329	20917460	20917329	20917425	20920132	20920308	21695	158	124	0.00436497	0.0375879	-0.056
8637	PHTF2	PHTF2	chr7	+	77538109	77538275	77538143	77538275	77531078	77531237	8637	157	124	8.63313e-44	2.22865e-41	-0.055
12299	TAGAP	TAGAP	chr6	-	159461754	159461993	159461754	159461864	159462385	159462519	12299	247	124	4.13842e-20	2.62761e-18	-0.055
26398	MSH3	MSH3	chr5	+	80064653	80064822	80064711	80064822	80063751	80063939	26398	181	124	3.95107e-18	2.18065e-16	-0.055
24194	NPLOC4	NPLOC4	chr17	-	79532530	79532731	79532530	79532633	79534442	79534559	24194	221	124	6.51575e-08	1.27049e-06	-0.055
23492	SCAMP3	SCAMP3	chr1	-	155228616	155228745	155228616	155228703	155230120	155230241	23492	165	124	0.00181606	0.0173202	-0.055
5530	ASUN	ASUN	chr12	-	27067340	27067511	27067340	27067482	27068934	27069113	5530	152	124	0.00527646	0.0444791	-0.055
12492	NOP16	NOP16	chr5	-	175810939	175811375	175810939	175811284	175812221	175812328	12492	214	124	2.19755e-40	4.55372e-38	-0.054
9180	SH2D2A	SH2D2A	chr1	-	156785797	156785904	156785797	156785855	156786466	156786640	9180	172	124	3.29263e-05	0.000437112	-0.054
26963	SUPT7L	SUPT7L	chr2	-	27883850	27884310	27883850	27884255	27885045	27885148	26963	178	124	0.00246451	0.0226607	-0.054
11551	FCRL6	FCRL6	chr1	+	159783946	159784082	159784010	159784082	159783278	159783344	11551	187	124	3.28076e-93	9.3477e-90	-0.053
11562	HLA-DQA1	HLA-DQA1	chr6	+	32610386	32610561	32610401	32610561	32609748	32610030	11562	138	124	1.28819e-53	5.43761e-51	-0.053
3646	MPV17	MPV17	chr2	-	27535860	27535976	27535860	27535941	27545314	27545389	3646	158	124	1.8334e-20	1.18387e-18	-0.053
6873	ANKRD36C	ANKRD36C	chr2	-	96542186	96542260	96542186	96542257	96546174	96546210	6873	126	124	1.62453e-15	6.99991e-14	-0.053
10459	ACTR8	ACTR8	chr3	-	53907058	53907173	53907058	53907154	53908237	53908391	10459	142	124	1.34616e-14	5.35502e-13	-0.053
5626	DDIT3	DDIT3	chr12	-	57911051	57911221	57911051	57911207	57911488	57911536	5626	137	124	1.058e-12	3.51545e-11	-0.053
13436	LMF2	LMF2	chr22	-	50943335	50943582	50943335	50943413	50943657	50943746	13436	247	124	9.371e-11	2.59541e-09	-0.053
14643	MARK3	MARK3	chr14	+	103946723	103946827	103946773	103946827	103941329	103941547	14643	173	124	2.57566e-08	5.27489e-07	-0.053
22979	HNRNPA3	HNRNPA3	chr2	+	178081403	178081463	178081454	178081463	178081230	178081320	22979	174	124	3.65809e-05	0.000481423	-0.053
15671	EXOSC10	EXOSC10	chr1	-	11130956	11131045	11130956	11131030	11132143	11132228	15671	138	124	0.000379592	0.00414747	-0.053
18135	USP15	USP15	chr12	+	62783562	62783768	62783576	62783768	62783384	62783479	18135	137	124	0.000402597	0.00437615	-0.053
26847	ARFRP1	ARFRP1	chr20	-	62333181	62333252	62333181	62333250	62333487	62333569	26847	125	124	0.000782893	0.00798803	-0.053
14464	RASAL3	RASAL3	chr19	-	15562855	15563061	15562855	15562919	15563468	15563518	14464	247	124	0.00433985	0.0373857	-0.053
24826	DAXX	DAXX	chr6	-	33289495	33289754	33289495	33289685	33290638	33290793	24826	192	124	4.3276e-27	4.56682e-25	-0.052
1923	DDX23	DDX23	chr12	-	49233795	49233934	49233795	49233889	49237722	49237833	1923	168	124	1.63663e-20	1.06283e-18	-0.052
8228	ROBO3	ROBO3	chr11	+	124749597	124749844	124749682	124749844	124749364	124749471	8228	208	124	9.68611e-14	3.50453e-12	-0.052
2949	CARD8	CARD8	chr19	-	48741639	48741789	48741639	48741783	48744218	48744320	2949	129	124	0.000378646	0.0041395	-0.052
24811	PTPN11	PTPN11	chr12	+	112888121	112888316	112888124	112888316	112884079	112884202	24811	126	124	4.62146e-15	1.90147e-13	-0.051
9974	SERPINB9	SERPINB9	chr6	-	2892066	2892299	2892066	2892222	2893644	2893787	9974	200	124	8.30866e-13	2.78102e-11	-0.051
14374	CEP290	CEP290	chr12	-	88508196	88508397	88508196	88508339	88508874	88508959	14374	181	124	0.000534089	0.0056492	-0.051
11901	SAFB	SAFB	chr19	+	5661528	5661819	5661531	5661819	5657251	5657358	11901	126	124	0.00053707	0.0056702	-0.051
13471	BCS1L	BCS1L	chr2	+	219527232	219527402	219527237	219527402	219526919	219526983	13471	128	124	0.000920438	0.00927518	-0.051
24292	COPS2	COPS2	chr15	-	49429544	49429682	49429544	49429634	49431724	49431850	24292	171	124	0.0030602	0.0274407	-0.051
8458	TINF2	TINF2	chr14	-	24709269	24709389	24709269	24709361	24709468	24709542	8458	151	124	1.03739e-30	1.32845e-28	0.051
26895	PLAA	PLAA	chr9	-	26917094	26917246	26917094	26917163	26919307	26919527	26895	206	124	2.59526e-16	1.19508e-14	0.051
25348	ENTPD4	ENTPD4	chr8	-	23301944	23302119	23301944	23302047	23305192	23305398	25348	195	124	1.17604e-12	3.8794e-11	0.051
10741	PRKDC	PRKDC	chr8	-	48730010	48730145	48730010	48730122	48731962	48732071	10741	146	124	9.44891e-07	1.58134e-05	0.051
13354	TMEM128	TMEM128	chr4	-	4237268	4237983	4237268	4237981	4239553	4239662	13354	125	124	5.79694e-06	8.69312e-05	0.051
24344	DDX60L	DDX60L	chr4	-	169317109	169317278	169317109	169317275	169321976	169322122	24344	126	124	6.43292e-05	0.000811916	0.051
14945	SPCS2	SPCS2	chr11	+	74680655	74680744	74680684	74680744	74676078	74676162	14945	152	124	0.00012343	0.00148077	0.051
11540	FCRL6	FCRL6	chr1	+	159785325	159786047	159785330	159786047	159785077	159785249	11540	128	124	0.000379739	0.00414747	0.051
1182	DDX55	DDX55	chr12	+	124090411	124090528	124090477	124090528	124086671	124086803	1182	189	124	0.00212208	0.0197997	0.051
1487	AP1G2	AP1G2	chr14	-	24032408	24032511	24032408	24032491	24032588	24032711	1487	143	124	0.00383883	0.0336548	0.051
9637	HEXA	HEXA	chr15	-	72648865	72649051	72648865	72648958	72668060	72668520	9637	216	124	3.64855e-90	8.31651e-87	0.052
3439	DMAP1	DMAP1	chr1	+	44683982	44684141	44684080	44684141	44680374	44680570	3439	221	124	4.92571e-09	1.12053e-07	0.052
23828	HLA-C	HLA-C	chr6	-	31238035	31238122	31238035	31238097	31239472	31239645	23828	148	124	2.07539e-11	6.04942e-10	0.053
24866	GCDH	GCDH	chr19	+	13007018	13007235	13007053	13007235	13006805	13006935	24866	158	124	5.86541e-06	8.78425e-05	0.053
4532	CHD4	CHD4	chr12	-	6692361	6692544	6692361	6692541	6696549	6696725	4532	126	124	5.22008e-05	0.000669215	0.053
3848	SLC35B3	SLC35B3	chr6	-	8419812	8419910	8419812	8419877	8420953	8421061	3848	156	124	0.000835544	0.00849861	0.053
425	CCDC66	CCDC66	chr3	+	56649931	56650081	56649949	56650081	56649155	56649300	425	141	124	3.82346e-11	1.0935e-09	0.054
2783	PIH1D1	PIH1D1	chr19	-	49949807	49950051	49949807	49949852	49950280	49950356	2783	247	124	2.17424e-09	5.18407e-08	0.054
13511	MYO1F	MYO1F	chr19	-	8601382	8601586	8601382	8601481	8601832	8601939	13511	228	124	1.64241e-05	0.000229254	0.054
24342	EIF5	EIF5	chr14	+	103801989	103802269	103802128	103802269	103800725	103800934	24342	247	124	3.14631e-31	4.14549e-29	0.055
18146	DUSP12	DUSP12	chr1	+	161721444	161721571	161721457	161721571	161719557	161719935	18146	136	124	2.98745e-15	1.24947e-13	0.055
420	CCDC66	CCDC66	chr3	+	56627518	56627769	56627647	56627769	56626886	56627129	420	247	124	3.78699e-09	8.74576e-08	0.055
7019	DPP9	DPP9	chr19	-	4679846	4679981	4679846	4679958	4682707	4682850	7019	146	124	3.44976e-06	5.32389e-05	0.055
21277	STAG3L5P-PVRIG2P-PILRB	STAG3L5P-PVRIG2P-PILRB	chr7	+	99956312	99956702	99956521	99956702	99955886	99955989	21277	247	124	2.27187e-10	6.07805e-09	0.056
18211	DERL2	DERL2	chr17	-	5388470	5388536	5388470	5388533	5389388	5389550	18211	126	124	2.90147e-10	7.68132e-09	0.056
7777	AP1M1	AP1M1	chr19	+	16339580	16339739	16339592	16339739	16338947	16339019	7777	135	124	0.000141922	0.00167876	0.056
24206	RIC8A	RIC8A	chr11	+	209258	209318	209270	209318	207510	208938	24206	135	124	3.96979e-11	1.12968e-09	0.057
18453	ATF6B	ATF6B	chr6	-	32087600	32087734	32087600	32087725	32088547	32088679	18453	132	124	3.17509e-06	4.9334e-05	0.057
7729	GZMB	GZMB	chr14	-	25102120	25102281	25102120	25102268	25103311	25103432	7729	136	124	0.00227417	0.0210465	0.057
23108	CEP192	CEP192	chr18	+	13008454	13008630	13008466	13008630	13001455	13001581	23108	135	124	0.00240202	0.0221308	0.057
11233	JADE2	JADE2	chr5	+	133914183	133918920	133914186	133918920	133909334	133909452	11233	126	124	0.00244582	0.022498	0.057
27205	CEP135	CEP135	chr4	+	56825837	56825932	56825847	56825932	56823388	56823530	27205	133	124	3.96247e-15	1.64219e-13	0.058
6625	STAG3L1	STAG3L1	chr7	-	74994832	74994916	74994832	74994912	74995220	74995328	6625	127	124	4.97466e-08	9.90326e-07	0.058
9522	RAB4A	RAB4A	chr1	+	229433228	229433383	229433266	229433383	229431594	229431657	9522	161	124	0.00138745	0.0135499	0.058
3524	PATL1	PATL1	chr11	-	59423971	59424097	59423971	59424073	59425002	59425197	3524	147	124	0.00369297	0.0324759	0.058
27905	SLTM	SLTM	chr15	-	59191929	59192136	59191929	59192079	59193458	59193486	27905	180	124	4.63942e-43	1.1621e-40	0.059
16501	NR2C1	NR2C1	chr12	-	95422162	95422300	95422162	95422244	95425124	95425264	16501	179	124	5.36781e-34	8.21166e-32	0.059
502	SAAL1	SAAL1	chr11	-	18105081	18105278	18105081	18105275	18108412	18108601	502	126	124	5.53058e-08	1.09526e-06	0.059
13516	MYO1F	MYO1F	chr19	-	8615445	8615578	8615445	8615566	8616623	8616748	13516	135	124	6.06887e-07	1.03776e-05	0.059
22759	AAMP	AAMP	chr2	-	219134104	219134335	219134104	219134257	219134688	219134932	22759	201	124	0.00429836	0.0370423	0.059
8193	TMEM134	TMEM134	chr11	-	67231818	67232167	67231818	67232132	67232273	67232327	8193	158	124	1.07417e-26	1.11802e-24	0.06
8986	MALSU1	MALSU1	chr7	+	23347486	23347674	23347594	23347674	23340457	23340636	8986	231	124	2.51294e-26	2.55714e-24	0.06
12925	ATF7IP	ATF7IP	chr12	+	14587270	14587357	14587273	14587357	14576842	14578407	12925	126	124	3.93889e-18	2.1792e-16	0.06
1504	AP1G2	AP1G2	chr14	-	24031206	24031300	24031206	24031262	24031496	24031624	1504	161	124	4.45672e-09	1.02097e-07	0.06
1894	TMEM63A	TMEM63A	chr1	-	226054811	226054948	226054811	226054863	226055587	226055720	1894	208	124	2.75012e-17	1.40868e-15	0.061
13707	SMYD4	SMYD4	chr17	-	1686653	1686817	1686653	1686770	1687619	1687868	13707	170	124	3.19218e-11	9.19881e-10	0.061
12171	ARHGAP19	ARHGAP19	chr10	-	99023176	99023385	99023176	99023246	99024582	99024662	12171	247	124	6.27657e-05	0.00079615	0.061
24695	XPO6	XPO6	chr16	-	28112778	28113006	28112778	28112925	28113167	28113242	24695	204	124	1.075e-27	1.16131e-25	0.062
25936	DUS1L	DUS1L	chr17	-	80016216	80016292	80016216	80016284	80016656	80016694	25936	131	124	5.18655e-15	2.12248e-13	0.062
14174	ADAM17	ADAM17	chr2	-	9661331	9661450	9661331	9661445	9663377	9663467	14174	128	124	1.7842e-12	5.80159e-11	0.062
5691	ALDH6A1	ALDH6A1	chr14	-	74537897	74538363	74537897	74538200	74538598	74538677	5691	247	124	1.58379e-08	3.3242e-07	0.062
23381	STAT1	STAT1	chr2	-	191840035	191840160	191840035	191840114	191840537	191840613	23381	169	124	1.34889e-30	1.71769e-28	0.063
10821	DOCK2	DOCK2	chr5	+	169127017	169127143	169127115	169127143	169126385	169126462	10821	221	124	2.74494e-29	3.32809e-27	0.063
25123	MBIP	MBIP	chr14	-	36767763	36768396	36767763	36768393	36769990	36770029	25123	126	124	5.87612e-21	3.89361e-19	0.063
1656	NICN1	NICN1	chr3	-	49462381	49462579	49462381	49462486	49462799	49462871	1656	216	124	6.73091e-16	2.98491e-14	0.063
18212	DERL2	DERL2	chr17	-	5388470	5388553	5388470	5388533	5389388	5389550	18212	143	124	7.57736e-09	1.67039e-07	0.063
15418	LOC100288778	LOC100288778	chr12	+	89594	89827	89674	89827	88899	89018	15418	203	124	1.52547e-06	2.48014e-05	0.063
18006	MRS2	MRS2	chr6	+	24412449	24412623	24412513	24412623	24409688	24409801	18006	187	124	6.13276e-06	9.17861e-05	0.063
8657	CENPM	CENPM	chr22	-	42339613	42339852	42339613	42339705	42341228	42341308	8657	247	124	0.000100002	0.0012242	0.063
15824	MED24	MED24	chr17	-	38176525	38176735	38176525	38176606	38178207	38178307	15824	247	124	0.00472115	0.0402295	0.063
18562	AKTIP	AKTIP	chr16	-	53524951	53526434	53524951	53526431	53526604	53526665	18562	126	124	3.92056e-25	3.75484e-23	0.064
14169	USP48	USP48	chr1	-	22030754	22030885	22030754	22030880	22032219	22032369	14169	128	124	1.69059e-17	8.7184e-16	0.064
1502	AP1G2	AP1G2	chr14	-	24031206	24031316	24031206	24031262	24031496	24031624	1502	177	124	4.51948e-14	1.69995e-12	0.064
9680	CDC27	CDC27	chr17	-	45229171	45229302	45229171	45229284	45232037	45232230	9680	141	124	2.4817e-13	8.62316e-12	0.064
22504	TRAF3IP3	TRAF3IP3	chr1	+	209952659	209953002	209952775	209953002	209948918	209949081	22504	239	124	3.20302e-10	8.44043e-09	0.064
23860	PFDN5	PFDN5	chr12	+	53691802	53691934	53691832	53691934	53691480	53691708	23860	153	124	0.00325833	0.0290459	0.064
14154	TARBP2	TARBP2	chr12	+	53898395	53898599	53898481	53898599	53898180	53898253	14154	209	124	8.86086e-17	4.31569e-15	0.065
13864	STAT3	STAT3	chr17	-	40468806	40468907	40468806	40468869	40469199	40469242	13864	161	124	2.63627e-13	9.1463e-12	0.065
24332	PAK1IP1	PAK1IP1	chr6	+	10697553	10697719	10697556	10697719	10695187	10695302	24332	126	124	9.49844e-09	2.07184e-07	0.065
6728	FGD3	FGD3	chr9	+	95796822	95796963	95796825	95796963	95795050	95795155	6728	126	124	1.04564e-06	1.73378e-05	0.065
19951	ANKZF1	ANKZF1	chr2	+	220097800	220097913	220097810	220097913	220097366	220097405	19951	133	124	1.99233e-05	0.000275566	0.065
10637	NDUFAF1	NDUFAF1	chr15	-	41679546	41679791	41679546	41679778	41680645	41680748	10637	136	124	3.31462e-05	0.000439775	0.065
11295	TTF2	TTF2	chr1	+	117620516	117620665	117620537	117620665	117619262	117619445	11295	144	124	0.000273543	0.00305195	0.065
17340	NSMCE4A	NSMCE4A	chr10	-	123718838	123718925	123718838	123718922	123719015	123719110	17340	126	124	1.74209e-66	1.07322e-63	0.066
21942	KIAA0430	KIAA0430	chr16	-	15727473	15727700	15727473	15727691	15728613	15728676	21942	132	124	3.80826e-42	8.68054e-40	0.066
21589	SEC31B	SEC31B	chr10	-	102267664	102267808	102267664	102267805	102268763	102268859	21589	126	124	6.28711e-17	3.10192e-15	0.066
7160	GOLGB1	GOLGB1	chr3	-	121438492	121438615	121438492	121438597	121441108	121441225	7160	141	124	1.51686e-15	6.54837e-14	0.066
13560	SLC38A5	SLC38A5	chrX	-	48319034	48319150	48319034	48319146	48319371	48319472	13560	127	124	1.09987e-13	3.95433e-12	0.066
25759	CYB5R1	CYB5R1	chr1	-	202935014	202935237	202935014	202935121	202935655	202935728	25759	239	124	0.000420661	0.00456163	0.066
1503	AP1G2	AP1G2	chr14	-	24031206	24031394	24031206	24031262	24031496	24031624	1503	247	124	5.40674e-15	2.20862e-13	0.067
5953	HMBOX1	HMBOX1	chr8	+	28906470	28906565	28906476	28906565	28904874	28904970	5953	129	124	7.08315e-07	1.20218e-05	0.067
27320	RNF121	RNF121	chr11	+	71693806	71693961	71693852	71693961	71671795	71671937	27320	169	124	0.00497504	0.0422823	0.067
3728	DDX6	DDX6	chr11	-	118635916	118636063	118635916	118636025	118638930	118639060	3728	161	124	1.27082e-09	3.1486e-08	0.068
26660	SYVN1	SYVN1	chr11	-	64897473	64897647	64897473	64897644	64897722	64897851	26660	126	124	2.03947e-09	4.89861e-08	0.068
16990	ZNF557	ZNF557	chr19	+	7075665	7075754	7075686	7075754	7075006	7075116	16990	144	124	4.98335e-07	8.62494e-06	0.068
8635	RPL17	RPL17	chr18	-	47017901	47018203	47017901	47017954	47018827	47018935	8635	247	124	0.00444719	0.0381949	0.068
5704	FAM133DP	FAM133DP	chr7	-	92206968	92206993	92206968	92206990	92207463	92207496	5704	126	124	2.20694e-15	9.38528e-14	0.069
7891	TUBD1	TUBD1	chr17	-	57955463	57955695	57955463	57955637	57958254	57958471	7891	181	124	5.21105e-14	1.93454e-12	0.069
11070	SPOP	SPOP	chr17	-	47700094	47700248	47700094	47700238	47714120	47714171	11070	133	124	1.65473e-10	4.50095e-09	0.069
9917	C11orf49	C11orf49	chr11	+	47182996	47183798	47183014	47183798	47182677	47182741	9917	141	124	1.49384e-08	3.14701e-07	0.069
16004	VPS45	VPS45	chr1	+	150040666	150040821	150040686	150040821	150039724	150040007	16004	143	124	0.000156518	0.00183617	0.069
1268	METTL17	METTL17	chr14	+	21464943	21465194	21464970	21465194	21464685	21464870	1268	150	124	0.000240233	0.00271083	0.069
12471	ARHGAP9	ARHGAP9	chr12	-	57871241	57871463	57871241	57871459	57871567	57871728	12471	127	124	0.000466843	0.00499119	0.069
18652	MEAF6	MEAF6	chr1	-	37955560	37959708	37955560	37959415	37967404	37967597	18652	247	124	0.000544975	0.0057397	0.069
11584	SUGT1	SUGT1	chr13	+	53236783	53236837	53236789	53236837	53235609	53235705	11584	129	124	6.96888e-28	7.56422e-26	0.07
2445	WDR7	WDR7	chr18	+	54363472	54363652	54363540	54363652	54362180	54362429	2445	191	124	2.7185e-17	1.39562e-15	0.07
15448	HSPA4	HSPA4	chr5	+	132437450	132437570	132437483	132437570	132435236	132435344	15448	156	124	2.29453e-14	8.89482e-13	0.07
23516	PTPN7	PTPN7	chr1	-	202126866	202127066	202126866	202126951	202127245	202127429	23516	238	124	2.30217e-14	8.90928e-13	0.07
5089	HSD17B7P2	HSD17B7P2	chr10	+	38652423	38652538	38652449	38652538	38651173	38651266	5089	149	124	4.86893e-07	8.43972e-06	0.07
1020	NOL10	NOL10	chr2	-	10803084	10803170	10803084	10803165	10807343	10807404	1020	128	124	5.89228e-12	1.81253e-10	0.071
26481	KMT2C	KMT2C	chr7	-	152027685	152027827	152027685	152027824	152055671	152055760	26481	126	124	1.07123e-09	2.66276e-08	0.071
368	METTL9	METTL9	chr16	+	21666547	21668794	21666550	21668794	21636251	21636436	368	126	124	6.24088e-09	1.39465e-07	0.071
18414	CD226	CD226	chr18	-	67614596	67614768	67614596	67614669	67623990	67624412	18414	222	124	1.55156e-08	3.25956e-07	0.071
18203	MTFP1	MTFP1	chr22	+	30822704	30822832	30822749	30822832	30821610	30821934	18203	168	124	0.00039264	0.00428222	0.071
23084	CDADC1	CDADC1	chr13	+	49833481	49833659	49833621	49833659	49829974	49830049	23084	247	124	1.84047e-14	7.2206e-13	0.072
2719	NAB1	NAB1	chr2	+	191550201	191550364	191550204	191550364	191548463	191548553	2719	126	124	3.79915e-13	1.30418e-11	0.072
21916	ABCD4	ABCD4	chr14	-	74759450	74759635	74759450	74759572	74761850	74761901	21916	186	124	5.00211e-06	7.581e-05	0.072
19946	MKNK2	MKNK2	chr19	-	2037469	2039855	2037469	2037828	2040132	2040176	19946	247	124	0.00103105	0.0103305	0.072
20402	COMMD9	COMMD9	chr11	-	36298506	36298673	36298506	36298592	36300026	36300166	20402	204	124	5.20458e-12	1.6075e-10	0.073
18167	FCHO1	FCHO1	chr19	+	17899078	17899377	17899092	17899377	17898490	17898655	18167	137	124	1.94146e-07	3.5545e-06	0.073
23464	SECISBP2	SECISBP2	chr9	+	91949474	91949645	91949553	91949645	91947822	91947901	23464	202	124	0.000535422	0.00565543	0.073
24590	GPANK1	GPANK1	chr6	-	31631629	31632357	31631629	31632354	31632617	31632780	24590	126	124	0.0020574	0.0192909	0.073
22252	SCYL1	SCYL1	chr11	+	65305279	65305351	65305282	65305351	65304507	65304599	22252	126	124	0.00299364	0.0268967	0.073
27732	CCDC82	CCDC82	chr11	-	96092151	96092342	96092151	96092261	96098143	96098314	27732	204	124	3.35956e-10	8.81217e-09	0.074
20445	REXO1	REXO1	chr19	-	1819932	1820179	1819932	1820056	1820262	1820394	20445	246	124	0.000119857	0.00144322	0.074
12995	LCP2	LCP2	chr5	-	169702318	169702526	169702318	169702355	169702798	169702864	12995	247	124	2.71734e-47	8.48481e-45	0.075
9033	EIF2B4	EIF2B4	chr2	-	27591872	27592079	27591872	27592076	27592280	27592416	9033	126	124	0.000258975	0.00290363	0.075
19896	SOD2	SOD2	chr6	-	160100148	160100397	160100148	160100330	160103505	160103670	19896	190	124	1.68302e-47	5.4032e-45	0.076
21732	LST1	LST1	chr6	+	31556273	31556686	31556294	31556686	31555720	31555743	21732	144	124	3.15376e-23	2.52234e-21	0.076
13298	HAUS7	HAUS7	chrX	-	152719851	152720093	152719851	152719966	152720334	152720511	13298	247	124	4.95212e-05	0.000635936	0.076
15997	ADGRE5	ADGRE5	chr19	+	14517900	14518041	14517999	14518041	14517728	14517772	15997	222	124	0.000574463	0.00602869	0.076
8472	FCRL3	FCRL3	chr1	-	157665118	157665397	157665118	157665199	157665829	157666056	8472	247	124	0.00203137	0.0190862	0.076
3271	ROGDI	ROGDI	chr16	-	4847714	4847862	4847714	4847841	4847938	4847988	3271	144	124	6.38704e-22	4.63651e-20	0.077
5951	HMBOX1	HMBOX1	chr8	+	28906470	28906565	28906473	28906565	28904874	28904970	5951	126	124	2.9439e-09	6.88945e-08	0.077
30	AP1B1	AP1B1	chr22	-	29727775	29727905	29727775	29727874	29730253	29730399	30	154	124	2.82932e-07	5.06213e-06	0.077
7764	UBR1	UBR1	chr15	-	43328375	43328544	43328375	43328477	43328725	43328791	7764	190	124	5.24658e-06	7.90943e-05	0.077
7002	SYTL2	SYTL2	chr11	-	85447543	85447658	85447543	85447655	85448617	85448699	7002	126	124	0.00204407	0.0191759	0.077
482	SLC35C2	SLC35C2	chr20	-	44987025	44987597	44987025	44987402	44993009	44993097	482	247	124	0.00214779	0.0199919	0.077
7227	COX11	COX11	chr17	-	53038573	53038687	53038573	53038673	53040666	53040792	7227	137	124	0.00399413	0.034749	0.077
16505	NR2C1	NR2C1	chr12	-	95422162	95422300	95422162	95422285	95434251	95434373	16505	138	124	1.67438e-49	5.96341e-47	0.078
723	HACD4	HACD4	chr9	-	21011342	21011481	21011342	21011437	21011587	21011694	723	167	124	1.56952e-14	6.21105e-13	0.078
13692	SYNRG	SYNRG	chr17	-	35956269	35956391	35956269	35956388	35960409	35960450	13692	126	124	8.30213e-12	2.5098e-10	0.078
8195	TMEM134	TMEM134	chr11	-	67232526	67232738	67232526	67232571	67234782	67234859	8195	247	124	0.000781499	0.00797738	0.078
19686	SUCLG2-AS1	SUCLG2-AS1	chr3	+	67721252	67721428	67721305	67721428	67720239	67720333	19686	176	124	3.89272e-41	8.61463e-39	0.079
23754	BRD3	BRD3	chr9	-	136899822	136899951	136899822	136899948	136901153	136901446	23754	126	124	5.63213e-05	0.000720016	0.079
14795	CC2D1B	CC2D1B	chr1	-	52825376	52825555	52825376	52825508	52825745	52825905	14795	170	124	0.00159455	0.0153944	0.079
4911	SNRPA1	SNRPA1	chr15	-	101826418	101826602	101826418	101826498	101827112	101827215	4911	227	124	2.93791e-16	1.34202e-14	0.08
22810	ARNTL	ARNTL	chr11	+	13398091	13398275	13398186	13398275	13397158	13397309	22810	218	124	2.28531e-11	6.63583e-10	0.08
1676	ECD	ECD	chr10	-	74914013	74914206	74914013	74914153	74916032	74916211	1676	176	124	2.95928e-08	6.01193e-07	0.08
11900	SAFB	SAFB	chr19	+	5667357	5667461	5667363	5667461	5667056	5667175	11900	129	124	1.07117e-07	2.04149e-06	0.08
27191	PMS2P4	PMS2P4	chr7	-	66764271	66764411	66764271	66764406	66767362	66767429	27191	128	124	0.00331403	0.0294733	0.08
16354	DDX51	DDX51	chr12	-	132624967	132625100	132624967	132625084	132625164	132625280	16354	139	124	1.77447e-37	3.21009e-35	0.081
7898	B4GALT3	B4GALT3	chr1	-	161145597	161145885	161145597	161145864	161146223	161146369	7898	144	124	4.7731e-30	5.97791e-28	0.081
11076	SPOP	SPOP	chr17	-	47700094	47700264	47700094	47700238	47745388	47745440	11076	149	124	6.18695e-15	2.52281e-13	0.081
17691	POLM	POLM	chr7	-	44116107	44116354	44116107	44116228	44118354	44118441	17691	247	124	2.10053e-14	8.18453e-13	0.081
14178	BTLA	BTLA	chr3	-	112190058	112190220	112190058	112190202	112198301	112198616	14178	141	124	2.61679e-12	8.35394e-11	0.081
18924	GMPR2	GMPR2	chr14	+	24707451	24708447	24707794	24708447	24706725	24706768	18924	247	124	0.00163115	0.0157078	0.081
2231	NEMF	NEMF	chr14	-	50295334	50295525	50295334	50295505	50295771	50295980	2231	143	124	2.34069e-47	7.41023e-45	0.082
23773	PARL	PARL	chr3	-	183560085	183560233	183560085	183560172	183562018	183562114	23773	184	124	6.08768e-05	0.000774777	0.082
7719	DDB2	DDB2	chr11	+	47259387	47259552	47259391	47259552	47256830	47256963	7719	127	124	2.95429e-24	2.61008e-22	0.083
2484	PMS2P1	PMS2P1	chr7	-	99923313	99923491	99923313	99923402	99926458	99926642	2484	212	124	1.01609e-16	4.91738e-15	0.083
26774	APBB3	APBB3	chr5	-	139939897	139940111	139939897	139940089	139940223	139940339	26774	145	124	2.43544e-07	4.39537e-06	0.083
9451	RPL6	RPL6	chr12	-	112844557	112844619	112844557	112844617	112846043	112846141	9451	125	124	8.02251e-06	0.00011775	0.083
3281	GRK6	GRK6	chr5	+	176868735	176869850	176868737	176869850	176867916	176868054	3281	125	124	0.000199672	0.00228365	0.083
13512	MYO1F	MYO1F	chr19	-	8601382	8601530	8601382	8601481	8601832	8601939	13512	172	124	1.62308e-05	0.000226788	0.084
11352	GNB2L1	GNB2L1	chr5	-	180667215	180667345	180667215	180667327	180668491	180668568	11352	141	124	0.00400297	0.0348125	0.084
15373	ARHGEF6	ARHGEF6	chrX	-	135761693	135761831	135761693	135761819	135762889	135763034	15373	135	124	9.17058e-26	9.0491e-24	0.085
10551	RINT1	RINT1	chr7	+	105190501	105190612	105190505	105190612	105189000	105189157	10551	127	124	3.35368e-09	7.80037e-08	0.085
8087	LRMP	LRMP	chr12	+	25249843	25249978	25249915	25249978	25242994	25243131	8087	195	124	8.41434e-05	0.00104237	0.085
23264	SERBP1	SERBP1	chr1	-	67890566	67890660	67890566	67890642	67890765	67890906	23264	141	124	0.0057885	0.0483167	0.086
18457	ENTPD6	ENTPD6	chr20	+	25205797	25205953	25205840	25205953	25204736	25204793	18457	166	124	3.93499e-13	1.34676e-11	0.087
528	RNPEPL1	RNPEPL1	chr2	+	241515951	241516182	241515984	241516182	241514918	241515027	528	156	124	1.45717e-06	2.37249e-05	0.087
12032	TOE1	TOE1	chr1	+	45807115	45807241	45807144	45807241	45806974	45807015	12032	152	124	1.06773e-05	0.000153357	0.087
27972	PYROXD2	PYROXD2	chr10	-	100144703	100144941	100144703	100144824	100146957	100147064	27972	240	124	0.000150245	0.00176712	0.087
536	SRSF10	SRSF10	chr1	-	24290836	24297929	24290836	24294213	24298062	24298110	536	247	124	1.64797e-23	1.36101e-21	0.088
19415	DARS-AS1	DARS-AS1	chr2	+	136757826	136758049	136758008	136758049	136756256	136756408	19415	247	124	9.04024e-12	2.72347e-10	0.088
895	JKAMP	JKAMP	chr14	+	59953430	59953522	59953448	59953522	59951160	59951311	895	141	124	7.75882e-11	2.17e-09	0.088
25714	HPS4	HPS4	chr22	-	26866684	26866888	26866684	26866779	26868267	26868384	25714	232	124	0.00291832	0.0262614	0.088
522	DENND4C	DENND4C	chr9	+	19290701	19290874	19290714	19290874	19288593	19288663	522	136	124	1.06425e-37	1.94067e-35	0.089
17255	SLC35B1	SLC35B1	chr17	-	47783565	47783696	47783565	47783671	47784326	47784430	17255	148	124	6.11653e-17	3.0243e-15	0.089
14871	KDM4C	KDM4C	chr9	+	7013787	7014001	7013791	7014001	7011697	7011879	14871	127	124	1.59745e-06	2.59532e-05	0.089
2208	NFYC	NFYC	chr1	+	41236380	41237275	41236383	41237275	41235027	41235087	2208	126	124	0.000283189	0.00315186	0.09
18585	RIOK1	RIOK1	chr6	+	7395253	7395376	7395285	7395376	7393331	7393536	18585	155	124	5.80223e-09	1.30302e-07	0.091
15978	OGG1	OGG1	chr3	+	9798727	9799089	9798744	9799089	9798450	9798500	15978	140	124	4.53546e-06	6.9244e-05	0.091
27970	DYRK4	DYRK4	chr12	+	4722677	4723054	4722680	4723054	4721708	4721884	27970	126	124	1.04745e-18	5.99891e-17	0.092
25701	RARS2	RARS2	chr6	-	88244452	88244601	88244452	88244576	88251635	88251712	25701	148	124	0.000258966	0.00290363	0.092
17158	ZMAT3	ZMAT3	chr3	-	178735010	178743016	178735010	178743013	178745210	178745311	17158	126	124	0.000428221	0.00463479	0.092
24692	DEF8	DEF8	chr16	+	90030577	90030718	90030628	90030718	90029770	90029851	24692	174	124	2.75634e-08	5.62471e-07	0.093
21078	PLCG1	PLCG1	chr20	+	39802763	39802951	39802766	39802951	39802562	39802651	21078	126	124	5.0012e-06	7.581e-05	0.093
11565	FANCD2	FANCD2	chr3	+	10106039	10106113	10106075	10106113	10105475	10105595	11565	159	124	1.28474e-45	3.57125e-43	0.094
17207	CCNL2	CCNL2	chr1	-	1324005	1324147	1324005	1324123	1325609	1325751	17207	147	124	3.33491e-07	5.91563e-06	0.094
14300	SNRPN	SNRPN	chr15	+	25219434	25219603	25219504	25219603	25213078	25213229	14300	193	124	1.18034e-05	0.000168154	0.094
19604	OSBPL2	OSBPL2	chr20	+	60835036	60835181	60835072	60835181	60831112	60831277	19604	159	124	1.22399e-32	1.7222e-30	0.095
19606	OSBPL2	OSBPL2	chr20	+	60854212	60854395	60854217	60854395	60848364	60848462	19606	128	124	0.000873079	0.00884488	0.095
14166	USP48	USP48	chr1	-	22047528	22047659	22047528	22047656	22048142	22048257	14166	126	124	0.00271759	0.0246694	0.095
27303	SLX4IP	SLX4IP	chr20	+	10601919	10602062	10601961	10602062	10582378	10582467	27303	165	124	7.70833e-20	4.73595e-18	0.096
13029	LOC100506990	LOC100506990	chr8	+	12298477	12298570	12298508	12298570	12295848	12296020	13029	154	124	1.86024e-12	6.03162e-11	0.096
13189	ZBTB17	ZBTB17	chr1	-	16268825	16268936	16268825	16268915	16269023	16269233	13189	144	124	2.01886e-07	3.68438e-06	0.096
23116	TBK1	TBK1	chr12	+	64890942	64891039	64890946	64891039	64890728	64890830	23116	127	124	0.00012588	0.00150778	0.096
18963	RGL2	RGL2	chr6	-	33261560	33261712	33261560	33261693	33261810	33261843	18963	142	124	0.000141813	0.00167834	0.096
5338	TRABD	TRABD	chr22	+	50636251	50636316	50636255	50636316	50635865	50636017	5338	127	124	0.000316322	0.00350352	0.096
7848	CALHM2	CALHM2	chr10	-	105210839	105211042	105210839	105210958	105211912	105212162	7848	207	124	0.00352097	0.0310713	0.096
14724	ENOSF1	ENOSF1	chr18	-	691203	691304	691203	691276	693881	693908	14724	151	124	1.67109e-07	3.10185e-06	0.097
27436	LUC7L	LUC7L	chr16	-	258599	258676	258599	258663	270647	270746	27436	136	124	0.000538775	0.00568558	0.097
7340	RPL22L1	RPL22L1	chr3	-	170585801	170585990	170585801	170585923	170586086	170586179	7340	190	124	0.00108264	0.0108141	0.097
19807	NSUN5P2	NSUN5P2	chr7	-	72419591	72419771	72419591	72419641	72419851	72420030	19807	247	124	0.00547732	0.0459853	0.097
18880	SLC39A13	SLC39A13	chr11	+	47435853	47436026	47435975	47436026	47435147	47435237	18880	245	124	5.19156e-43	1.28626e-40	0.098
25015	DHRS1	DHRS1	chr14	-	24761768	24761990	24761768	24761907	24765714	24765794	25015	206	124	1.43175e-39	2.86274e-37	0.099
13936	KDM5C	KDM5C	chrX	-	53246324	53246459	53246324	53246456	53246977	53247148	13936	126	124	2.97968e-10	7.87007e-09	0.099
26644	SLC43A3	SLC43A3	chr11	-	57193013	57193182	57193013	57193143	57193461	57193862	26644	162	124	1.06709e-07	2.03542e-06	0.099
27030	SLA2	SLA2	chr20	-	35242707	35242840	35242707	35242790	35243627	35243777	27030	173	124	1.30877e-07	2.46751e-06	0.099
16679	ATM	ATM	chr11	+	108114679	108114845	108114701	108114845	108106396	108106561	16679	145	124	8.08309e-52	3.07077e-49	0.1
12403	EEF1D	EEF1D	chr8	-	144662708	144662842	144662708	144662802	144663223	144663324	12403	163	124	4.7957e-36	8.34452e-34	0.1
8646	ZNF143	ZNF143	chr11	+	9496096	9496180	9496099	9496180	9495323	9495571	8646	126	124	1.3536e-24	1.22436e-22	0.1
16681	ATM	ATM	chr11	+	108188099	108188248	108188148	108188248	108186737	108186840	16681	172	124	1.01752e-18	5.84216e-17	0.1
11434	ESYT1	ESYT1	chr12	+	56527863	56527947	56527893	56527947	56527564	56527657	11434	153	124	2.14994e-16	9.94031e-15	0.1
25353	OTUD4	OTUD4	chr4	-	146063347	146063486	146063347	146063483	146064516	146064597	25353	126	124	1.35256e-06	2.21481e-05	0.1
21901	SYNE2	SYNE2	chr14	+	64688251	64688422	64688293	64688422	64687154	64687355	21901	165	124	5.11128e-60	2.58903e-57	0.101
2681	MAN2C1	MAN2C1	chr15	-	75651399	75651549	75651399	75651494	75651668	75651766	2681	178	124	7.95663e-19	4.61484e-17	0.101
19094	CHD8	CHD8	chr14	-	21868309	21868490	21868309	21868466	21868571	21868786	19094	147	124	2.29888e-12	7.36998e-11	0.101
6678	ADAM15	ADAM15	chr1	+	155033890	155033965	155033893	155033965	155033238	155033308	6678	126	124	3.35391e-05	0.000444472	0.101
22418	THADA	THADA	chr2	-	43778927	43779064	43778927	43779061	43779342	43779478	22418	126	124	4.40108e-05	0.000570313	0.101
19519	TMEM91	TMEM91	chr19	+	41889619	41889987	41889767	41889987	41888676	41888826	19519	247	124	4.66877e-05	0.000601583	0.101
2583	API5	API5	chr11	+	43363977	43366080	43363982	43366080	43357407	43357544	2583	128	124	0.00129498	0.0127177	0.101
17880	WAPAL	WAPAL	chr10	-	88256957	88257076	88256957	88257058	88259474	88260500	17880	141	124	8.24612e-33	1.16747e-30	0.102
15320	IFT122	IFT122	chr3	+	129198608	129198765	129198627	129198765	129196858	129197061	15320	142	124	3.82499e-13	1.31108e-11	0.102
7497	CCDC47	CCDC47	chr17	-	61830250	61830447	61830250	61830427	61831792	61831878	7497	143	124	1.83629e-06	2.95806e-05	0.102
21491	COX15	COX15	chr10	-	101468504	101474475	101468504	101473236	101476104	101476218	21491	247	124	0.000305075	0.00338388	0.102
17256	SLC35B1	SLC35B1	chr17	-	47783227	47783352	47783227	47783258	47783565	47783671	17256	217	124	1.97203e-51	7.36894e-49	0.103
2204	CDK13	CDK13	chr7	+	40132383	40132836	40132563	40132836	40127724	40127930	2204	247	124	4.31752e-10	1.11202e-08	0.103
19625	FRA10AC1	FRA10AC1	chr10	-	95447160	95447380	95447160	95447206	95451765	95451850	19625	247	124	0.00320238	0.0285919	0.103
709	SART1	SART1	chr11	+	65743849	65744039	65743865	65744039	65735196	65735292	709	139	124	1.07958e-16	5.18063e-15	0.104
13741	TUBGCP5	TUBGCP5	chr15	+	22853687	22853849	22853733	22853849	22850906	22851109	13741	169	124	0.000433075	0.00467845	0.104
4403	YTHDC1	YTHDC1	chr4	-	69184407	69184471	69184407	69184447	69184543	69184580	4403	147	124	4.82819e-30	6.01386e-28	0.105
15990	SMARCC1	SMARCC1	chr3	-	47747898	47748020	47747898	47748016	47752172	47752298	15990	127	124	0.00161521	0.0155807	0.105
15858	DOCK10	DOCK10	chr2	-	225659595	225659811	225659595	225659806	225661032	225661143	15858	128	124	0.00209611	0.0195815	0.105
21486	ELP4	ELP4	chr11	+	31625311	31625454	31625314	31625454	31616316	31616448	21486	126	124	9.099e-24	7.71013e-22	0.106
7858	UBA7	UBA7	chr3	-	49847949	49848105	49847949	49847983	49848184	49848265	7858	245	124	4.70175e-10	1.20553e-08	0.106
14652	AMPD3	AMPD3	chr11	+	10521616	10521796	10521632	10521796	10518358	10518485	14652	139	124	2.05136e-09	4.9168e-08	0.106
256	CS	CS	chr12	-	56668785	56668864	56668785	56668832	56669779	56669927	256	155	124	7.29724e-19	4.25405e-17	0.107
15082	ZNF44	ZNF44	chr19	-	12382624	12384878	12382624	12382792	12385787	12385848	15082	247	124	1.68501e-07	3.1226e-06	0.107
27217	C5orf42	C5orf42	chr5	-	37157771	37157970	37157771	37157916	37158325	37158447	27217	177	124	0.000661864	0.00686687	0.107
18536	TBP	TBP	chr6	+	170865966	170866171	170865969	170866171	170863420	170863551	18536	126	124	4.91433e-15	2.01833e-13	0.108
20042	ZBTB48	ZBTB48	chr1	+	6648337	6648502	6648341	6648502	6648119	6648256	20042	127	124	9.03544e-11	2.50552e-09	0.108
2767	DAGLB	DAGLB	chr7	-	6475992	6476187	6475992	6476164	6485583	6485735	2767	146	124	6.41405e-08	1.25173e-06	0.108
21096	ABCC5	ABCC5	chr3	-	183669228	183669400	183669228	183669358	183669644	183669791	21096	165	124	3.70408e-07	6.51976e-06	0.108
8842	ARL4A	ARL4A	chr7	+	12727790	12730558	12727793	12730558	12726451	12726668	8842	126	124	3.9819e-07	6.98718e-06	0.108
26778	APBB3	APBB3	chr5	-	139941171	139941307	139941171	139941286	139941428	139941580	26778	144	124	1.03267e-06	1.71814e-05	0.108
8016	POLR1B	POLR1B	chr2	+	113309351	113309575	113309378	113309575	113308442	113308579	8016	150	124	1.23918e-39	2.52196e-37	0.109
10432	BRD7	BRD7	chr16	-	50354573	50354688	50354573	50354685	50355892	50355949	10432	126	124	5.81727e-30	7.16751e-28	0.109
25078	TMEM161B	TMEM161B	chr5	-	87493485	87493582	87493485	87493540	87494792	87494967	25078	165	124	1.74362e-11	5.12167e-10	0.109
20305	CLEC2D	CLEC2D	chr12	+	9846420	9846544	9846426	9846544	9845629	9845711	20305	129	124	3.6397e-06	5.60185e-05	0.109
21195	DGKA	DGKA	chr12	+	56347054	56347194	56347122	56347194	56346823	56346944	21195	191	124	3.41561e-05	0.000452385	0.109
20546	PFN2	PFN2	chr3	-	149682690	149684373	149682690	149684051	149686144	149686337	20546	247	124	0.00128874	0.0126783	0.109
952	ARID3B	ARID3B	chr15	+	74885475	74885577	74885478	74885577	74883900	74884155	952	126	124	0.00344785	0.0305205	0.109
13287	TSC1	TSC1	chr9	-	135777991	135778174	135777991	135778170	135779037	135779189	13287	127	124	1.50105e-09	3.67507e-08	0.11
5226	GGT7	GGT7	chr20	-	33437763	33438000	33437763	33437863	33439033	33439119	5226	247	124	0.00250649	0.0229727	0.11
14275	HCFC1R1	HCFC1R1	chr16	-	3073847	3073991	3073847	3073969	3074181	3074287	14275	145	124	0.00576068	0.0481515	0.11
19741	FAM217B	FAM217B	chr20	+	58518994	58523702	58519450	58523702	58517481	58517567	19741	247	124	1.164e-21	8.23984e-20	0.111
17881	WAPAL	WAPAL	chr10	-	88256957	88257094	88256957	88257058	88259474	88260500	17881	159	124	1.88009e-12	6.08731e-11	0.112
10611	ADRBK1	ADRBK1	chr11	+	67047965	67048129	67047968	67048129	67047309	67047371	10611	126	124	0.000148741	0.00175124	0.112
4632	GAB3	GAB3	chrX	-	153924191	153924294	153924191	153924291	153925406	153925488	4632	126	124	1.66774e-20	1.07996e-18	0.113
1934	C5orf22	C5orf22	chr5	+	31538587	31538796	31538590	31538796	31535850	31536000	1934	126	124	8.75123e-14	3.19672e-12	0.113
6932	KIAA1033	KIAA1033	chr12	+	105514866	105514982	105514878	105514982	105514332	105514375	6932	135	124	2.7366e-09	6.42411e-08	0.113
14270	CDC16	CDC16	chr13	+	115037658	115037956	115037752	115037956	115030624	115030715	14270	217	124	4.22195e-31	5.4679e-29	0.114
2685	MAN2C1	MAN2C1	chr15	-	75651399	75651532	75651399	75651494	75651668	75651816	2685	161	124	2.1136e-23	1.70842e-21	0.114
9189	TAF9	TAF9	chr5	-	68662329	68662552	68662329	68662422	68665289	68665409	9189	247	124	5.72688e-21	3.80579e-19	0.115
7450	SNRNP70	SNRNP70	chr19	+	49611051	49611870	49611078	49611870	49610881	49610969	7450	150	124	1.4144e-11	4.20886e-10	0.115
8566	MPPE1	MPPE1	chr18	-	11885674	11885911	11885674	11885815	11886497	11886620	8566	219	124	1.58714e-05	0.000222492	0.115
20459	TBC1D10C	TBC1D10C	chr11	+	67173373	67173488	67173377	67173488	67172956	67173172	20459	127	124	0.000140285	0.00166113	0.116
5565	RAD51C	RAD51C	chr17	+	56809841	56809905	56809844	56809905	56801400	56801461	5565	126	124	3.98849e-16	1.80027e-14	0.117
13801	GNLY	GNLY	chr2	+	85921875	85922119	85922038	85922119	85921413	85921593	13801	247	124	1.92354e-08	4.01513e-07	0.117
6615	TUBE1	TUBE1	chr6	-	112397139	112397377	112397139	112397315	112397524	112397712	6615	185	124	0.000891166	0.00901617	0.117
23919	CHTOP	CHTOP	chr1	+	153614718	153614905	153614721	153614905	153610770	153610924	23919	126	124	5.24356e-09	1.18573e-07	0.118
23676	COX18	COX18	chr4	-	73930494	73930619	73930494	73930616	73930966	73931130	23676	126	124	4.05773e-32	5.60557e-30	0.119
12272	AZIN1	AZIN1	chr8	-	103862226	103862372	103862226	103862355	103870240	103870378	12272	140	124	2.2825e-14	8.86324e-13	0.12
1551	ZNF160	ZNF160	chr19	-	53594665	53594806	53594665	53594782	53594889	53594973	1551	147	124	9.95151e-06	0.000143823	0.12
6195	ADAT2	ADAT2	chr6	-	143753641	143753748	143753641	143753746	143754967	143755118	6195	125	124	3.01227e-05	0.000403181	0.12
19433	DDHD2	DDHD2	chr8	+	38109625	38109805	38109649	38109805	38109429	38109546	19433	147	124	0.00122305	0.0120947	0.12
26074	CPSF4	CPSF4	chr7	+	99051663	99051759	99051666	99051759	99049990	99050063	26074	126	124	0.00406312	0.0352683	0.12
8648	ZNF143	ZNF143	chr11	+	9499936	9500133	9499940	9500133	9496096	9496180	8648	127	124	3.71746e-36	6.51814e-34	0.121
21059	CHD3	CHD3	chr17	+	7797732	7797926	7797750	7797926	7797432	7797583	21059	141	124	0.00109913	0.0109691	0.121
7837	MED8	MED8	chr1	-	43853980	43854160	43853980	43854099	43855429	43855483	7837	184	124	1.6094e-06	2.61286e-05	0.122
2709	UTS2	UTS2	chr1	-	7912960	7913180	7912960	7913178	7913366	7913551	2709	125	124	0.000503854	0.00535424	0.122
22571	ZCCHC11	ZCCHC11	chr1	-	52947475	52947595	52947475	52947514	52954580	52954707	22571	204	124	1.10186e-87	2.28325e-84	0.123
4066	FTSJ2	FTSJ2	chr7	-	2279106	2279342	2279106	2279311	2281796	2281833	4066	154	124	7.84312e-08	1.52021e-06	0.123
11315	VAMP1	VAMP1	chr12	-	6571403	6572135	6571403	6572008	6574055	6574107	11315	247	124	0.000616074	0.00642985	0.123
27029	SLA2	SLA2	chr20	-	35242707	35242861	35242707	35242790	35243627	35243777	27029	194	124	0.000132234	0.00157562	0.124
9703	NIN	NIN	chr14	-	51228507	51228690	51228507	51228629	51230543	51230682	9703	184	124	0.000297881	0.00330848	0.124
12604	WDR70	WDR70	chr5	+	37392101	37392222	37392104	37392222	37381703	37381787	12604	126	124	0.00056097	0.00589795	0.124
440	ZC3H12A	ZC3H12A	chr1	+	37947954	37948141	37948034	37948141	37947201	37947436	440	203	124	2.69498e-10	7.15961e-09	0.125
11314	VAMP1	VAMP1	chr12	-	6571403	6573652	6571403	6572008	6574055	6574107	11314	247	124	0.000433742	0.00468343	0.125
8743	HAUS8	HAUS8	chr19	-	17170806	17171033	17170806	17170899	17173507	17173589	8743	247	124	1.12109e-17	5.88807e-16	0.126
27586	PCBP2	PCBP2	chr12	+	53862560	53862616	53862563	53862616	53861004	53861077	27586	126	124	3.30026e-09	7.69184e-08	0.126
244	TMX2	TMX2	chr11	+	57505307	57505498	57505384	57505498	57505079	57505140	244	200	124	0.000279588	0.0031133	0.128
3554	DENND1C	DENND1C	chr19	-	6478793	6479020	6478793	6478863	6479679	6479729	3554	247	124	8.55936e-09	1.87598e-07	0.129
23636	MBD1	MBD1	chr18	-	47800555	47800723	47800555	47800720	47801346	47801415	23636	126	124	0.000542181	0.00571358	0.129
13408	E4F1	E4F1	chr16	+	2283882	2283991	2283885	2283991	2283438	2283648	13408	126	124	5.77468e-07	9.91176e-06	0.13
10719	SLC25A39	SLC25A39	chr17	-	42399786	42399920	42399786	42399896	42400175	42400220	10719	147	124	2.49844e-06	3.94113e-05	0.131
22333	SUPT20H	SUPT20H	chr13	-	37619383	37619513	37619383	37619510	37621482	37621545	22333	126	124	0.00549068	0.0460805	0.131
24672	TRAPPC13	TRAPPC13	chr5	+	64960060	64960211	64960063	64960211	64957876	64957977	24672	126	124	6.55043e-28	7.14405e-26	0.132
11938	UBR4	UBR4	chr1	-	19468140	19468271	19468140	19468268	19470473	19470585	11938	126	124	2.33921e-06	3.71567e-05	0.132
3192	C15orf40	C15orf40	chr15	-	83673144	83674444	83673144	83673724	83677299	83677338	3192	247	124	0.000139851	0.00165757	0.132
22000	TM7SF3	TM7SF3	chr12	-	27152458	27152699	27152458	27152609	27156168	27156323	22000	213	124	4.5635e-05	0.000589598	0.133
14490	ZFP90	ZFP90	chr16	+	68592277	68592471	68592375	68592471	68591900	68592027	14490	221	124	0.00420215	0.0363506	0.133
5624	DDIT3	DDIT3	chr12	-	57911051	57911325	57911051	57911221	57911488	57911536	5624	227	124	5.92972e-21	3.91774e-19	0.134
11316	VAMP1	VAMP1	chr12	-	6571403	6573652	6571403	6572135	6574055	6574107	11316	247	124	2.89343e-13	1.0008e-11	0.134
17086	REV1	REV1	chr2	-	100046301	100046410	100046301	100046407	100050793	100050910	17086	126	124	1.80304e-07	3.31706e-06	0.134
20986	GLCCI1	GLCCI1	chr7	+	8095062	8095179	8095065	8095179	8062112	8062199	20986	126	124	5.75408e-06	8.63453e-05	0.134
19048	LOC401320	LOC401320	chr7	-	30603346	30603614	30603346	30603509	30608448	30608605	19048	228	124	0.00290925	0.0262005	0.134
11085	DNAJC4	DNAJC4	chr11	+	64000172	64000337	64000175	64000337	63999901	64000086	11085	126	124	4.77178e-10	1.22211e-08	0.135
7736	CENPE	CENPE	chr4	-	104059507	104059609	104059507	104059606	104061412	104061571	7736	126	124	0.000183009	0.00211364	0.135
226	EIF4A2	EIF4A2	chr3	+	186505267	186505373	186505301	186505373	186504915	186505053	226	157	124	6.71436e-05	0.000844165	0.138
27904	SLTM	SLTM	chr15	-	59191929	59192130	59191929	59192079	59193458	59193486	27904	174	124	5.35668e-71	4.07001e-68	0.139
11800	ITGB2	ITGB2	chr21	-	46321406	46321533	46321406	46321499	46323279	46323450	11800	157	124	2.4263e-05	0.000330574	0.141
8880	MUTYH	MUTYH	chr1	-	45799084	45799266	45799084	45799233	45800062	45800183	8880	156	124	0.00129426	0.0127161	0.141
9585	THOC2	THOC2	chrX	-	122744768	122744818	122744768	122744808	122745290	122745367	9585	133	124	0.00164353	0.015818	0.141
22465	ZNF561	ZNF561	chr19	-	9728296	9728444	9728296	9728434	9728766	9728855	22465	133	124	6.39236e-05	0.000808139	0.142
8432	DPEP2	DPEP2	chr16	-	68021754	68021960	68021754	68021905	68023225	68023301	8432	178	124	1.5535e-18	8.72181e-17	0.143
20476	SLC38A7	SLC38A7	chr16	-	58709843	58710025	58709843	58709958	58710192	58710250	20476	190	124	1.39574e-08	2.95674e-07	0.144
5019	TMEM131	TMEM131	chr2	-	98418890	98419036	98418890	98419000	98419114	98419253	5019	159	124	6.02556e-07	1.0319e-05	0.144
15248	TCIRG1	TCIRG1	chr11	+	67811264	67811374	67811280	67811374	67811037	67811120	15248	139	124	5.81288e-06	8.7113e-05	0.144
15911	IMMT	IMMT	chr2	-	86398330	86398468	86398330	86398435	86400772	86400884	15911	156	124	8.61181e-09	1.88566e-07	0.145
3639	TATDN3	TATDN3	chr1	+	212985568	212985670	212985589	212985670	212981077	212981190	3639	144	124	1.036e-08	2.249e-07	0.146
5159	CNN2	CNN2	chr19	+	1036877	1036999	1036897	1036999	1036414	1036561	5159	143	124	0.000337583	0.00372452	0.146
14728	ENOSF1	ENOSF1	chr18	-	697239	697414	697239	697355	706469	706578	14728	182	124	1.45866e-58	7.22798e-56	0.147
27208	LOC283922	LOC283922	chr16	-	74372342	74372558	74372342	74372476	74372636	74372792	27208	205	124	0.000223972	0.00254751	0.148
1239	TMEM104	TMEM104	chr17	+	72791662	72791771	72791665	72791771	72791150	72791250	1239	126	124	3.75418e-24	3.29126e-22	0.149
20276	CHCHD6	CHCHD6	chr3	+	126571486	126571573	126571489	126571573	126451920	126452065	20276	126	124	0.000906652	0.00914435	0.149
15281	RBBP5	RBBP5	chr1	-	205055269	205057943	205055269	205057940	205064000	205064192	15281	126	124	0.00193605	0.0183037	0.149
14285	LRBA	LRBA	chr4	-	151242342	151242535	151242342	151242520	151246960	151247050	14285	138	124	8.82017e-10	2.20931e-08	0.151
5945	CARS	CARS	chr11	-	3062125	3062261	3062125	3062214	3063394	3063486	5945	170	124	3.09321e-31	4.09922e-29	0.152
26501	WDR13	WDR13	chrX	+	48457104	48457345	48457138	48457345	48455879	48456425	26501	157	124	1.94342e-19	1.16268e-17	0.152
5108	C16orf13	C16orf13	chr16	-	684888	684980	684888	684956	685280	685340	5108	147	124	6.36075e-05	0.000805314	0.153
27028	SLA2	SLA2	chr20	-	35242707	35242838	35242707	35242790	35243627	35243777	27028	171	124	1.77436e-52	6.85503e-50	0.154
5625	DDIT3	DDIT3	chr12	-	57911051	57911302	57911051	57911221	57911488	57911536	5625	204	124	1.97522e-23	1.62539e-21	0.154
5767	BLOC1S2	BLOC1S2	chr10	-	102045853	102046089	102045853	102045970	102046361	102046469	5767	242	124	0.000255439	0.00286963	0.155
27512	ZNF133	ZNF133	chr20	+	18295712	18297640	18295715	18297640	18286941	18287037	27512	126	124	2.06869e-21	1.43762e-19	0.156
19964	CDCA7L	CDCA7L	chr7	-	21951234	21951372	21951234	21951369	21956371	21956512	19964	126	124	1.10916e-08	2.39414e-07	0.156
19817	UBAP2L	UBAP2L	chr1	+	154241232	154241430	154241235	154241430	154238976	154239044	19817	126	124	3.92886e-53	1.57113e-50	0.157
13962	CEP95	CEP95	chr17	+	62504709	62504838	62504813	62504838	62503157	62503234	13962	227	124	1.60931e-07	2.99451e-06	0.157
21040	CAPN3	CAPN3	chr15	+	42703944	42704515	42704283	42704515	42703484	42703543	21040	247	124	2.56145e-05	0.00034712	0.157
25985	PHF20L1	PHF20L1	chr8	+	133816856	133816985	133816859	133816985	133816063	133816277	25985	126	124	1.79215e-19	1.07501e-17	0.158
14978	POU2F2	POU2F2	chr19	-	42596220	42596422	42596220	42596286	42597980	42598047	14978	247	124	1.14443e-94	4.34769e-91	0.159
14446	PSME2	PSME2	chr14	-	24613608	24613773	24613608	24613677	24614451	24614482	14446	219	124	2.06815e-94	6.73447e-91	0.16
3570	DENND1C	DENND1C	chr19	-	6479869	6480024	6479869	6479913	6481689	6481819	3570	234	124	3.42845e-13	1.1787e-11	0.16
1059	ALS2CL	ALS2CL	chr3	-	46717107	46717466	46717107	46717176	46717734	46717892	1059	247	124	8.03567e-08	1.55488e-06	0.16
13965	MAN1B1	MAN1B1	chr9	+	140001701	140001899	140001726	140001899	140001140	140001261	13965	148	124	0.000638393	0.00664757	0.16
5623	DDIT3	DDIT3	chr12	-	57911051	57911378	57911051	57911221	57911488	57911536	5623	247	124	1.18537e-24	1.08077e-22	0.161
25439	PPOX	PPOX	chr1	+	161138221	161138366	161138234	161138366	161137784	161137917	25439	136	124	1.26229e-16	5.98185e-15	0.161
17435	EEF1A1	EEF1A1	chr6	-	74228184	74228294	74228184	74228258	74228420	74228546	17435	159	124	0.000894387	0.00904064	0.162
699	CWF19L1	CWF19L1	chr10	-	102020722	102020801	102020722	102020785	102021735	102021820	699	139	124	4.53943e-38	8.41233e-36	0.164
8391	PTOV1-AS2	PTOV1-AS2	chr19	-	50361810	50362019	50361810	50361883	50362099	50362354	8391	247	124	5.59939e-10	1.42606e-08	0.164
15631	NFRKB	NFRKB	chr11	-	129762609	129762783	129762609	129762765	129764253	129764333	15631	141	124	0.00182539	0.0173969	0.164
25242	CAP1	CAP1	chr1	+	40525005	40525130	40525008	40525130	40506254	40506455	25242	126	124	5.71886e-21	3.80579e-19	0.165
4331	TMEM161B-AS1	TMEM161B-AS1	chr5	+	87583252	87583439	87583255	87583439	87578573	87578683	4331	126	124	9.02837e-15	3.64881e-13	0.165
20398	APOBEC3H	APOBEC3H	chr22	+	39498494	39498525	39498516	39498525	39497919	39498047	20398	145	124	2.36406e-23	1.89741e-21	0.166
13786	THRAP3	THRAP3	chr1	+	36767153	36767297	36767156	36767297	36766486	36766685	13786	126	124	1.13675e-05	0.000162351	0.167
13289	TSC1	TSC1	chr9	-	135785957	135786079	135785957	135786076	135786388	135786500	13289	126	124	9.49893e-18	5.02364e-16	0.169
9348	PIGT	PIGT	chr20	+	44048112	44048230	44048147	44048230	44047934	44048035	9348	158	124	8.40012e-09	1.84285e-07	0.169
22006	SCMH1	SCMH1	chr1	-	41499654	41499791	41499654	41499720	41503033	41503213	22006	194	124	8.00221e-08	1.54972e-06	0.169
8883	MUTYH	MUTYH	chr1	-	45799084	45799275	45799084	45799233	45800062	45800183	8883	165	124	9.8225e-25	9.02799e-23	0.17
7005	HDAC4	HDAC4	chr2	-	240048151	240048390	240048151	240048375	240055940	240056139	7005	138	124	3.58429e-07	6.33336e-06	0.17
24465	TIA1	TIA1	chr2	-	70454866	70454954	70454866	70454923	70456190	70456223	24465	154	124	1.04761e-05	0.000150657	0.17
18141	C1orf109	C1orf109	chr1	-	38148990	38149113	38148990	38149109	38151944	38152124	18141	127	124	6.12687e-67	3.99017e-64	0.174
5214	MTFMT	MTFMT	chr15	-	65316009	65316132	65316009	65316108	65319168	65319378	5214	147	124	1.09903e-40	2.31957e-38	0.174
10616	IMMP1L	IMMP1L	chr11	-	31477806	31477959	31477806	31477933	31482172	31482261	10616	149	124	1.19074e-67	8.22474e-65	0.175
21915	ABCD4	ABCD4	chr14	-	74759450	74759618	74759450	74759572	74761850	74761901	21915	169	124	1.06526e-16	5.12268e-15	0.178
13280	CAPRIN2	CAPRIN2	chr12	-	30867892	30868075	30867892	30868015	30869441	30869610	13280	183	124	2.26938e-05	0.000311429	0.178
5012	C1orf131	C1orf131	chr1	-	231364895	231364955	231364895	231364952	231374602	231374934	5012	126	124	5.43101e-30	6.72796e-28	0.18
20726	NAA50	NAA50	chr3	-	113442805	113442942	113442805	113442939	113464788	113465146	20726	126	124	0.000186153	0.0021441	0.18
14140	RALB	RALB	chr2	+	121036190	121036354	121036193	121036354	121010413	121010556	14140	126	124	0.0038525	0.033729	0.18
27027	SLA2	SLA2	chr20	-	35242707	35242808	35242707	35242790	35243627	35243777	27027	141	124	1.31947e-21	9.31142e-20	0.181
17434	EEF1A1	EEF1A1	chr6	-	74228096	74228204	74228096	74228123	74228274	74228287	17434	204	124	2.1779e-15	9.27907e-14	0.181
5753	PSD4	PSD4	chr2	+	113955323	113955490	113955326	113955490	113955140	113955211	5753	126	124	1.57412e-11	4.65376e-10	0.181
18641	EMC9	EMC9	chr14	-	24608753	24608998	24608753	24608823	24610097	24610174	18641	247	124	8.45049e-58	4.01293e-55	0.182
3160	ZFAND1	ZFAND1	chr8	-	82615203	82615355	82615203	82615338	82626152	82626274	3160	140	124	3.39448e-06	5.24924e-05	0.184
7070	LCOR	LCOR	chr10	+	98714709	98724198	98718168	98724198	98711837	98711953	7070	247	124	4.79349e-05	0.000616956	0.184
17188	CARD11	CARD11	chr7	-	2968220	2968332	2968220	2968329	2969625	2969708	17188	126	124	0.00162956	0.0156992	0.184
20357	PPP6R3	PPP6R3	chr11	+	68355394	68355492	68355412	68355492	68350510	68350597	20357	141	124	1.65997e-07	3.08374e-06	0.186
20089	GBF1	GBF1	chr10	+	104119023	104119192	104119026	104119192	104118262	104118486	20089	126	124	1.08607e-05	0.000155795	0.187
17446	EEF1A1	EEF1A1	chr6	-	74228198	74228306	74228198	74228258	74228420	74228546	17446	171	124	3.33207e-05	0.000441834	0.188
27906	SLTM	SLTM	chr15	-	59191929	59192082	59191929	59192079	59193458	59193486	27906	126	124	3.52272e-76	4.01484e-73	0.19
22442	COX4I1	COX4I1	chr16	+	85840365	85840607	85840432	85840607	85839338	85839470	22442	190	124	0.00183113	0.0174274	0.194
10907	TSG101	TSG101	chr11	-	18534047	18534215	18534047	18534149	18536224	18536388	10907	189	124	2.46859e-05	0.000335534	0.198
8742	HAUS8	HAUS8	chr19	-	17170806	17170902	17170806	17170899	17173507	17173589	8742	126	124	1.54884e-40	3.23892e-38	0.2
23717	PRRC2B	PRRC2B	chr9	+	134334550	134334743	134334556	134334743	134330462	134330553	23717	129	124	1.54024e-56	7.02163e-54	0.201
16646	SGSM2	SGSM2	chr17	+	2279430	2279555	2279434	2279555	2278785	2279169	16646	127	124	2.27408e-06	3.62231e-05	0.202
8710	IFI27	IFI27	chr14	+	94577970	94578119	94578004	94578119	94577078	94577143	8710	157	124	1.08215e-05	0.000155331	0.202
20944	YWHAZ	YWHAZ	chr8	-	101964156	101964356	101964156	101964353	101965077	101965221	20944	126	124	0.00247216	0.0227219	0.202
23462	SECISBP2	SECISBP2	chr9	+	91949550	91949645	91949553	91949645	91947822	91947901	23462	126	124	2.16344e-08	4.47491e-07	0.203
11218	RANBP1	RANBP1	chr22	+	20114474	20114880	20114477	20114880	20113825	20113891	11218	126	124	5.37261e-32	7.28948e-30	0.205
21232	CCDC138	CCDC138	chr2	+	109408130	109408258	109408135	109408258	109405307	109405422	21232	128	124	0.00193003	0.0182544	0.207
11015	LUC7L3	LUC7L3	chr17	+	48815469	48815560	48815472	48815560	48814647	48814840	11015	126	124	0.000494939	0.00526933	0.209
2946	CARD8	CARD8	chr19	-	48733694	48733957	48733694	48733954	48734033	48734263	2946	126	124	5.9212e-07	1.01556e-05	0.211
27664	TCF12	TCF12	chr15	+	57565227	57565460	57565230	57565460	57555309	57555472	27664	126	124	5.54116e-09	1.24807e-07	0.212
473	PIK3R5	PIK3R5	chr17	-	8789793	8789922	8789793	8789919	8790412	8790538	473	126	124	8.99569e-08	1.7289e-06	0.212
27430	SETDB1	SETDB1	chr1	+	150921842	150922001	150921845	150922001	150921597	150921754	27430	126	124	1.76501e-08	3.69098e-07	0.213
27023	NDUFV2	NDUFV2	chr18	+	9124879	9124994	9124919	9124994	9122510	9122679	27023	163	124	4.08991e-08	8.24273e-07	0.214
14584	FDXR	FDXR	chr17	-	72862905	72863001	72862905	72862998	72868160	72868258	14584	126	124	2.0567e-13	7.19024e-12	0.217
3153	NISCH	NISCH	chr3	+	52512388	52512593	52512464	52512593	52512112	52512298	3153	199	124	5.04398e-13	1.71345e-11	0.217
25052	RICTOR	RICTOR	chr5	-	38945592	38945826	38945592	38945712	38946569	38946654	25052	237	124	6.361e-13	2.14169e-11	0.217
201	SLC35A2	SLC35A2	chrX	-	48760888	48762759	48760888	48762169	48763668	48763820	201	247	124	2.64689e-32	3.67885e-30	0.218
25521	ALDH18A1	ALDH18A1	chr10	-	97371012	97371183	97371012	97371152	97373498	97373620	25521	154	124	2.59305e-19	1.54324e-17	0.218
15539	CRTC2	CRTC2	chr1	-	153925046	153925126	153925046	153925111	153925280	153925310	15539	138	124	0.000384376	0.0041961	0.219
25316	RBMS3	RBMS3	chr3	+	29476233	29476406	29476236	29476406	29322802	29323247	25316	126	124	0.00554422	0.0464613	0.22
15479	AMZ2	AMZ2	chr17	+	66244780	66244804	66244784	66244804	66244144	66244227	15479	127	124	1.14809e-08	2.47584e-07	0.221
14373	CEP290	CEP290	chr12	-	88487546	88487752	88487546	88487660	88490664	88490776	14373	215	124	7.68419e-06	0.000112929	0.221
12668	PHC3	PHC3	chr3	-	169820266	169820498	169820266	169820473	169820589	169820722	12668	148	124	5.30078e-28	5.80894e-26	0.223
14536	ARHGAP25	ARHGAP25	chr2	+	69034404	69034612	69034407	69034612	69009364	69009452	14536	126	124	2.77297e-05	0.000373564	0.223
1560	LINC00339	LINC00339	chr1	+	22356772	22357717	22356775	22357717	22351996	22352136	1560	126	124	3.81051e-35	6.33992e-33	0.224
4591	BCOR	BCOR	chrX	-	39922860	39923205	39922860	39923103	39923588	39923852	4591	225	124	0.000253935	0.00285763	0.226
15917	ACACB	ACACB	chr12	+	109700161	109700274	109700181	109700274	109698284	109698462	15917	143	124	0.00208036	0.0194589	0.226
11072	SPOP	SPOP	chr17	-	47684611	47684788	47684611	47684734	47688641	47688819	11072	177	124	1.80726e-06	2.91335e-05	0.227
25868	TYMP	TYMP	chr22	-	50967924	50968160	50967924	50968148	50968332	50968514	25868	135	124	4.60793e-08	9.21343e-07	0.228
23245	MITD1	MITD1	chr2	-	99789876	99789965	99789876	99789962	99790377	99790479	23245	126	124	2.51475e-24	2.23911e-22	0.229
3878	IFFO1	IFFO1	chr12	-	6657230	6657326	6657230	6657323	6657590	6657711	3878	126	124	7.05447e-36	1.21818e-33	0.231
3404	PEX6	PEX6	chr6	-	42933418	42933664	42933418	42933527	42933781	42933843	3404	247	124	8.21823e-16	3.62333e-14	0.231
27820	CCL4L2	CCL4L2	chr17	+	34539714	34540280	34539735	34540280	34539177	34539292	27820	144	124	1.825e-35	3.08141e-33	0.232
1475	AP1G2	AP1G2	chr14	-	24036319	24036528	24036319	24036524	24036947	24037045	1475	127	124	7.06143e-73	6.43833e-70	0.233
19812	NSUN5P2	NSUN5P2	chr7	-	72419591	72419771	72419591	72419641	72419843	72420084	19812	247	124	7.8321e-16	3.45978e-14	0.233
13109	TMEM183A	TMEM183A	chr1	+	202984016	202984176	202984019	202984176	202977770	202977938	13109	126	124	1.13418e-07	2.15617e-06	0.233
4918	STRN4	STRN4	chr19	-	47230708	47230948	47230708	47230824	47231150	47231264	4918	247	124	0.000614451	0.00641879	0.233
23408	CCDC93	CCDC93	chr2	-	118762276	118762483	118762276	118762360	118764297	118764392	23408	246	124	9.8742e-06	0.000142903	0.234
17447	EEF1A1	EEF1A1	chr6	-	74228198	74228301	74228198	74228258	74228420	74228546	17447	166	124	0.000254208	0.00285862	0.236
21520	TNIP1	TNIP1	chr5	-	150411847	150411955	150411847	150411944	150414562	150414601	21520	134	124	0.00195474	0.018453	0.238
3638	TATDN3	TATDN3	chr1	+	212985568	212985670	212985592	212985670	212981077	212981190	3638	147	124	1.01274e-08	2.2027e-07	0.241
9384	HDHD3	HDHD3	chr9	-	116137732	116137847	116137732	116137806	116139008	116139289	9384	164	124	1.66314e-08	3.48115e-07	0.242
16712	EDRF1	EDRF1	chr10	+	127434275	127434499	127434340	127434499	127431626	127431845	16712	188	124	0.000139644	0.00165611	0.244
13727	FAM213B	FAM213B	chr1	+	2520360	2520479	2520392	2520479	2519988	2520064	13727	155	124	3.93102e-14	1.48596e-12	0.245
16121	PTPN22	PTPN22	chr1	-	114381165	114381314	114381165	114381265	114391161	114391248	16121	172	124	4.15893e-11	1.18056e-09	0.248
4624	RBM33	RBM33	chr7	+	155556502	155556712	155556505	155556712	155537654	155538296	4624	126	124	1.28062e-08	2.73064e-07	0.249
22245	SCYL1	SCYL1	chr11	+	65304456	65304599	65304507	65304599	65304172	65304221	22245	174	124	1.32547e-72	1.16203e-69	0.25
12480	CSNK1G3	CSNK1G3	chr5	+	122926103	122926252	122926106	122926252	122924120	122924205	12480	126	124	1.4522e-09	3.57082e-08	0.252
21470	RFC1	RFC1	chr4	-	39308211	39308324	39308211	39308321	39310255	39310652	21470	126	124	6.42957e-09	1.43401e-07	0.253
15686	RNF111	RNF111	chr15	+	59368152	59368414	59368155	59368414	59358962	59359282	15686	126	124	7.04619e-20	4.34084e-18	0.256
11542	FCRL6	FCRL6	chr1	+	159772204	159772245	159772209	159772245	159770300	159770403	11542	128	124	2.44883e-29	2.98495e-27	0.258
6110	CLK2	CLK2	chr1	-	155238498	155238586	155238498	155238583	155239278	155239507	6110	126	124	0.00301208	0.0270518	0.258
26892	ENO3	ENO3	chr17	+	4859236	4859438	4859265	4859438	4858701	4858899	26892	152	124	3.8176e-41	8.53121e-39	0.26
7580	CXorf23	CXorf23	chrX	-	19973508	19973684	19973508	19973624	19983161	19983824	7580	183	124	3.06004e-09	7.1539e-08	0.261
24900	FAM24B	FAM24B	chr10	-	124609939	124610066	124609939	124610036	124615160	124615302	24900	153	124	9.10185e-07	1.5259e-05	0.266
2	MECR	MECR	chr1	-	29543099	29543324	29543099	29543197	29557242	29557470	2	247	124	2.67789e-10	7.13083e-09	0.268
7553	MGA	MGA	chr15	+	42032250	42032401	42032254	42032401	42028378	42028896	7553	127	124	1.58349e-13	5.58731e-12	0.271
5232	GGT7	GGT7	chr20	-	33448056	33448166	33448056	33448124	33449247	33449365	5232	165	124	0.00391624	0.0341625	0.274
13973	IFT88	IFT88	chr13	+	21142023	21142136	21142032	21142136	21141808	21141924	13973	132	124	1.43557e-18	8.11972e-17	0.276
19849	OSBPL1A	OSBPL1A	chr18	-	21946855	21946946	21946855	21946930	21948250	21948336	19849	139	124	0.0011907	0.0117996	0.276
21670	RASSF4	RASSF4	chr10	+	45479388	45479561	45479438	45479561	45477968	45478111	21670	173	124	1.69405e-09	4.12544e-08	0.277
4566	ZNF33A	ZNF33A	chr10	+	38323205	38323323	38323253	38323323	38306218	38306314	4566	171	124	5.69137e-10	1.44787e-08	0.278
19664	ZNF773	ZNF773	chr19	+	58016024	58016154	58016027	58016154	58011221	58011481	19664	126	124	2.76564e-31	3.68655e-29	0.283
26614	TYK2	TYK2	chr19	-	10472445	10472631	10472445	10472512	10472753	10472890	26614	242	124	2.84657e-60	1.47465e-57	0.285
25328	RBM6	RBM6	chr3	+	50102464	50102520	50102469	50102520	50099398	50099541	25328	128	124	1.09454e-05	0.000156906	0.29
5321	LY6E	LY6E	chr8	+	144102734	144102850	144102765	144102850	144102333	144102408	5321	154	124	3.14824e-12	9.96681e-11	0.292
21971	DYNC2LI1	DYNC2LI1	chr2	+	44023025	44023097	44023028	44023097	44021595	44021782	21971	126	124	7.30494e-09	1.61816e-07	0.295
21371	EP400	EP400	chr12	+	132464238	132464334	132464241	132464334	132445129	132446499	21371	126	124	1.46157e-10	3.98983e-09	0.304
4680	INO80E	INO80E	chr16	+	30014756	30014991	30014970	30014991	30012734	30012851	4680	247	124	4.15615e-07	7.27055e-06	0.306
8437	DPEP2	DPEP2	chr16	-	68021754	68021960	68021754	68021929	68023225	68023301	8437	154	124	2.68679e-13	9.3074e-12	0.308
27721	ALG13	ALG13	chrX	+	110925359	110925522	110925463	110925522	110924345	110924527	27721	227	124	0.000904383	0.00912551	0.318
3652	ZNF177	ZNF177	chr19	+	9491343	9493293	9491823	9493293	9490732	9490815	3652	247	124	1.82246e-31	2.4436e-29	0.326
11654	RGL4	RGL4	chr22	+	24040601	24040832	24040741	24040832	24040343	24040520	11654	247	124	0.000139913	0.00165757	0.326
24401	FAM102A	FAM102A	chr9	-	130716083	130716325	130716083	130716204	130742270	130742812	24401	244	124	2.65136e-86	5.03625e-83	0.327
18774	VPS52	VPS52	chr6	-	33232150	33232281	33232150	33232274	33232467	33232677	18774	130	124	1.09173e-18	6.2368e-17	0.329
5985	PTPN6	PTPN6	chr12	+	7061179	7061340	7061275	7061340	7060771	7060894	5985	219	124	1.29736e-13	4.62785e-12	0.329
7161	GOLGB1	GOLGB1	chr3	-	121438492	121438600	121438492	121438597	121441108	121441225	7161	126	124	4.93414e-12	1.52811e-10	0.33
23856	PFDN5	PFDN5	chr12	+	53690002	53690251	53690027	53690251	53689234	53689423	23856	148	124	0.00442961	0.0380582	0.332
14104	VPS8	VPS8	chr3	+	184588503	184588593	184588531	184588593	184587269	184587316	14104	151	124	0.00526178	0.0444046	0.332
16682	ATM	ATM	chr11	+	108129712	108129802	108129715	108129802	108128207	108128333	16682	126	124	1.52058e-33	2.2218e-31	0.333
10093	SAR1A	SAR1A	chr10	-	71922445	71922659	71922445	71922515	71930168	71930285	10093	247	124	2.97719e-10	7.87007e-09	0.333
1973	HLA-E	HLA-E	chr6	+	30460206	30460360	30460317	30460360	30459285	30459430	1973	234	124	1.10686e-06	1.82693e-05	0.333
22482	MEF2D	MEF2D	chr1	-	156449081	156449276	156449081	156449138	156449377	156449588	22482	247	124	3.67597e-14	1.39883e-12	0.334
25442	PPOX	PPOX	chr1	+	161138202	161138366	161138234	161138366	161137784	161137917	25442	155	124	7.31283e-05	0.000917384	0.339
17645	LOC100652768	LOC100652768	chr11	-	117067723	117067862	117067723	117067837	117067945	117068120	17645	148	124	0.00208043	0.0194589	0.339
18418	UQCRB	UQCRB	chr8	-	97243606	97243849	97243606	97243743	97244001	97244168	18418	229	124	1.81408e-25	1.77469e-23	0.344
16832	ALKBH6	ALKBH6	chr19	-	36501795	36501979	36501795	36501947	36502305	36502366	16832	155	124	1.29226e-15	5.6106e-14	0.355
20703	ZNF75D	ZNF75D	chrX	-	134428112	134428308	134428112	134428184	134429693	134429848	20703	247	124	1.83021e-13	6.428e-12	0.356
8430	DPEP2	DPEP2	chr16	-	68021754	68021929	68021754	68021905	68023225	68023301	8430	147	124	1.46843e-15	6.35131e-14	0.357
8620	HCG25	HCG25	chr6	+	33218385	33218488	33218392	33218488	33217566	33217666	8620	130	124	8.35105e-05	0.00103566	0.359
13781	VEGFB	VEGFB	chr11	+	64004891	64005127	64004992	64005127	64004658	64004694	13781	224	124	3.4592e-06	5.33485e-05	0.361
11216	MSTO1	MSTO1	chr1	+	155581217	155581394	155581237	155581394	155580833	155581082	11216	143	124	0.0019633	0.018523	0.361
22147	CPNE1	CPNE1	chr20	-	34214656	34214774	34214656	34214748	34215201	34215335	22147	149	124	1.99588e-23	1.63061e-21	0.363
18875	ZNF493	ZNF493	chr19	+	21588559	21588658	21588562	21588658	21587930	21588057	18875	126	124	5.03676e-18	2.7466e-16	0.364
18264	R3HDM1	R3HDM1	chr2	+	136409299	136409602	136409302	136409602	136402948	136403097	18264	126	124	4.07361e-41	8.92826e-39	0.367
19365	TFE3	TFE3	chrX	-	48896631	48896935	48896631	48896870	48897981	48898095	19365	188	124	9.84103e-30	1.206e-27	0.372
14965	PDXDC2P	PDXDC2P	chr16	-	70072875	70073003	70072875	70072888	70076253	70076319	14965	238	124	3.14374e-11	9.08217e-10	0.374
3468	TCTN2	TCTN2	chr12	+	124158161	124158357	124158164	124158357	124156602	124156679	3468	126	124	4.58085e-11	1.29437e-09	0.374
19713	PHC1	PHC1	chr12	+	9075228	9075384	9075252	9075384	9074196	9074346	19713	147	124	0.0020095	0.0188983	0.384
20289	MASTL	MASTL	chr10	+	27462046	27462188	27462049	27462188	27458872	27460012	20289	126	124	7.68226e-48	2.50156e-45	0.385
18650	NRF1	NRF1	chr7	+	129297182	129297414	129297185	129297414	129251542	129251665	18650	126	124	1.59317e-05	0.0002232	0.385
16949	RABGGTA	RABGGTA	chr14	-	24740318	24740454	24740318	24740375	24740692	24740833	16949	202	124	6.93438e-82	9.8789e-79	0.387
25982	PHF20L1	PHF20L1	chr8	+	133811328	133811418	133811340	133811418	133811017	133811106	25982	135	124	2.34248e-09	5.56192e-08	0.388
274	STK16	STK16	chr2	+	220111439	220111598	220111460	220111598	220110617	220110807	274	144	124	0.000427971	0.00463428	0.398
6755	NUDT4	NUDT4	chr12	+	93792543	93792631	93792546	93792631	93789264	93789309	6755	126	124	1.27151e-05	0.00018013	0.399
7062	AK9	AK9	chr6	-	109954125	109954306	109954125	109954298	109954386	109954526	7062	131	124	1.86169e-22	1.41451e-20	0.4
3149	ACTR6	ACTR6	chr12	+	100603943	100604129	100604072	100604129	100601440	100601564	3149	247	124	4.83572e-06	7.35818e-05	0.4
25037	NBPF1	NBPF1	chr1	-	16921425	16921508	16921425	16921504	16935002	16935274	25037	127	124	2.44895e-39	4.85404e-37	0.401
8109	TLK2	TLK2	chr17	+	60558481	60558567	60558484	60558567	60556385	60556651	8109	126	124	1.62375e-05	0.000226788	0.401
1979	HLA-E	HLA-E	chr6	+	30460162	30460360	30460317	30460360	30459285	30459430	1979	247	124	5.6745e-16	2.53617e-14	0.411
11319	RPUSD3	RPUSD3	chr3	-	9880668	9880835	9880668	9880817	9881867	9881896	11319	141	124	0.000114877	0.00138986	0.411
12344	KLHDC1	KLHDC1	chr14	+	50176980	50177099	50177006	50177099	50176426	50176544	12344	149	124	1.16429e-13	4.15968e-12	0.413
2886	DMTF1	DMTF1	chr7	+	86811371	86811653	86811543	86811653	86810624	86810657	2886	247	124	1.57473e-28	1.81284e-26	0.418
6866	NCOA6	NCOA6	chr20	-	33346607	33346751	33346607	33346736	33356266	33356389	6866	138	124	1.48892e-18	8.37988e-17	0.449
24443	ANKRD36B	ANKRD36B	chr2	-	98132194	98132429	98132194	98132408	98139788	98139930	24443	144	124	1.02996e-33	1.55477e-31	0.45
23913	ARPC1B	ARPC1B	chr7	+	98974960	98975062	98974980	98975062	98972297	98972404	23913	143	124	3.52622e-24	3.10334e-22	0.45
13822	GNLY	GNLY	chr2	+	85924534	85924780	85924718	85924780	85923080	85923179	13822	247	124	1.8761e-09	4.54452e-08	0.456
6006	G3BP1	G3BP1	chr5	+	151166132	151166276	151166163	151166276	151151475	151151593	6006	154	124	0.000534723	0.00565313	0.456
19632	PXN	PXN	chr12	-	120653362	120653464	120653362	120653458	120659425	120659561	19632	129	124	5.57719e-14	2.06374e-12	0.457
1160	ZNF311	ZNF311	chr6	-	28971722	28971991	28971722	28971842	28972784	28973037	1160	247	124	0.000462207	0.00495092	0.465
5619	SFI1	SFI1	chr22	+	31974228	31974438	31974367	31974438	31973173	31973209	5619	247	124	0.00413998	0.0359103	0.467
2059	HLA-E	HLA-E	chr6	+	30459032	30459189	30459184	30459189	30458960	30458971	2059	247	124	1.19944e-05	0.000170556	0.478
26491	KMT2C	KMT2C	chr7	-	151853289	151853431	151853289	151853428	151854845	151855007	26491	126	124	2.81848e-14	1.08338e-12	0.483
15649	SEC11C	SEC11C	chr18	+	56815296	56815455	56815410	56815455	56807088	56807267	15649	237	124	2.55229e-05	0.000346085	0.488
5363	DDX12P	DDX12P	chr12	-	9573983	9574115	9573983	9574087	9574413	9574561	5363	151	124	9.41094e-20	5.73564e-18	0.5
3191	C15orf40	C15orf40	chr15	-	83660683	83660800	83660683	83660798	83677299	83677338	3191	125	124	5.73255e-07	9.84685e-06	0.5
25538	BAZ1A	BAZ1A	chr14	-	35261980	35262124	35261980	35262041	35263954	35264093	25538	206	124	1.79914e-09	4.36273e-08	0.514
13777	PAN2	PAN2	chr12	-	56717820	56717969	56717820	56717966	56718077	56718277	13777	126	124	0.00124406	0.0122864	0.522
13014	FAM111A	FAM111A	chr11	+	58916308	58916426	58916316	58916426	58910969	58911168	13014	131	124	0.000442937	0.00476915	0.537
23455	AHSA2	AHSA2	chr2	+	61412973	61413216	61413114	61413216	61412636	61412753	23455	247	124	1.09982e-05	0.00015747	0.539
26829	TRERF1	TRERF1	chr6	-	42200418	42200666	42200418	42200630	42203942	42204149	26829	159	124	5.46022e-44	1.43058e-41	0.543
132	PRKACB	PRKACB	chr1	+	84670161	84671122	84670164	84671122	84668447	84668488	132	126	124	3.05075e-22	2.26511e-20	0.544
13823	GNLY	GNLY	chr2	+	85924549	85924780	85924718	85924780	85923080	85923179	13823	247	124	9.12463e-06	0.000132645	0.546
20317	CLEC2D	CLEC2D	chr12	+	9846422	9846544	9846426	9846544	9845390	9845527	20317	127	124	2.06193e-06	3.30286e-05	0.583
23934	A2M	A2M	chr12	-	9220303	9220441	9220303	9220435	9220778	9220820	23934	129	124	0	0	0.812
