# Supplementary material for: Distinct Transcriptional and Alternative Splicing Signatures of Decidual CD4+ T Cells in Early Human Pregnancy
Source: Front Immunol. 2017 Jun 12;8:682. doi: 10.3389/fimmu.2017.00682 (PMC5466981; doi:10.3389/fimmu.2017.00682)
Supplement: Supplementary file 6 [file Data_Sheet_6.xlsx]

## Sheet: Differentially expressed RI
ID	GeneID	geneSymbol	chr	strand	riExonStart_0base	riExonEnd	upstreamES	upstreamEE	downstreamES	downstreamEE	ID	IncFormLen	SkipFormLen	PValue	FDR	IncLevelDifference
2391	C15orf41	C15orf41	chr15	+	37100524	37102461	37100524	37100690	37101104	37102461	2391	247	124	0.000448876	0.00317409	-0.546
461	HERC3	HERC3	chr4	+	89597371	89597574	89597371	89597392	89597484	89597574	461	215	124	1.70453e-16	3.93248e-15	-0.457
1194	UBL7	UBL7	chr15	-	74753008	74753529	74753008	74753119	74753377	74753529	1194	247	124	0.00304865	0.0173644	-0.445
301	AKR1A1	AKR1A1	chr1	+	46016454	46016827	46016454	46016548	46016637	46016827	301	212	124	1.31948e-05	0.000114589	-0.411
1895	SMG1	SMG1	chr16	-	18881931	18882178	18881931	18882033	18882122	18882178	1895	212	124	4.10973e-11	6.42919e-10	-0.318
2371	ATXN2L	ATXN2L	chr16	+	28847253	28848558	28847253	28847443	28848048	28848558	2371	247	124	0.000633519	0.00431928	-0.289
1079	TAF9	TAF9	chr5	-	68662329	68662552	68662329	68662422	68662522	68662552	1079	223	124	0.00133188	0.00833431	-0.277
56	P2RX7	P2RX7	chr12	+	121614949	121615249	121614949	121615015	121615099	121615249	56	207	124	3.4797e-36	1.93845e-34	-0.272
1994	PSME1	PSME1	chr14	+	24607682	24608176	24607682	24607777	24607944	24608176	1994	247	124	2.61377e-13	5.19118e-12	-0.27
2871	MARS	MARS	chr12	+	57909921	57910120	57909921	57909941	57910027	57910120	2871	209	124	8.95632e-10	1.25498e-08	-0.264
1379	CCNT2	CCNT2	chr2	+	135710799	135716915	135710799	135711949	135712050	135716915	1379	224	124	1.04957e-41	7.4913e-40	-0.261
1748	PDXDC2P	PDXDC2P	chr16	-	70011979	70012185	70011979	70012015	70012124	70012185	1748	232	124	5.56034e-08	6.34991e-07	-0.259
836	IP6K2	IP6K2	chr3	-	48730883	48732854	48730883	48731673	48732522	48732854	836	247	124	2.00396e-09	2.69238e-08	-0.253
2787	ZNF154	ZNF154	chr19	-	58207642	58214156	58207642	58212513	58212605	58214156	2787	215	124	3.56146e-20	1.04287e-18	-0.24
3087	CCL4L2	CCL4L2	chr17	+	34539177	34540280	34539177	34539292	34539735	34540280	3087	247	124	3.26644e-24	1.16571e-22	-0.239
618	DDIT3	DDIT3	chr12	-	57911051	57911536	57911051	57911378	57911488	57911536	618	233	124	5.47317e-05	0.000444866	-0.225
103	DDX55	DDX55	chr12	+	124091978	124092194	124091978	124092070	124092128	124092194	103	181	124	7.22265e-11	1.09977e-09	-0.221
1807	ULK3	ULK3	chr15	-	75130492	75130707	75130492	75130533	75130610	75130707	1807	200	124	0.00573477	0.0303199	-0.221
1749	POU2F2	POU2F2	chr19	-	42595979	42596422	42595979	42596092	42596220	42596422	1749	247	124	1.25388e-36	7.34325e-35	-0.22
2944	HSP90B1	HSP90B1	chr12	+	104325308	104325526	104325308	104325401	104325488	104325526	2944	210	124	1.10206e-16	2.59495e-15	-0.216
947	GCH1	GCH1	chr14	-	55308723	55310861	55308723	55309772	55310718	55310861	947	247	124	0.00371526	0.0205464	-0.211
814	VAMP4	VAMP4	chr1	-	171669295	171673674	171669295	171671224	171673526	171673674	814	247	124	1.08507e-11	1.84948e-10	-0.208
2175	NCAPH2	NCAPH2	chr22	+	50960771	50960957	50960771	50960844	50960926	50960957	2175	205	124	2.71684e-09	3.62881e-08	-0.201
2455	NIPBL	NIPBL	chr5	+	37063891	37065921	37063891	37064121	37064628	37065921	2455	247	124	0.00118699	0.00753078	-0.201
1199	RPRD1A	RPRD1A	chr18	-	33569786	33573263	33569786	33570558	33573064	33573263	1199	247	124	0.00396002	0.021638	-0.2
1787	PHPT1	PHPT1	chr9	+	139744464	139745012	139744464	139744589	139744957	139745012	1787	247	124	1.03328e-46	9.44003e-45	-0.198
1725	ENOSF1	ENOSF1	chr18	-	670323	674406	670323	673076	674160	674406	1725	247	124	5.34054e-09	6.81441e-08	-0.198
509	BCKDHB	BCKDHB	chr6	+	81053380	81055987	81053380	81053529	81055691	81055987	509	247	124	2.03646e-07	2.22549e-06	-0.191
2679	TRAPPC1	TRAPPC1	chr17	-	7835073	7835317	7835073	7835147	7835257	7835317	2679	233	124	2.38901e-45	2.02092e-43	-0.19
2967	MNAT1	MNAT1	chr14	+	61434946	61435398	61434946	61435115	61435276	61435398	2967	247	124	0.00227004	0.013432	-0.17
2959	LINC-PINT	LINC-PINT	chr7	-	130628918	130630594	130628918	130629648	130630478	130630594	2959	247	124	8.58832e-05	0.000667202	-0.168
3083	CCL4L2	CCL4L2	chr17	+	34539177	34540280	34539177	34539292	34539714	34540280	3083	247	124	2.55415e-83	8.33384e-81	-0.166
732	TPT1	TPT1	chr13	-	45907605	45911688	45907605	45911523	45911601	45911688	732	201	124	0.0038352	0.0211075	-0.164
455	TBC1D17	TBC1D17	chr19	+	50387768	50388015	50387768	50387816	50387915	50388015	455	222	124	0.00024719	0.00182124	-0.16
1063	DNAJB12	DNAJB12	chr10	-	74092587	74095689	74092587	74094375	74095543	74095689	1063	247	124	2.25361e-22	7.35322e-21	-0.159
1597	CTNNB1	CTNNB1	chr3	+	41280624	41281939	41280624	41280845	41281150	41281939	1597	247	124	6.92729e-05	0.000547472	-0.156
2800	JRKL	JRKL	chr11	+	96123157	96126727	96123157	96123237	96123646	96126727	2800	247	124	0.000304559	0.00220131	-0.148
376	TTC31	TTC31	chr2	+	74719130	74719360	74719130	74719178	74719265	74719360	376	210	124	3.06323e-09	4.0084e-08	-0.144
2891	SNHG5	SNHG5	chr6	-	86387508	86387750	86387508	86387593	86387671	86387750	2891	201	124	1.02631e-292	2.3441e-289	-0.141
19	DNPH1	DNPH1	chr6	-	43193366	43193881	43193366	43193435	43193770	43193881	19	247	124	1.1473e-17	2.97777e-16	-0.137
1840	MAPKAPK2	MAPKAPK2	chr1	+	206905183	206905429	206905183	206905264	206905382	206905429	1840	241	124	1.16342e-19	3.28056e-18	-0.136
2965	RPL28	RPL28	chr19	+	55899297	55903451	55899297	55899416	55902921	55903451	2965	247	124	0.00361065	0.020114	-0.136
1378	BET1L	BET1L	chr11	-	202923	205667	202923	205469	205610	205667	1378	247	124	9.93767e-05	0.000761666	-0.135
861	WTAP	WTAP	chr6	+	160169222	160170453	160169222	160169401	160169621	160170453	861	247	124	0.000159271	0.00120057	-0.134
2142	RAB29	RAB29	chr1	-	205743960	205744610	205743960	205744214	205744501	205744610	2142	247	124	1.60023e-20	4.87324e-19	-0.129
2749	SRRT	SRRT	chr7	+	100485479	100485689	100485479	100485480	100485674	100485689	2749	247	124	1.95408e-11	3.21088e-10	-0.127
2775	ZNF438	ZNF438	chr10	-	31137459	31139296	31137459	31138372	31139150	31139296	2775	247	124	6.21123e-39	4.17248e-37	-0.122
817	LINC00861	LINC00861	chr8	-	126953375	126958426	126953375	126953533	126958176	126958426	817	247	124	1.02582e-37	6.33236e-36	-0.115
1786	PHPT1	PHPT1	chr9	+	139744464	139745012	139744464	139744589	139744954	139745012	1786	247	124	2.32667e-05	0.000198288	-0.115
2564	CCNG1	CCNG1	chr5	+	162864576	162864810	162864576	162864665	162864765	162864810	2564	223	124	1.16029e-06	1.13738e-05	-0.107
2854	RPN2	RPN2	chr20	+	35858237	35858462	35858237	35858295	35858375	35858462	2854	203	124	1.32638e-45	1.16517e-43	-0.105
2368	ATXN2L	ATXN2L	chr16	+	28847253	28848558	28847253	28847443	28848071	28848558	2368	247	124	1.41343e-18	3.7538e-17	-0.103
1866	OGG1	OGG1	chr3	+	9798450	9799089	9798450	9798500	9798727	9799089	1866	247	124	3.79204e-17	9.16998e-16	-0.103
2460	USP34	USP34	chr2	-	61462979	61463184	61462979	61463045	61463160	61463184	2460	238	124	7.25255e-40	5.01964e-38	-0.102
2876	TYMP	TYMP	chr22	-	50967924	50968514	50967924	50968148	50968332	50968514	2876	247	124	0.00154833	0.00947394	-0.102
1790	OTUD5	OTUD5	chrX	-	48779302	48780572	48779302	48780187	48780397	48780572	1790	247	124	8.90816e-10	1.25498e-08	-0.101
1248	FAM127B	FAM127B	chrX	-	134184962	134186221	134184962	134185398	134185946	134186221	1248	247	124	6.36038e-20	1.83888e-18	-0.1
2756	TMEM198B	TMEM198B	chr12	+	56226742	56227325	56226742	56226822	56227230	56227325	2756	247	124	5.43014e-08	6.23239e-07	-0.1
816	LINC00861	LINC00861	chr8	-	126953375	126958426	126953375	126953530	126958176	126958426	816	247	124	4.48269e-05	0.00036829	-0.098
1424	TAGAP	TAGAP	chr6	-	159465009	159465232	159465009	159465063	159465151	159465232	1424	211	124	8.73184e-44	6.43339e-42	-0.092
1888	GAS5	GAS5	chr1	-	173833394	173833640	173833394	173833442	173833621	173833640	1888	247	124	1.2759e-157	1.45708e-154	-0.091
1856	PAPD4	PAPD4	chr5	+	78908242	78908898	78908242	78908592	78908833	78908898	1856	247	124	3.88476e-11	6.16166e-10	-0.091
453	ELP5	ELP5	chr17	+	7155519	7155915	7155519	7155656	7155744	7155915	453	211	124	0.00349852	0.0196814	-0.091
1686	NAP1L1	NAP1L1	chr12	-	76439162	76442244	76439162	76441498	76442172	76442244	1686	247	124	0.000628572	0.00429838	-0.09
1972	RASSF7	RASSF7	chr11	+	563188	564025	563188	563317	563557	564025	1972	247	124	4.40658e-35	2.34061e-33	-0.088
1016	ZNRD1	ZNRD1	chr6	+	30029016	30029446	30029016	30029175	30029291	30029446	1016	239	124	4.22468e-24	1.48449e-22	-0.088
1125	NEDD8-MDP1	NEDD8-MDP1	chr14	-	24684757	24685003	24684757	24684868	24684942	24685003	1125	197	124	6.0044e-07	6.23366e-06	-0.088
347	CLK1	CLK1	chr2	-	201724402	201726189	201724402	201724469	201725960	201726189	347	247	124	2.18223e-11	3.51002e-10	-0.086
1569	ARRB2	ARRB2	chr17	+	4623703	4623935	4623703	4623767	4623844	4623935	1569	200	124	2.04508e-20	6.146e-19	-0.083
73	ZFP36L1	ZFP36L1	chr14	-	69254371	69257209	69254371	69255526	69256243	69257209	73	247	124	1.0863e-15	2.43246e-14	-0.082
484	SRSF1	SRSF1	chr17	-	56078279	56083334	56078279	56082961	56083161	56083334	484	247	124	1.17487e-67	2.23617e-65	-0.078
187	HLA-E	HLA-E	chr6	+	30460206	30460360	30460206	30460213	30460294	30460360	187	204	124	0.00558937	0.0298812	-0.078
1275	DNAJC4	DNAJC4	chr11	+	64001365	64001753	64001365	64001452	64001544	64001753	1275	215	124	8.06239e-06	7.31962e-05	-0.077
2842	FGR	FGR	chr1	-	27942112	27942355	27942112	27942124	27942199	27942355	2842	198	124	1.83722e-12	3.43952e-11	-0.074
2811	NT5C	NT5C	chr17	-	73127147	73127376	73127147	73127200	73127275	73127376	2811	198	124	0.00565151	0.029978	-0.074
1816	AMZ2	AMZ2	chr17	+	66244144	66244846	66244144	66244227	66244780	66244846	1816	247	124	0.00112332	0.00716669	-0.07
1598	CTNNB1	CTNNB1	chr3	+	41280624	41281939	41280624	41280845	41281309	41281939	1598	247	124	8.01564e-11	1.20446e-09	-0.069
701	HLA-B	HLA-B	chr6	-	31322935	31323151	31322935	31323034	31323093	31323151	701	182	124	0.00576959	0.0304336	-0.067
677	RNF214	RNF214	chr11	+	117152609	117152986	117152609	117152681	117152880	117152986	677	247	124	0.00761211	0.03855	-0.067
473	AUP1	AUP1	chr2	-	74755877	74756409	74755877	74756062	74756258	74756409	473	247	124	3.64822e-51	3.96788e-49	-0.066
2240	LINC00649	LINC00649	chr21	+	35303515	35304046	35303515	35303656	35303801	35304046	2240	247	124	0.000284297	0.0020812	-0.065
1713	SAMD9L	SAMD9L	chr7	-	92774697	92775353	92774697	92774893	92775221	92775353	1713	247	124	1.15287e-07	1.28446e-06	-0.064
1920	OTUB1	OTUB1	chr11	+	63764001	63764413	63764001	63764120	63764328	63764413	1920	247	124	1.05499e-63	1.71804e-61	-0.063
857	GNL3	GNL3	chr3	+	52727206	52727445	52727206	52727345	52727423	52727445	857	201	124	0.000641834	0.00436295	-0.063
2344	VNN2	VNN2	chr6	-	133073599	133073888	133073599	133073716	133073811	133073888	2344	218	124	0.00561227	0.0298812	-0.06
113	HNRNPM	HNRNPM	chr19	+	8530207	8530399	8530207	8530246	8530363	8530399	113	240	124	1.76827e-17	4.48746e-16	-0.059
1933	NPRL2	NPRL2	chr3	-	50385775	50385994	50385775	50385841	50385953	50385994	1933	235	124	3.87617e-05	0.000321933	-0.059
457	DKC1	DKC1	chrX	+	154002876	154003548	154002876	154002980	154003469	154003548	457	247	124	6.75132e-12	1.1594e-10	-0.058
102	DDX55	DDX55	chr12	+	124091978	124092194	124091978	124092070	124092146	124092194	102	199	124	2.22897e-05	0.000190673	-0.058
2441	STAG3L5P-PVRIG2P-PILRB	STAG3L5P-PVRIG2P-PILRB	chr7	+	99950186	99950537	99950186	99950290	99950383	99950537	2441	216	124	6.91686e-05	0.000547472	-0.058
2896	GLYCTK	GLYCTK	chr3	+	52326275	52327208	52326275	52326585	52327061	52327208	2896	247	124	0.000507679	0.00355687	-0.058
520	TECPR1	TECPR1	chr7	-	97854181	97854414	97854181	97854192	97854317	97854414	520	247	124	0.00969241	0.0481249	-0.058
584	MAN2B1	MAN2B1	chr19	-	12760809	12761036	12760809	12760828	12760917	12761036	584	212	124	0.00741018	0.0376946	-0.054
2941	USP20	USP20	chr9	+	132642391	132644117	132642391	132642568	132642745	132644117	2941	247	124	0.00824237	0.041466	-0.054
3032	IL32	IL32	chr16	+	3115611	3115826	3115611	3115656	3115784	3115826	3032	247	124	0.00558462	0.0298812	-0.053
2470	PCID2	PCID2	chr13	-	113831852	113832601	113831852	113832290	113832487	113832601	2470	247	124	3.84015e-09	4.95531e-08	-0.052
1843	ATP6V1G2-DDX39B	ATP6V1G2-DDX39B	chr6	-	31498886	31499080	31498886	31498958	31499072	31499080	1843	237	124	7.3736e-34	3.74251e-32	-0.051
749	TMEM205	TMEM205	chr19	-	11456195	11456981	11456195	11456304	11456802	11456981	749	247	124	1.7217e-09	2.34069e-08	0.051
1101	NSUN5P1	NSUN5P1	chr7	+	75045553	75046071	75045553	75045698	75045764	75046071	1101	189	124	0.00195328	0.0117095	0.051
206	HLA-E	HLA-E	chr6	+	30458960	30459059	30458960	30458971	30459031	30459059	206	183	124	2.59818e-45	2.11937e-43	0.052
570	DHRS12	DHRS12	chr13	-	52342128	52343429	52342128	52342432	52343291	52343429	570	247	124	2.57788e-07	2.79046e-06	0.052
317	PIH1D1	PIH1D1	chr19	-	49951083	49951316	49951083	49951165	49951257	49951316	317	215	124	6.42856e-21	2.01135e-19	0.053
2140	RAB29	RAB29	chr1	-	205743960	205744610	205743960	205744086	205744501	205744610	2140	247	124	0.00890928	0.0444297	0.053
660	HNRNPH1	HNRNPH1	chr5	-	179043881	179044111	179043881	179043959	179044051	179044111	660	215	124	2.33525e-32	1.08851e-30	0.055
1261	SSSCA1	SSSCA1	chr11	+	65337929	65338226	65337929	65337981	65338074	65338226	1261	216	124	0.000505712	0.00355399	0.055
2444	ZFAND2B	ZFAND2B	chr2	+	220071505	220071764	220071505	220071567	220071691	220071764	2444	247	124	7.53494e-10	1.06893e-08	0.059
18	DNPH1	DNPH1	chr6	-	43193366	43193881	43193366	43193619	43193770	43193881	18	247	124	8.17787e-05	0.000637483	0.059
1621	SMYD4	SMYD4	chr17	-	1687619	1687868	1687619	1687755	1687848	1687868	1621	216	124	1.69379e-19	4.71781e-18	0.062
413	PPT2-EGFL8	PPT2-EGFL8	chr6	+	32133914	32134397	32133914	32134009	32134274	32134397	413	247	124	3.87028e-05	0.000321933	0.063
2839	FAM96B	FAM96B	chr16	-	66967889	66968326	66967889	66967967	66968123	66968326	2839	247	124	1.54122e-71	3.52015e-69	0.064
2523	PSMC6	PSMC6	chr14	+	53190522	53190754	53190522	53190592	53190666	53190754	2523	197	124	2.47708e-11	3.9564e-10	0.064
3081	ZNF12	ZNF12	chr7	-	6728063	6732334	6728063	6732118	6732232	6732334	3081	237	124	9.57868e-06	8.55745e-05	0.064
687	NR2C2AP	NR2C2AP	chr19	-	19312219	19312850	19312219	19312372	19312739	19312850	687	247	124	0.00211175	0.0125605	0.064
1638	KDM5C	KDM5C	chrX	-	53222788	53223033	53222788	53222818	53222963	53223033	1638	247	124	1.45842e-36	8.32756e-35	0.068
2458	SNRNP27	SNRNP27	chr2	+	70131385	70132368	70131385	70131557	70131643	70132368	2458	209	124	6.96643e-30	2.94654e-28	0.07
838	SRSF2	SRSF2	chr17	-	74730196	74732546	74730196	74731240	74732235	74732546	838	247	124	1.34064e-07	1.47923e-06	0.07
2765	ZSWIM7	ZSWIM7	chr17	-	15879874	15881477	15879874	15881227	15881357	15881477	2765	247	124	1.26432e-06	1.23406e-05	0.07
1456	SLC5A6	SLC5A6	chr2	-	27425680	27426213	27425680	27425748	27426100	27426213	1456	247	124	0.000711613	0.00480865	0.07
1942	LCK	LCK	chr1	+	32745271	32745517	32745271	32745348	32745414	32745517	1942	189	124	0.00647015	0.0332834	0.07
470	SLC8B1	SLC8B1	chr12	-	113758860	113759082	113758860	113758913	113759000	113759082	470	210	124	2.31161e-71	4.79975e-69	0.077
2143	RRNAD1	RRNAD1	chr1	+	156702072	156702265	156702072	156702078	156702157	156702265	2143	202	124	0.0011209	0.00716669	0.078
596	MCM7	MCM7	chr7	-	99696778	99697026	99696778	99696826	99696901	99697026	596	198	124	2.60842e-07	2.8102e-06	0.08
1865	OGG1	OGG1	chr3	+	9798450	9799089	9798450	9798500	9798744	9799089	1865	247	124	2.06804e-11	3.34993e-10	0.081
2924	EML4	EML4	chr2	+	42491845	42492091	42491845	42491871	42492058	42492091	2924	247	124	1.53682e-08	1.89735e-07	0.083
617	DDIT3	DDIT3	chr12	-	57911051	57911536	57911051	57911221	57911488	57911536	617	247	124	0.0006628	0.00449209	0.083
862	KIAA0141	KIAA0141	chr5	+	141318085	141321612	141318085	141318325	141319118	141321612	862	247	124	2.18101e-15	4.74422e-14	0.084
759	DALRD3	DALRD3	chr3	-	49053251	49053493	49053251	49053305	49053405	49053493	759	223	124	0.000419158	0.00298242	0.085
441	CUTA	CUTA	chr6	-	33385257	33386065	33385257	33385472	33385645	33386065	441	247	124	0.00263649	0.0152836	0.085
626	HAUS5	HAUS5	chr19	+	36104779	36104961	36104779	36104802	36104936	36104961	626	247	124	1.00899e-48	1.04752e-46	0.09
1304	VAMP1	VAMP1	chr12	-	6571403	6574107	6571403	6572008	6574055	6574107	1304	247	124	0.000222982	0.00166435	0.09
1018	ZNRD1	ZNRD1	chr6	+	30029016	30029446	30029016	30029190	30029291	30029446	1018	224	124	6.87045e-07	7.00541e-06	0.092
1405	TMED4	TMED4	chr7	-	44621321	44621894	44621321	44621422	44621645	44621894	1405	247	124	9.52814e-07	9.54485e-06	0.093
1302	VAMP1	VAMP1	chr12	-	6571403	6574107	6571403	6572135	6574055	6574107	1302	247	124	3.75852e-08	4.4479e-07	0.094
77	RANGRF	RANGRF	chr17	+	8192820	8193409	8192820	8192906	8193130	8193409	77	247	124	2.39991e-54	2.88494e-52	0.097
1282	TTI2	TTI2	chr8	-	33369484	33370703	33369484	33370230	33370599	33370703	1282	247	124	6.40056e-09	8.07673e-08	0.104
1339	BCKDK	BCKDK	chr16	+	31123189	31124112	31123189	31123348	31123441	31124112	1339	216	124	1.21982e-29	5.06557e-28	0.105
1754	RPS6KA3	RPS6KA3	chrX	-	20194367	20194610	20194367	20194470	20194551	20194610	1754	204	124	4.98048e-08	5.77432e-07	0.105
2296	FAM217B	FAM217B	chr20	+	58518994	58523702	58518994	58519195	58519450	58523702	2296	247	124	0.000721996	0.00486442	0.107
747	TMEM205	TMEM205	chr19	-	11456195	11456981	11456195	11456304	11456683	11456981	747	247	124	4.60159e-17	1.0948e-15	0.112
2405	ANO9	ANO9	chr11	-	431847	432048	431847	431906	431998	432048	2405	215	124	0.00243568	0.0143379	0.113
945	ATP13A2	ATP13A2	chr1	-	17322748	17322973	17322748	17322795	17322880	17322973	945	208	124	2.84894e-29	1.16196e-27	0.114
1423	KAT2B	KAT2B	chr3	+	20189739	20189979	20189739	20189798	20189894	20189979	1423	219	124	1.42039e-38	9.26908e-37	0.115
1170	SEPT1	SEPT1	chr16	-	30393678	30393919	30393678	30393686	30393845	30393919	1170	247	124	3.75901e-23	1.28143e-21	0.116
779	ABHD11	ABHD11	chr7	-	73151550	73152065	73151550	73151721	73151891	73152065	779	247	124	0.000816152	0.00540316	0.117
1331	FAM195B	FAM195B	chr17	-	79780236	79781187	79780236	79780783	79781084	79781187	1331	247	124	1.15795e-57	1.55574e-55	0.119
2487	N4BP2L1	N4BP2L1	chr13	-	32974859	32977337	32974859	32976038	32977286	32977337	2487	247	124	0.00284471	0.0162433	0.121
448	RUSC1	RUSC1	chr1	+	155294892	155295281	155294892	155294969	155295106	155295281	448	247	124	3.41817e-12	6.05201e-11	0.123
2382	ZNF75D	ZNF75D	chrX	-	134475692	134478012	134475692	134475879	134477185	134478012	2382	247	124	1.85249e-06	1.77033e-05	0.124
469	HMGN3	HMGN3	chr6	-	79910961	79912106	79910961	79911443	79912033	79912106	469	247	124	0.000928054	0.00603896	0.124
847	CREBZF	CREBZF	chr11	-	85374567	85376182	85374567	85374645	85374858	85376182	847	247	124	2.23808e-12	4.12239e-11	0.126
212	HLA-E	HLA-E	chr6	+	30458960	30459056	30458960	30458971	30459044	30459056	212	196	124	2.14935e-14	4.50377e-13	0.129
2985	HCG18	HCG18	chr6	-	30255173	30262741	30255173	30260376	30262247	30262741	2985	247	124	3.31723e-06	3.1308e-05	0.129
2190	RIOK1	RIOK1	chr6	+	7402879	7403130	7402879	7402931	7403049	7403130	2190	241	124	2.79831e-15	5.97321e-14	0.133
114	SLC30A7	SLC30A7	chr1	+	101440365	101447311	101440365	101440458	101440774	101447311	114	247	124	0.000531379	0.00368897	0.135
746	TMEM205	TMEM205	chr19	-	11456195	11456981	11456195	11456413	11456802	11456981	746	247	124	5.88762e-08	6.69021e-07	0.141
2694	MSL3	MSL3	chrX	+	11777734	11777994	11777734	11777831	11777911	11777994	2694	203	124	3.05278e-14	6.33867e-13	0.142
1166	C11orf49	C11orf49	chr11	+	47182677	47183798	47182677	47182741	47183014	47183798	1166	247	124	4.76174e-09	6.11e-08	0.144
1443	FYB	FYB	chr5	-	39137701	39137921	39137701	39137822	39137904	39137921	1443	205	124	0.000955161	0.00619769	0.145
146	QARS	QARS	chr3	-	49136776	49137025	49136776	49136864	49136938	49137025	146	197	124	0.00392451	0.0214954	0.147
1655	SRSF8	SRSF8	chr11	+	94800040	94804387	94800040	94801346	94801817	94804387	1655	247	124	3.92927e-19	1.08126e-17	0.153
1099	NSUN5P1	NSUN5P1	chr7	+	75044869	75045469	75044869	75045056	75045258	75045469	1099	247	124	3.71798e-30	1.63305e-28	0.161
2574	ATRX	ATRX	chrX	-	76871958	76872198	76871958	76871979	76872080	76872198	2574	224	124	2.31232e-16	5.28134e-15	0.162
2778	THUMPD1	THUMPD1	chr16	-	20744985	20748608	20744985	20747680	20748181	20748608	2778	247	124	5.9946e-102	2.73833e-99	0.164
2360	SLC11A2	SLC11A2	chr12	-	51373565	51375586	51373565	51373841	51375421	51375586	2360	247	124	0.00441853	0.0239713	0.164
2367	ATXN2L	ATXN2L	chr16	+	28847253	28848558	28847253	28847497	28848071	28848558	2367	247	124	1.92914e-48	1.91572e-46	0.177
1072	SF3B1	SF3B1	chr2	-	198283520	198285266	198283520	198283675	198285151	198285266	1072	247	124	3.97128e-33	1.92987e-31	0.182
1724	ENOSF1	ENOSF1	chr18	-	691067	691304	691067	691106	691203	691304	1724	220	124	6.53031e-07	6.68844e-06	0.185
2357	ZNF131	ZNF131	chr5	+	43161350	43162033	43161350	43161715	43161810	43162033	2357	218	124	3.36408e-17	8.26189e-16	0.186
2650	CSTF3	CSTF3	chr11	-	33162976	33163532	33162976	33163308	33163430	33163532	2650	245	124	6.24145e-45	4.91568e-43	0.189
1541	PPP2R2B	PPP2R2B	chr5	-	146257564	146258348	146257564	146257758	146258153	146258348	1541	247	124	0.0026139	0.0152689	0.191
2988	LRRC75A-AS1	LRRC75A-AS1	chr17	+	16342300	16342728	16342300	16342343	16342640	16342728	2988	247	124	1.33826e-05	0.00011578	0.192
468	HMGN3	HMGN3	chr6	-	79910961	79912106	79910961	79911443	79911992	79912106	468	247	124	5.41703e-126	4.12416e-123	0.198
81	HEXDC	HEXDC	chr17	+	80398872	80399142	80398872	80398951	80399040	80399142	81	212	124	3.70948e-10	5.43106e-09	0.198
1874	MAF	MAF	chr16	-	79627744	79634622	79627744	79628450	79632681	79634622	1874	247	124	7.61626e-61	1.08722e-58	0.199
959	ATP5D	ATP5D	chr19	+	1244313	1244824	1244313	1244439	1244735	1244824	959	247	124	0.00252385	0.0148187	0.203
1073	CANT1	CANT1	chr17	-	76993073	76994045	76993073	76993726	76993921	76994045	1073	247	124	1.58534e-08	1.94673e-07	0.217
2369	ATXN2L	ATXN2L	chr16	+	28847253	28848558	28847253	28847497	28848048	28848558	2369	247	124	4.23262e-30	1.82402e-28	0.232
535	ERCC2	ERCC2	chr19	-	45873390	45873845	45873390	45873490	45873793	45873845	535	247	124	2.94278e-07	3.12619e-06	0.25
1382	ULK2	ULK2	chr17	-	19674142	19679720	19674142	19674380	19679621	19679720	1382	247	124	0.00620795	0.0322983	0.252
953	LINC00869	LINC00869	chr1	-	144300467	144301536	144300467	144300752	144301349	144301536	953	247	124	4.0019e-37	2.40535e-35	0.254
3055	AGER	AGER	chr6	-	32151657	32152099	32151657	32151764	32151947	32152099	3055	247	124	1.63911e-56	2.07984e-54	0.259
540	CCNE2	CCNE2	chr8	-	95906118	95906344	95906118	95906172	95906250	95906344	540	201	124	1.30553e-34	6.7769e-33	0.276
737	PARP8	PARP8	chr5	+	49962771	49963020	49962771	49962831	49962918	49963020	737	210	124	3.82483e-38	2.42664e-36	0.338
342	P3H1	P3H1	chr1	-	43212005	43213083	43212005	43212523	43212923	43213083	342	247	124	0.00148052	0.00913919	0.339
637	ENG	ENG	chr9	-	130577290	130578332	130577290	130578085	130578221	130578332	637	247	124	9.18118e-10	1.27865e-08	0.346
1949	RABGGTA	RABGGTA	chr14	-	24740318	24740833	24740318	24740375	24740692	24740833	1949	247	124	8.76823e-34	4.35362e-32	0.352
3001	APOL3	APOL3	chr22	-	36545093	36545419	36545093	36545190	36545306	36545419	3001	239	124	2.98971e-12	5.37677e-11	0.361
1329	DBNL	DBNL	chr7	+	44097380	44097591	44097380	44097458	44097571	44097591	1329	236	124	1.37483e-11	2.3089e-10	0.386
2408	ANO9	ANO9	chr11	-	431693	431904	431693	431767	431847	431904	2408	203	124	1.87006e-08	2.28408e-07	0.393
2761	LRTOMT	LRTOMT	chr11	+	71805993	71807938	71805993	71806142	71806424	71807938	2761	247	124	1.13e-06	1.11728e-05	0.445
1743	C3	C3	chr19	-	6684570	6684814	6684570	6684661	6684785	6684814	1743	247	124	1.13053e-121	6.45535e-119	0.494
2281	TMEM91	TMEM91	chr19	+	41889465	41889987	41889465	41889537	41889767	41889987	2281	247	124	6.69886e-20	1.91252e-18	0.495
2666	RAC2	RAC2	chr22	-	37640174	37640339	37640174	37640242	37640329	37640339	2666	210	124	2.13235e-28	8.54434e-27	0.575
