# Supplementary material for: Distinct Transcriptional and Alternative Splicing Signatures of Decidual CD4+ T Cells in Early Human Pregnancy
Source: Front Immunol. 2017 Jun 12;8:682. doi: 10.3389/fimmu.2017.00682 (PMC5466981; doi:10.3389/fimmu.2017.00682)
Supplement: Supplementary file 7 [file Data_Sheet_7.xlsx]

## Sheet: AS events in specific genes
IL4	AS Event Type	No. Total Events	No. Sig. Events	No. Up. Events	No. Down. Events
	SE	0	0	0	0
	MXE	0	0	0	0
	A5SS	0	0	0	0
	A3SS	0	0	0	0
	RI	0	0	0	0
	Total	0	0	0	0
GATA3	AS Event Type	No. Total Events	No. Sig. Events	No. Up. Events	No. Down. Events
	SE	2	0	0	0
	MXE	0	0	0	0
	A5SS	0	0	0	0
	A3SS	1	1	0	1
	RI	0	0	0	0
	Total	3	1	0	1
CCR4	AS Event Type	No. Total Events	No. Sig. Events	No. Up. Events	No. Down. Events
	SE	0	0	0	0
	MXE	0	0	0	0
	A5SS	0	0	0	0
	A3SS	0	0	0	0
	RI	0	0	0	0
	Total	0	0	0	0
TBX21	AS Event Type	No. Total Events	No. Sig. Events	No. Up. Events	No. Down. Events
	SE	0	0	0	0
	MXE	0	0	0	0
	A5SS	0	0	0	0
	A3SS	0	0	0	0
	RI	0	0	0	0
	Total	0	0	0	0
IFNG	AS Event Type	No. Total Events	No. Sig. Events	No. Up. Events	No. Down. Events
	SE	1	0	0	0
	MXE	0	0	0	0
	A5SS	0	0	0	0
	A3SS	1	0	0	0
	RI	0	0	0	0
	Total	2	0	0	0
CXCR3	AS Event Type	No. Total Events	No. Sig. Events	No. Up. Events	No. Down. Events
	SE	2	0	0	0
	MXE	0	0	0	0
	A5SS	1	1	1	0
	A3SS	1	0	0	0
	RI	2	0	0	0
	Total	6	1	1	0
RORC	AS Event Type	No. Total Events	No. Sig. Events	No. Up. Events	No. Down. Events
	SE	5	1	0	1
	MXE	2	0	0	0
	A5SS	0	0	0	0
	A3SS	1	0	0	0
	RI	0	0	0	0
	Total	8	1	0	1
IL17A	AS Event Type	No. Total Events	No. Sig. Events	No. Up. Events	No. Down. Events
	SE	0	0	0	0
	MXE	0	0	0	0
	A5SS	0	0	0	0
	A3SS	0	0	0	0
	RI	0	0	0	0
	Total	0	0	0	0
CCR6	AS Event Type	No. Total Events	No. Sig. Events	No. Up. Events	No. Down. Events
	SE	6	1	0	1
	MXE	3	2	0	2
	A5SS	1	0	0	0
	A3SS	1	0	0	0
	RI	0	0	0	0
	Total	11	3	0	3
FOXP3	AS Event Type	No. Total Events	No. Sig. Events	No. Up. Events	No. Down. Events
	SE	8	1	0	1
	MXE	3	1	1	0
	A5SS	0	0	0	0
	A3SS	2	0	0	0
	RI	0	0	0	0
	Total	13	2	1	1
IL10	AS Event Type	No. Total Events	No. Sig. Events	No. Up. Events	No. Down. Events
	SE	0	0	0	0
	MXE	0	0	0	0
	A5SS	0	0	0	0
	A3SS	0	0	0	0
	RI	0	0	0	0
	Total	0	0	0	0
PDCD1	AS Event Type	No. Total Events	No. Sig. Events	No. Up. Events	No. Down. Events
	SE	1	0	0	0
	MXE	0	0	0	0
	A5SS	1	0	0	0
	A3SS	1	0	0	0
	RI	0	0	0	0
	Total	3	0	0	0
CCR7	AS Event Type	No. Total Events	No. Sig. Events	No. Up. Events	No. Down. Events
	SE	3	0	0	0
	MXE	0	0	0	0
	A5SS	0	0	0	0
	A3SS	1	0	0	0
	RI	0	0	0	0
	Total	4	0	0	0
